# Supplementary material for: Antimalarial drug targets in Plasmodium falciparum predicted by stage-specific metabolic network analysis
Source: BMC Syst Biol. 2010 Aug 31;4:120. doi: 10.1186/1752-0509-4-120 (PMC2941759; doi:10.1186/1752-0509-4-120)
Supplement: Additional file 1 — Assembled metabolic network of P. falciparum in SBML format. [file 1752-0509-4-120-S1.XML]

<?xml version="1.0" encoding="UTF-8"?>
<sbml xmlns="http://www.sbml.org/sbml/level2" level="2" version="1">
   <model id="PlasmoNet" name="PlasmoNet">
      <listOfCompartments>
         <compartment id="cytosol_host" size="20"/>
         <compartment id="cytosol" outside="cytosol_host" size="7"/>
         <compartment id="apicoplast" outside="cytosol" size="1"/>
         <compartment id="endoplasmic_reticulum" outside="cytosol" size="1"/>
         <compartment id="food_vacuole" outside="cytosol" size="1"/>
         <compartment id="golgi" outside="cytosol" size="1"/>
         <compartment id="mitochondrion" outside="cytosol" size="1"/>
         <compartment id="nucleus" outside="cytosol" size="1"/>
      </listOfCompartments>
      <listOfSpecies>
         <species id="C03150_c" name="N-Ribosylnicotinamide" compartment="cytosol" boundaryCondition="false"/>
         <species id="C04679_c" name="Protein N6-[(R)-4-amino-2-hydroxybutyl]-L-lysine" compartment="cytosol" boundaryCondition="false"/>
         <species id="C00641_out" name="1,2-Diacyl-sn-glycerol" compartment="cytosol_host" boundaryCondition="true"/>
         <species id="C00641_c" name="1,2-Diacyl-sn-glycerol" compartment="cytosol" boundaryCondition="false"/>
         <species id="C00641_a" name="1,2-Diacyl-sn-glycerol" compartment="apicoplast" boundaryCondition="false"/>
         <species id="C00094_out" name="Sulfite" compartment="cytosol_host" boundaryCondition="true"/>
         <species id="C00094_c" name="Sulfite" compartment="cytosol" boundaryCondition="false"/>
         <species id="C00094_m" name="Sulfite" compartment="mitochondrion" boundaryCondition="false"/>
         <species id="C00094_a" name="Sulfite" compartment="apicoplast" boundaryCondition="false"/>
         <species id="C05675_c" name="Diacylglyceryl-2-aminoethylphosphonate" compartment="cytosol" boundaryCondition="false"/>
         <species id="C05923_c" name="2,5-Diaminopyrimidine nucleoside triphosphate" compartment="cytosol" boundaryCondition="false"/>
         <species id="C00279_c" name="D-Erythrose 4-phosphate" compartment="cytosol" boundaryCondition="false"/>
         <species id="G00148_c" name="G00148_c" compartment="cytosol" boundaryCondition="false"/>
         <species id="C05119_c" name="S-(3-Methylbutanoyl)-dihydrolipoamide" compartment="cytosol" boundaryCondition="false"/>
         <species id="C01644_c" name="tRNA(Ile)" compartment="cytosol" boundaryCondition="false"/>
         <species id="C01644_m" name="tRNA(Ile)" compartment="mitochondrion" boundaryCondition="false"/>
         <species id="C01644_n" name="tRNA(Ile)" compartment="nucleus" boundaryCondition="false"/>
         <species id="C01644_a" name="tRNA(Ile)" compartment="apicoplast" boundaryCondition="false"/>
         <species id="C00475_c" name="Cytidine" compartment="cytosol" boundaryCondition="false"/>
         <species id="C00475_out" name="Cytidine" compartment="cytosol_host" boundaryCondition="true"/>
         <species id="C00624_c" name="N-Acetyl-L-glutamate" compartment="cytosol" boundaryCondition="false"/>
         <species id="C00038_c" name="Zinc" compartment="cytosol" boundaryCondition="false"/>
         <species id="C00038_out" name="Zinc" compartment="cytosol_host" boundaryCondition="true"/>
         <species id="C00526_c" name="Deoxyuridine" compartment="cytosol" boundaryCondition="false"/>
         <species id="C04620_c" name="(3R)-3-Hydroxyoctanoyl-[acyl-carrier protein]" compartment="cytosol" boundaryCondition="false"/>
         <species id="C04620_a" name="(3R)-3-Hydroxyoctanoyl-[acyl-carrier protein]" compartment="apicoplast" boundaryCondition="false"/>
         <species id="C05450_a" name="3alpha,7alpha,12alpha,24-Tetrahydroxy-5beta-cholestanoyl-CoA" compartment="apicoplast" boundaryCondition="false"/>
         <species id="C04494_c" name="Guanosine 3'-diphosphate 5'-triphosphate" compartment="cytosol" boundaryCondition="false"/>
         <species id="C00603_c" name="(-)-Ureidoglycolate" compartment="cytosol" boundaryCondition="false"/>
         <species id="C02743_c" name="Protein L-cysteine" compartment="cytosol" boundaryCondition="true"/>
         <species id="C02743_m" name="Protein L-cysteine" compartment="mitochondrion" boundaryCondition="true"/>
         <species id="C02743_er" name="Protein L-cysteine" compartment="endoplasmic_reticulum" boundaryCondition="true"/>
         <species id="C02743_a" name="Protein L-cysteine" compartment="apicoplast" boundaryCondition="true"/>
         <species id="C05946_c" name="D-4-Hydroxy-2-oxoglutarate" compartment="cytosol" boundaryCondition="false"/>
         <species id="C01096_a" name="Sorbitol 6-phosphate" compartment="apicoplast" boundaryCondition="false"/>
         <species id="C02320_out" name="R-S-Glutathione" compartment="cytosol_host" boundaryCondition="true"/>
         <species id="C02320_c" name="R-S-Glutathione" compartment="cytosol" boundaryCondition="false"/>
         <species id="C02320_a" name="R-S-Glutathione" compartment="apicoplast" boundaryCondition="false"/>
         <species id="C00361_c" name="dGDP" compartment="cytosol" boundaryCondition="false"/>
         <species id="C00361_a" name="dGDP" compartment="apicoplast" boundaryCondition="false"/>
         <species id="C06148_c" name="2,5-Diamino-6-(5'-triphosphoryl-3',4'-trihydroxy-2'-oxopentyl)-amino-4-oxopyrimidine" compartment="cytosol" boundaryCondition="false"/>
         <species id="C00251_c" name="Chorismate" compartment="cytosol" boundaryCondition="false"/>
         <species id="C04145_m" name="all-trans-Nonaprenyl diphosphate" compartment="mitochondrion" boundaryCondition="false"/>
         <species id="C01236_c" name="D-Glucono-1,5-lactone 6-phosphate" compartment="cytosol" boundaryCondition="false"/>
         <species id="C15805_m" name="Guaiacyl lignin" compartment="mitochondrion" boundaryCondition="false"/>
         <species id="C15805_a" name="Guaiacyl lignin" compartment="apicoplast" boundaryCondition="false"/>
         <species id="C05746_a" name="3-Oxohexanoyl-[acp]" compartment="apicoplast" boundaryCondition="false"/>
         <species id="C16236_m" name="Protein N6-(octanoyl)lysine" compartment="mitochondrion" boundaryCondition="false"/>
         <species id="C16236_a" name="Protein N6-(octanoyl)lysine" compartment="apicoplast" boundaryCondition="false"/>
         <species id="C00631_c" name="2-Phospho-D-glycerate" compartment="cytosol" boundaryCondition="false"/>
         <species id="C00580_c" name="Dimethyl sulfide" compartment="cytosol" boundaryCondition="false"/>
         <species id="C00636_c" name="D-Mannose 1-phosphate" compartment="cytosol" boundaryCondition="false"/>
         <species id="C04281_c" name="L-1-Pyrroline-3-hydroxy-5-carboxylate" compartment="cytosol" boundaryCondition="false"/>
         <species id="G10599_c" name="G10599_c" compartment="cytosol" boundaryCondition="false"/>
         <species id="C01345_c" name="dITP" compartment="cytosol" boundaryCondition="false"/>
         <species id="C01345_m" name="dITP" compartment="mitochondrion" boundaryCondition="false"/>
         <species id="C00043_c" name="UDP-N-acetyl-D-glucosamine" compartment="cytosol" boundaryCondition="false"/>
         <species id="C00043_er" name="UDP-N-acetyl-D-glucosamine" compartment="endoplasmic_reticulum" boundaryCondition="false"/>
         <species id="C00043_g" name="UDP-N-acetyl-D-glucosamine" compartment="golgi" boundaryCondition="false"/>
         <species id="C00016_c" name="FAD" compartment="cytosol" boundaryCondition="false"/>
         <species id="C00016_m" name="FAD" compartment="mitochondrion" boundaryCondition="false"/>
         <species id="C00357_c" name="N-Acetyl-D-glucosamine 6-phosphate" compartment="cytosol" boundaryCondition="false"/>
         <species id="C00086_c" name="Urea" compartment="cytosol" boundaryCondition="false"/>
         <species id="C00660_c" name="D-Glucose 1,6-bisphosphate" compartment="cytosol" boundaryCondition="false"/>
         <species id="C01051_a" name="Uroporphyrinogen III" compartment="apicoplast" boundaryCondition="false"/>
         <species id="C05691_c" name="Se-Adenosylselenomethionine" compartment="cytosol" boundaryCondition="false"/>
         <species id="C05338_a" name="4-Hydroxyphenylacetyl-CoA" compartment="apicoplast" boundaryCondition="false"/>
         <species id="C06142_a" name="1-Butanol" compartment="apicoplast" boundaryCondition="false"/>
         <species id="C05172_c" name="Selenophosphate" compartment="cytosol" boundaryCondition="false"/>
         <species id="C11572_c" name="Glycoprotein with the oligosaccharide chain attached by N-glycosyllinkage to protein L-asparagine" compartment="cytosol" boundaryCondition="false"/>
         <species id="C11572_er" name="Glycoprotein with the oligosaccharide chain attached by N-glycosyllinkage to protein L-asparagine" compartment="endoplasmic_reticulum" boundaryCondition="false"/>
         <species id="C11572_a" name="Glycoprotein with the oligosaccharide chain attached by N-glycosyllinkage to protein L-asparagine" compartment="apicoplast" boundaryCondition="false"/>
         <species id="C00140_c" name="N-Acetyl-D-glucosamine" compartment="cytosol" boundaryCondition="false"/>
         <species id="C00140_a" name="N-Acetyl-D-glucosamine" compartment="apicoplast" boundaryCondition="false"/>
         <species id="C05922_c" name="Formamidopyrimidine nucleoside triphosphate" compartment="cytosol" boundaryCondition="false"/>
         <species id="C04233_c" name="2-Acyl-sn-glycero-3-phosphocholine" compartment="cytosol" boundaryCondition="false"/>
         <species id="C04233_m" name="2-Acyl-sn-glycero-3-phosphocholine" compartment="mitochondrion" boundaryCondition="false"/>
         <species id="C16618_c" name="C16618_c" compartment="cytosol" boundaryCondition="false"/>
         <species id="C00061_c" name="FMN" compartment="cytosol" boundaryCondition="false"/>
         <species id="C00061_a" name="FMN" compartment="apicoplast" boundaryCondition="false"/>
         <species id="C03454_c" name="1-Alkenyl-2-acylglycerol" compartment="cytosol" boundaryCondition="false"/>
         <species id="C07648_c" name="Thioguanine" compartment="cytosol" boundaryCondition="false"/>
         <species id="C04752_c" name="2-Methyl-4-amino-5-hydroxymethylpyrimidine diphosphate" compartment="cytosol" boundaryCondition="false"/>
         <species id="C06424_c" name="Tetradecanoic acid" compartment="cytosol" boundaryCondition="false"/>
         <species id="C06424_out" name="Tetradecanoic acid" compartment="cytosol_host" boundaryCondition="true"/>
         <species id="C06424_a" name="Tetradecanoic acid" compartment="apicoplast" boundaryCondition="false"/>
         <species id="U00006_c" name="a S-geranylgeranyl protein" compartment="cytosol" boundaryCondition="false"/>
         <species id="U00006_a" name="a S-geranylgeranyl protein" compartment="apicoplast" boundaryCondition="false"/>
         <species id="C14147_c" name="Cyromazine" compartment="cytosol" boundaryCondition="false"/>
         <species id="C16221_c" name="(2E)-Octadecenoyl-[acp]" compartment="cytosol" boundaryCondition="false"/>
         <species id="C16221_a" name="(2E)-Octadecenoyl-[acp]" compartment="apicoplast" boundaryCondition="false"/>
         <species id="C00189_out" name="Ethanolamine" compartment="cytosol_host" boundaryCondition="true"/>
         <species id="C00189_c" name="Ethanolamine" compartment="cytosol" boundaryCondition="false"/>
         <species id="C00033_c" name="Acetate" compartment="cytosol" boundaryCondition="false"/>
         <species id="C00504_out" name="Folate" compartment="cytosol_host" boundaryCondition="true"/>
         <species id="C00504_c" name="Folate" compartment="cytosol" boundaryCondition="false"/>
         <species id="C00504_m" name="Folate" compartment="mitochondrion" boundaryCondition="false"/>
         <species id="C00235_c" name="Dimethylallyl diphosphate" compartment="cytosol" boundaryCondition="false"/>
         <species id="C00235_m" name="Dimethylallyl diphosphate" compartment="mitochondrion" boundaryCondition="false"/>
         <species id="C00235_a" name="Dimethylallyl diphosphate" compartment="apicoplast" boundaryCondition="false"/>
         <species id="C02291_c" name="L-Cystathionine" compartment="cytosol" boundaryCondition="false"/>
         <species id="C00111_c" name="Glycerone phosphate" compartment="cytosol" boundaryCondition="false"/>
         <species id="C00111_m" name="Glycerone phosphate" compartment="mitochondrion" boundaryCondition="false"/>
         <species id="C00111_a" name="Glycerone phosphate" compartment="apicoplast" boundaryCondition="false"/>
         <species id="C00125_c" name="Ferricytochrome c" compartment="cytosol" boundaryCondition="false"/>
         <species id="C01220_c" name="1D-myo-Inositol 1,4-bisphosphate" compartment="cytosol" boundaryCondition="false"/>
         <species id="C16216_a" name="3-Oxostearoyl-CoA" compartment="apicoplast" boundaryCondition="false"/>
         <species id="C04644_c" name="3alpha,7alpha-Dihydroxy-5beta-cholestanoyl-CoA" compartment="cytosol" boundaryCondition="false"/>
         <species id="U00038_c" name="3-methyl-1-hydroxybutylthiamine diphosphate" compartment="cytosol" boundaryCondition="false"/>
         <species id="C01144_a" name="(S)-3-Hydroxybutanoyl-CoA" compartment="apicoplast" boundaryCondition="false"/>
         <species id="C00179_c" name="Agmatine" compartment="cytosol" boundaryCondition="false"/>
         <species id="C05889_c" name="Undecaprenyl-diphospho-N-acetylmuramoyl-(N-acetylglucosamine)-L-alanyl-D-glutamyl-L-lysyl-D-alanyl-D-alanine" compartment="cytosol" boundaryCondition="false"/>
         <species id="C04327_c" name="4-Methyl-5-(2-phosphoethyl)-thiazole" compartment="cytosol" boundaryCondition="false"/>
         <species id="C04327_m" name="4-Methyl-5-(2-phosphoethyl)-thiazole" compartment="mitochondrion" boundaryCondition="false"/>
         <species id="C04327_a" name="4-Methyl-5-(2-phosphoethyl)-thiazole" compartment="apicoplast" boundaryCondition="false"/>
         <species id="C05684_c" name="Selenite" compartment="cytosol" boundaryCondition="false"/>
         <species id="C05684_out" name="Selenite" compartment="cytosol_host" boundaryCondition="true"/>
         <species id="U00056_er" name="ManAlpha1-2ManAlpha1-6ManAlpha1-4GlcN-PI-Palm" compartment="endoplasmic_reticulum" boundaryCondition="false"/>
         <species id="U00056_a" name="ManAlpha1-2ManAlpha1-6ManAlpha1-4GlcN-PI-Palm" compartment="apicoplast" boundaryCondition="false"/>
         <species id="C00148_out" name="L-Proline" compartment="cytosol_host" boundaryCondition="true"/>
         <species id="C00148_c" name="L-Proline" compartment="cytosol" boundaryCondition="false"/>
         <species id="C00148_m" name="L-Proline" compartment="mitochondrion" boundaryCondition="false"/>
         <species id="C00148_v" name="L-Proline" compartment="food_vacuole" boundaryCondition="false"/>
         <species id="C00148_a" name="L-Proline" compartment="apicoplast" boundaryCondition="false"/>
         <species id="C02869_c" name="Oxidized flavodoxin" compartment="cytosol" boundaryCondition="false"/>
         <species id="C02869_m" name="Oxidized flavodoxin" compartment="mitochondrion" boundaryCondition="false"/>
         <species id="C02869_a" name="Oxidized flavodoxin" compartment="apicoplast" boundaryCondition="false"/>
         <species id="C00052_c" name="UDP-D-galactose" compartment="cytosol" boundaryCondition="false"/>
         <species id="C00052_er" name="UDP-D-galactose" compartment="endoplasmic_reticulum" boundaryCondition="false"/>
         <species id="C00052_g" name="UDP-D-galactose" compartment="golgi" boundaryCondition="false"/>
         <species id="C09332_c" name="Tetrahydrofolyl-[Glu](2)" compartment="cytosol" boundaryCondition="false"/>
         <species id="C01013_c" name="3-Hydroxypropanoate" compartment="cytosol" boundaryCondition="false"/>
         <species id="C00087_m" name="Sulfur" compartment="mitochondrion" boundaryCondition="false"/>
         <species id="C00087_a" name="Sulfur" compartment="apicoplast" boundaryCondition="false"/>
         <species id="C05929_c" name="10-Formyltetrahydrofolylpolyglutamate" compartment="cytosol" boundaryCondition="false"/>
         <species id="C00436_c" name="N-Carbamoylputrescine" compartment="cytosol" boundaryCondition="false"/>
         <species id="C05302_m" name="2-Methoxyestradiol-17beta" compartment="mitochondrion" boundaryCondition="false"/>
         <species id="C05302_a" name="2-Methoxyestradiol-17beta" compartment="apicoplast" boundaryCondition="false"/>
         <species id="C01412_a" name="Butanal" compartment="apicoplast" boundaryCondition="false"/>
         <species id="C16220_c" name="3-Hydroxyoctadecanoyl-[acp]" compartment="cytosol" boundaryCondition="false"/>
         <species id="C16220_a" name="3-Hydroxyoctadecanoyl-[acp]" compartment="apicoplast" boundaryCondition="false"/>
         <species id="C00199_c" name="D-Ribulose 5-phosphate" compartment="cytosol" boundaryCondition="false"/>
         <species id="C01530_out" name="Octadecanoic acid" compartment="cytosol_host" boundaryCondition="true"/>
         <species id="C01530_c" name="Octadecanoic acid" compartment="cytosol" boundaryCondition="false"/>
         <species id="C01530_a" name="Octadecanoic acid" compartment="apicoplast" boundaryCondition="false"/>
         <species id="C03541_c" name="Tetrahydrofolyl-[Glu](n)" compartment="cytosol" boundaryCondition="false"/>
         <species id="C00311_m" name="Isocitrate" compartment="mitochondrion" boundaryCondition="false"/>
         <species id="C04823_c" name="1-(5'-Phosphoribosyl)-5-amino-4-(N-succinocarboxamide)-imidazole" compartment="cytosol" boundaryCondition="false"/>
         <species id="C00527_m" name="Glutaryl-CoA" compartment="mitochondrion" boundaryCondition="false"/>
         <species id="C00527_a" name="Glutaryl-CoA" compartment="apicoplast" boundaryCondition="false"/>
         <species id="C00512_a" name="S-Benzoate coenzyme A" compartment="apicoplast" boundaryCondition="false"/>
         <species id="C06452_m" name="2-Hydroxypropylphosphonate" compartment="mitochondrion" boundaryCondition="false"/>
         <species id="C06452_a" name="2-Hydroxypropylphosphonate" compartment="apicoplast" boundaryCondition="false"/>
         <species id="C00877_c" name="Crotonoyl-CoA" compartment="cytosol" boundaryCondition="false"/>
         <species id="C05681_c" name="Ceramide 2-aminoethylphosphonate" compartment="cytosol" boundaryCondition="false"/>
         <species id="C05681_m" name="Ceramide 2-aminoethylphosphonate" compartment="mitochondrion" boundaryCondition="false"/>
         <species id="C05681_a" name="Ceramide 2-aminoethylphosphonate" compartment="apicoplast" boundaryCondition="false"/>
         <species id="U00019_c" name="mRNA_n" compartment="cytosol" boundaryCondition="false"/>
         <species id="U00019_n" name="mRNA_n" compartment="nucleus" boundaryCondition="false"/>
         <species id="C16638_c" name="C16638_c" compartment="cytosol" boundaryCondition="false"/>
         <species id="C02066_a" name="Pseudotropine" compartment="apicoplast" boundaryCondition="false"/>
         <species id="C00448_c" name="trans,trans-Farnesyl diphosphate" compartment="cytosol" boundaryCondition="false"/>
         <species id="C00448_m" name="trans,trans-Farnesyl diphosphate" compartment="mitochondrion" boundaryCondition="false"/>
         <species id="C01222_c" name="GDP-4-dehydro-6-deoxy-D-mannose" compartment="cytosol" boundaryCondition="false"/>
         <species id="U00042_c" name="5-methyltetrahydrofolate polyglutamate" compartment="cytosol" boundaryCondition="false"/>
         <species id="C06156_c" name="alpha-D-Glucosamine 1-phosphate" compartment="cytosol" boundaryCondition="false"/>
         <species id="C01269_c" name="5-O-(1-Carboxyvinyl)-3-phosphoshikimate" compartment="cytosol" boundaryCondition="false"/>
         <species id="G00009_er" name="G00009_er" compartment="endoplasmic_reticulum" boundaryCondition="false"/>
         <species id="G00009_a" name="G00009_a" compartment="apicoplast" boundaryCondition="false"/>
         <species id="C03373_c" name="Aminoimidazole ribotide" compartment="cytosol" boundaryCondition="false"/>
         <species id="U00067_c" name="active-glyoxalase-II" compartment="cytosol" boundaryCondition="false"/>
         <species id="U00067_m" name="active-glyoxalase-II" compartment="mitochondrion" boundaryCondition="false"/>
         <species id="C01637_c" name="tRNA(Asn)" compartment="cytosol" boundaryCondition="false"/>
         <species id="C01637_m" name="tRNA(Asn)" compartment="mitochondrion" boundaryCondition="false"/>
         <species id="C01637_n" name="tRNA(Asn)" compartment="nucleus" boundaryCondition="false"/>
         <species id="C01637_a" name="tRNA(Asn)" compartment="apicoplast" boundaryCondition="false"/>
         <species id="C00229_m" name="Acyl-carrier protein" compartment="mitochondrion" boundaryCondition="true"/>
         <species id="C00229_a" name="Acyl-carrier protein" compartment="apicoplast" boundaryCondition="true"/>
         <species id="C00130_c" name="IMP" compartment="cytosol" boundaryCondition="false"/>
         <species id="C00130_er" name="IMP" compartment="endoplasmic_reticulum" boundaryCondition="false"/>
         <species id="C00130_a" name="IMP" compartment="apicoplast" boundaryCondition="false"/>
         <species id="C00068_c" name="Thiamin diphosphate" compartment="cytosol" boundaryCondition="false"/>
         <species id="C00068_m" name="Thiamin diphosphate" compartment="mitochondrion" boundaryCondition="false"/>
         <species id="C00068_a" name="Thiamin diphosphate" compartment="apicoplast" boundaryCondition="false"/>
         <species id="C00109_c" name="2-Oxobutanoate" compartment="cytosol" boundaryCondition="false"/>
         <species id="C00385_out" name="Xanthine" compartment="cytosol_host" boundaryCondition="true"/>
         <species id="C00385_c" name="Xanthine" compartment="cytosol" boundaryCondition="false"/>
         <species id="C02050_c" name="Linoleoyl-CoA" compartment="cytosol" boundaryCondition="false"/>
         <species id="C02050_a" name="Linoleoyl-CoA" compartment="apicoplast" boundaryCondition="false"/>
         <species id="C01645_c" name="tRNA(Leu)" compartment="cytosol" boundaryCondition="false"/>
         <species id="C01645_m" name="tRNA(Leu)" compartment="mitochondrion" boundaryCondition="false"/>
         <species id="C01645_n" name="tRNA(Leu)" compartment="nucleus" boundaryCondition="false"/>
         <species id="C01645_a" name="tRNA(Leu)" compartment="apicoplast" boundaryCondition="false"/>
         <species id="C16237_c" name="Protein N6-(lipoyl)lysine" compartment="cytosol" boundaryCondition="false"/>
         <species id="C16237_m" name="Protein N6-(lipoyl)lysine" compartment="mitochondrion" boundaryCondition="false"/>
         <species id="C16237_a" name="Protein N6-(lipoyl)lysine" compartment="apicoplast" boundaryCondition="false"/>
         <species id="C03862_c" name="Dolichyl phosphate D-mannose" compartment="cytosol" boundaryCondition="false"/>
         <species id="C03862_er" name="Dolichyl phosphate D-mannose" compartment="endoplasmic_reticulum" boundaryCondition="false"/>
         <species id="C05269_c" name="3-Oxohexanoyl-CoA" compartment="cytosol" boundaryCondition="false"/>
         <species id="C08362_out" name="(9Z)-Hexadecenoic acid" compartment="cytosol_host" boundaryCondition="true"/>
         <species id="C08362_c" name="(9Z)-Hexadecenoic acid" compartment="cytosol" boundaryCondition="false"/>
         <species id="C08362_a" name="(9Z)-Hexadecenoic acid" compartment="apicoplast" boundaryCondition="false"/>
         <species id="C00138_c" name="Reduced ferredoxin" compartment="cytosol" boundaryCondition="false"/>
         <species id="C00138_m" name="Reduced ferredoxin" compartment="mitochondrion" boundaryCondition="false"/>
         <species id="C00138_er" name="Reduced ferredoxin" compartment="endoplasmic_reticulum" boundaryCondition="false"/>
         <species id="C00138_a" name="Reduced ferredoxin" compartment="apicoplast" boundaryCondition="false"/>
         <species id="C01250_c" name="N-Acetyl-L-glutamate 5-semialdehyde" compartment="cytosol" boundaryCondition="false"/>
         <species id="C00042_m" name="Succinate" compartment="mitochondrion" boundaryCondition="false"/>
         <species id="C03557_c" name="(2-Aminoethyl)phosphonate" compartment="cytosol" boundaryCondition="false"/>
         <species id="C00197_c" name="3-Phospho-D-glycerate" compartment="cytosol" boundaryCondition="false"/>
         <species id="C00341_c" name="Geranyl diphosphate" compartment="cytosol" boundaryCondition="false"/>
         <species id="C01279_out" name="4-Amino-5-hydroxymethyl-2-methylpyrimidine" compartment="cytosol_host" boundaryCondition="true"/>
         <species id="C01279_c" name="4-Amino-5-hydroxymethyl-2-methylpyrimidine" compartment="cytosol" boundaryCondition="false"/>
         <species id="C06563_c" name="Genistein" compartment="cytosol" boundaryCondition="false"/>
         <species id="C06563_m" name="Genistein" compartment="mitochondrion" boundaryCondition="false"/>
         <species id="C00022_out" name="Pyruvate" compartment="cytosol_host" boundaryCondition="true"/>
         <species id="C00022_c" name="Pyruvate" compartment="cytosol" boundaryCondition="false"/>
         <species id="C00022_m" name="Pyruvate" compartment="mitochondrion" boundaryCondition="false"/>
         <species id="C00022_a" name="Pyruvate" compartment="apicoplast" boundaryCondition="false"/>
         <species id="C03145_a" name="N-Formyl-L-methionine" compartment="apicoplast" boundaryCondition="false"/>
         <species id="C00353_c" name="Geranylgeranyl diphosphate" compartment="cytosol" boundaryCondition="false"/>
         <species id="C00353_m" name="Geranylgeranyl diphosphate" compartment="mitochondrion" boundaryCondition="false"/>
         <species id="C00353_a" name="Geranylgeranyl diphosphate" compartment="apicoplast" boundaryCondition="false"/>
         <species id="U00055_c" name="Fe-S complex" compartment="cytosol" boundaryCondition="false"/>
         <species id="U00055_m" name="Fe-S complex" compartment="mitochondrion" boundaryCondition="false"/>
         <species id="U00055_er" name="Fe-S complex" compartment="endoplasmic_reticulum" boundaryCondition="false"/>
         <species id="U00055_a" name="Fe-S complex" compartment="apicoplast" boundaryCondition="false"/>
         <species id="C01346_c" name="dUDP" compartment="cytosol" boundaryCondition="false"/>
         <species id="C01346_m" name="dUDP" compartment="mitochondrion" boundaryCondition="false"/>
         <species id="C01346_a" name="dUDP" compartment="apicoplast" boundaryCondition="false"/>
         <species id="C04874_c" name="2-Amino-4-hydroxy-6-(D-erythro-1,2,3-trihydroxypropyl)-7,8-dihydropteridine" compartment="cytosol" boundaryCondition="false"/>
         <species id="C05235_a" name="Hydroxyacetone" compartment="apicoplast" boundaryCondition="false"/>
         <species id="U00032_c" name="Cytochrome c oxidized" compartment="cytosol" boundaryCondition="false"/>
         <species id="U00032_m" name="Cytochrome c oxidized" compartment="mitochondrion" boundaryCondition="false"/>
         <species id="U00032_a" name="Cytochrome c oxidized" compartment="apicoplast" boundaryCondition="false"/>
         <species id="C00004_c" name="NADH" compartment="cytosol" boundaryCondition="false"/>
         <species id="C00004_m" name="NADH" compartment="mitochondrion" boundaryCondition="false"/>
         <species id="C00004_a" name="NADH" compartment="apicoplast" boundaryCondition="false"/>
         <species id="C05337_c" name="Chenodeoxycholoyl-CoA" compartment="cytosol" boundaryCondition="false"/>
         <species id="C02280_c" name="GDP-L-galactose" compartment="cytosol" boundaryCondition="false"/>
         <species id="C05815_m" name="2-Octaprenyl-3-methyl-5-hydroxy-6-methoxy-1,4-benzoquinone" compartment="mitochondrion" boundaryCondition="false"/>
         <species id="C00921_c" name="Dihydropteroate" compartment="cytosol" boundaryCondition="false"/>
         <species id="C02839_c" name="L-Tyrosyl-tRNA(Tyr)" compartment="cytosol" boundaryCondition="false"/>
         <species id="C02839_m" name="L-Tyrosyl-tRNA(Tyr)" compartment="mitochondrion" boundaryCondition="false"/>
         <species id="C02839_a" name="L-Tyrosyl-tRNA(Tyr)" compartment="apicoplast" boundaryCondition="false"/>
         <species id="C00305_out" name="Magnesium" compartment="cytosol_host" boundaryCondition="true"/>
         <species id="C00305_c" name="Magnesium" compartment="cytosol" boundaryCondition="false"/>
         <species id="C00305_v" name="Magnesium" compartment="food_vacuole" boundaryCondition="false"/>
         <species id="C00305_a" name="Magnesium" compartment="apicoplast" boundaryCondition="false"/>
         <species id="C00882_c" name="Dephospho-CoA" compartment="cytosol" boundaryCondition="false"/>
         <species id="C00882_a" name="Dephospho-CoA" compartment="apicoplast" boundaryCondition="false"/>
         <species id="C00164_c" name="Acetoacetate" compartment="cytosol" boundaryCondition="false"/>
         <species id="C00282_c" name="Hydrogen" compartment="cytosol" boundaryCondition="false"/>
         <species id="C00039_m" name="DNA" compartment="mitochondrion" boundaryCondition="false"/>
         <species id="C00039_n" name="DNA" compartment="nucleus" boundaryCondition="false"/>
         <species id="C00039_a" name="DNA" compartment="apicoplast" boundaryCondition="false"/>
         <species id="C05768_a" name="Coproporphyrinogen I" compartment="apicoplast" boundaryCondition="false"/>
         <species id="C00124_c" name="D-Galactose" compartment="cytosol" boundaryCondition="false"/>
         <species id="C00124_a" name="D-Galactose" compartment="apicoplast" boundaryCondition="false"/>
         <species id="C14119_a" name="Naphthyl-2-oxomethyl-succinyl-CoA" compartment="apicoplast" boundaryCondition="false"/>
         <species id="C07282_c" name="[eIF5A-precursor]-deoxyhypusine" compartment="cytosol" boundaryCondition="false"/>
         <species id="C02934_c" name="3-Dehydrosphinganine" compartment="cytosol" boundaryCondition="false"/>
         <species id="C02934_a" name="3-Dehydrosphinganine" compartment="apicoplast" boundaryCondition="false"/>
         <species id="C00550_c" name="Sphingomyelin" compartment="cytosol" boundaryCondition="false"/>
         <species id="C01652_c" name="tRNA(Trp)" compartment="cytosol" boundaryCondition="false"/>
         <species id="C01652_m" name="tRNA(Trp)" compartment="mitochondrion" boundaryCondition="false"/>
         <species id="C01652_n" name="tRNA(Trp)" compartment="nucleus" boundaryCondition="false"/>
         <species id="C01652_a" name="tRNA(Trp)" compartment="apicoplast" boundaryCondition="false"/>
         <species id="C07649_c" name="5-FU" compartment="cytosol" boundaryCondition="false"/>
         <species id="C00003_c" name="NAD+" compartment="cytosol" boundaryCondition="false"/>
         <species id="C00003_m" name="NAD+" compartment="mitochondrion" boundaryCondition="false"/>
         <species id="C00003_a" name="NAD+" compartment="apicoplast" boundaryCondition="false"/>
         <species id="C00627_c" name="Pyridoxine phosphate" compartment="cytosol" boundaryCondition="false"/>
         <species id="C16217_a" name="3-Hydroxyoctadecanoyl-CoA" compartment="apicoplast" boundaryCondition="false"/>
         <species id="C03263_c" name="Coproporphyrinogen III" compartment="cytosol" boundaryCondition="false"/>
         <species id="C03263_m" name="Coproporphyrinogen III" compartment="mitochondrion" boundaryCondition="false"/>
         <species id="C03263_a" name="Coproporphyrinogen III" compartment="apicoplast" boundaryCondition="false"/>
         <species id="C05545_n" name="Protein N6,N6-dimethyl-L-lysine" compartment="nucleus" boundaryCondition="false"/>
         <species id="C00579_c" name="Dihydrolipoamide" compartment="cytosol" boundaryCondition="false"/>
         <species id="C00579_m" name="Dihydrolipoamide" compartment="mitochondrion" boundaryCondition="false"/>
         <species id="C01638_c" name="tRNA(Asp)" compartment="cytosol" boundaryCondition="false"/>
         <species id="C01638_m" name="tRNA(Asp)" compartment="mitochondrion" boundaryCondition="false"/>
         <species id="C01638_n" name="tRNA(Asp)" compartment="nucleus" boundaryCondition="false"/>
         <species id="C01638_a" name="tRNA(Asp)" compartment="apicoplast" boundaryCondition="false"/>
         <species id="C15809_c" name="Iminoglycine" compartment="cytosol" boundaryCondition="false"/>
         <species id="C15809_m" name="Iminoglycine" compartment="mitochondrion" boundaryCondition="false"/>
         <species id="C15809_a" name="Iminoglycine" compartment="apicoplast" boundaryCondition="false"/>
         <species id="C01134_c" name="Pantetheine 4'-phosphate" compartment="cytosol" boundaryCondition="false"/>
         <species id="C00035_c" name="GDP" compartment="cytosol" boundaryCondition="false"/>
         <species id="C00035_m" name="GDP" compartment="mitochondrion" boundaryCondition="false"/>
         <species id="C00035_n" name="GDP" compartment="nucleus" boundaryCondition="false"/>
         <species id="C00035_er" name="GDP" compartment="endoplasmic_reticulum" boundaryCondition="false"/>
         <species id="C00035_a" name="GDP" compartment="apicoplast" boundaryCondition="false"/>
         <species id="C05381_m" name="3-Carboxy-1-hydroxypropyl-ThPP" compartment="mitochondrion" boundaryCondition="false"/>
         <species id="C15813_c" name="C15813" compartment="cytosol" boundaryCondition="false"/>
         <species id="C15813_m" name="C15813" compartment="mitochondrion" boundaryCondition="false"/>
         <species id="C15813_a" name="C15813" compartment="apicoplast" boundaryCondition="false"/>
         <species id="U00039_c" name="2-methyl-1-hydroxybutylthiamine diphosphate" compartment="cytosol" boundaryCondition="false"/>
         <species id="C01079_c" name="Protoporphyrinogen IX" compartment="cytosol" boundaryCondition="false"/>
         <species id="C01079_m" name="Protoporphyrinogen IX" compartment="mitochondrion" boundaryCondition="false"/>
         <species id="C01079_a" name="Protoporphyrinogen IX" compartment="apicoplast" boundaryCondition="false"/>
         <species id="C00212_out" name="Adenosine" compartment="cytosol_host" boundaryCondition="true"/>
         <species id="C00212_c" name="Adenosine" compartment="cytosol" boundaryCondition="false"/>
         <species id="U00068_er" name="GPI-protein" compartment="endoplasmic_reticulum" boundaryCondition="false"/>
         <species id="U00068_a" name="GPI-protein" compartment="apicoplast" boundaryCondition="false"/>
         <species id="C01352_c" name="FADH2" compartment="cytosol" boundaryCondition="false"/>
         <species id="C01352_m" name="FADH2" compartment="mitochondrion" boundaryCondition="false"/>
         <species id="C16254_m" name="[Dihydrolipoyllysine-residue succinyltransferase]S-succinyldihydrolipoyllysine" compartment="mitochondrion" boundaryCondition="false"/>
         <species id="C05745_a" name="Butyryl-[acp]" compartment="apicoplast" boundaryCondition="false"/>
         <species id="C15812_c" name="C15812" compartment="cytosol" boundaryCondition="false"/>
         <species id="C15812_m" name="C15812" compartment="mitochondrion" boundaryCondition="false"/>
         <species id="C15812_a" name="C15812" compartment="apicoplast" boundaryCondition="false"/>
         <species id="C02888_a" name="Sorbose 1-phosphate" compartment="apicoplast" boundaryCondition="false"/>
         <species id="C00114_out" name="Choline" compartment="cytosol_host" boundaryCondition="true"/>
         <species id="C00114_c" name="Choline" compartment="cytosol" boundaryCondition="false"/>
         <species id="C00681_c" name="1-Acyl-sn-glycerol 3-phosphate" compartment="cytosol" boundaryCondition="false"/>
         <species id="C00681_m" name="1-Acyl-sn-glycerol 3-phosphate" compartment="mitochondrion" boundaryCondition="false"/>
         <species id="C00681_a" name="1-Acyl-sn-glycerol 3-phosphate" compartment="apicoplast" boundaryCondition="false"/>
         <species id="C06255_c" name="2-Oxopentanoic acid" compartment="cytosol" boundaryCondition="false"/>
         <species id="C01179_c" name="3-(4-Hydroxyphenyl)pyruvate" compartment="cytosol" boundaryCondition="false"/>
         <species id="C00015_c" name="UDP" compartment="cytosol" boundaryCondition="false"/>
         <species id="C00015_m" name="UDP" compartment="mitochondrion" boundaryCondition="false"/>
         <species id="C00015_n" name="UDP" compartment="nucleus" boundaryCondition="false"/>
         <species id="C00015_er" name="UDP" compartment="endoplasmic_reticulum" boundaryCondition="false"/>
         <species id="C00015_a" name="UDP" compartment="apicoplast" boundaryCondition="false"/>
         <species id="C01152_m" name="N(pi)-Methyl-L-histidine" compartment="mitochondrion" boundaryCondition="false"/>
         <species id="C01152_a" name="N(pi)-Methyl-L-histidine" compartment="apicoplast" boundaryCondition="false"/>
         <species id="C00370_c" name="Sterol" compartment="cytosol" boundaryCondition="false"/>
         <species id="C00370_out" name="Sterol" compartment="cytosol_host" boundaryCondition="true"/>
         <species id="C00370_v" name="Sterol" compartment="food_vacuole" boundaryCondition="false"/>
         <species id="C00370_a" name="Sterol" compartment="apicoplast" boundaryCondition="false"/>
         <species id="C11355_c" name="4-Amino-4-deoxychorismate" compartment="cytosol" boundaryCondition="false"/>
         <species id="C06453_m" name="Methylcobalamin" compartment="mitochondrion" boundaryCondition="false"/>
         <species id="C06453_a" name="Methylcobalamin" compartment="apicoplast" boundaryCondition="false"/>
         <species id="C04441_c" name="2-(3-Carboxy-3-aminopropyl)-L-histidine" compartment="cytosol" boundaryCondition="false"/>
         <species id="C12453_a" name="Acetylpseudotropine" compartment="apicoplast" boundaryCondition="false"/>
         <species id="C00435_c" name="Oxidized rubredoxin" compartment="cytosol" boundaryCondition="false"/>
         <species id="C00847_a" name="4-Pyridoxate" compartment="apicoplast" boundaryCondition="false"/>
         <species id="C14149_c" name="N-Cyclopropylammelide" compartment="cytosol" boundaryCondition="false"/>
         <species id="C01168_c" name="Pseudouridine 5'-phosphate" compartment="cytosol" boundaryCondition="false"/>
         <species id="C01168_m" name="Pseudouridine 5'-phosphate" compartment="mitochondrion" boundaryCondition="false"/>
         <species id="C01168_a" name="Pseudouridine 5'-phosphate" compartment="apicoplast" boundaryCondition="false"/>
         <species id="C00239_a" name="dCMP" compartment="apicoplast" boundaryCondition="false"/>
         <species id="C03090_a" name="5-Phosphoribosylamine" compartment="apicoplast" boundaryCondition="false"/>
         <species id="C06554_c" name="Cyanuric acid" compartment="cytosol" boundaryCondition="false"/>
         <species id="C01194_c" name="1-Phosphatidyl-D-myo-inositol" compartment="cytosol" boundaryCondition="false"/>
         <species id="C05803_m" name="2-Hexaprenyl-6-methoxy-1,4-benzoquinone" compartment="mitochondrion" boundaryCondition="false"/>
         <species id="C03702_n" name="Histone N6-methyl-L-lysine" compartment="nucleus" boundaryCondition="false"/>
         <species id="C00881_c" name="Deoxycytidine" compartment="cytosol" boundaryCondition="false"/>
         <species id="C16218_c" name="(2E)-Octadecenoyl-CoA" compartment="cytosol" boundaryCondition="false"/>
         <species id="C02972_c" name="Dihydrolipoylprotein" compartment="cytosol" boundaryCondition="false"/>
         <species id="C02972_m" name="Dihydrolipoylprotein" compartment="mitochondrion" boundaryCondition="false"/>
         <species id="C01081_c" name="Thiamin monophosphate" compartment="cytosol" boundaryCondition="false"/>
         <species id="C00942_c" name="3',5'-Cyclic GMP" compartment="cytosol" boundaryCondition="false"/>
         <species id="C10542_c" name="Wighteone" compartment="cytosol" boundaryCondition="false"/>
         <species id="C10542_m" name="Wighteone" compartment="mitochondrion" boundaryCondition="false"/>
         <species id="C01997_c" name="Acetylhistone" compartment="cytosol" boundaryCondition="false"/>
         <species id="C04246_c" name="But-2-enoyl-[acyl-carrier protein]" compartment="cytosol" boundaryCondition="false"/>
         <species id="C04246_a" name="But-2-enoyl-[acyl-carrier protein]" compartment="apicoplast" boundaryCondition="false"/>
         <species id="C15925_c" name="GDP-L-gulose" compartment="cytosol" boundaryCondition="false"/>
         <species id="C16239_m" name="Lipoyl-[acp]" compartment="mitochondrion" boundaryCondition="false"/>
         <species id="C16239_a" name="Lipoyl-[acp]" compartment="apicoplast" boundaryCondition="false"/>
         <species id="C01149_c" name="4-Trimethylammoniobutanal" compartment="cytosol" boundaryCondition="false"/>
         <species id="C16565_c" name="C16565_c" compartment="cytosol" boundaryCondition="false"/>
         <species id="C05749_a" name="Hexanoyl-[acp]" compartment="apicoplast" boundaryCondition="false"/>
         <species id="C15811_c" name="C15811" compartment="cytosol" boundaryCondition="true"/>
         <species id="C15811_m" name="C15811" compartment="mitochondrion" boundaryCondition="true"/>
         <species id="C15811_a" name="C15811" compartment="apicoplast" boundaryCondition="true"/>
         <species id="C00021_c" name="S-Adenosyl-L-homocysteine" compartment="cytosol" boundaryCondition="false"/>
         <species id="C00021_m" name="S-Adenosyl-L-homocysteine" compartment="mitochondrion" boundaryCondition="false"/>
         <species id="C00021_n" name="S-Adenosyl-L-homocysteine" compartment="nucleus" boundaryCondition="false"/>
         <species id="C00021_g" name="S-Adenosyl-L-homocysteine" compartment="golgi" boundaryCondition="false"/>
         <species id="C00021_v" name="S-Adenosyl-L-homocysteine" compartment="food_vacuole" boundaryCondition="false"/>
         <species id="C00021_er" name="S-Adenosyl-L-homocysteine" compartment="endoplasmic_reticulum" boundaryCondition="false"/>
         <species id="C00021_a" name="S-Adenosyl-L-homocysteine" compartment="apicoplast" boundaryCondition="false"/>
         <species id="C00005_c" name="NADPH" compartment="cytosol" boundaryCondition="false"/>
         <species id="C00005_m" name="NADPH" compartment="mitochondrion" boundaryCondition="false"/>
         <species id="C00005_a" name="NADPH" compartment="apicoplast" boundaryCondition="false"/>
         <species id="C00337_c" name="(S)-Dihydroorotate" compartment="cytosol" boundaryCondition="false"/>
         <species id="C00337_m" name="(S)-Dihydroorotate" compartment="mitochondrion" boundaryCondition="false"/>
         <species id="C00067_c" name="Formaldehyde" compartment="cytosol" boundaryCondition="false"/>
         <species id="C00067_m" name="Formaldehyde" compartment="mitochondrion" boundaryCondition="false"/>
         <species id="C00067_a" name="Formaldehyde" compartment="apicoplast" boundaryCondition="false"/>
         <species id="C00132_m" name="Methanol" compartment="mitochondrion" boundaryCondition="false"/>
         <species id="C00132_a" name="Methanol" compartment="apicoplast" boundaryCondition="false"/>
         <species id="C14150_c" name="Cyclopropylamine" compartment="cytosol" boundaryCondition="false"/>
         <species id="G10596_c" name="G10596_c" compartment="cytosol" boundaryCondition="false"/>
         <species id="C01277_c" name="1-Phosphatidyl-1D-myo-inositol 4-phosphate" compartment="cytosol" boundaryCondition="false"/>
         <species id="C15977_m" name="[Dihydrolipoyllysine-residue (2-methylpropanoyl)transferase]S-(2-methylpropanoyl)dihydrolipoyllysine" compartment="mitochondrion" boundaryCondition="false"/>
         <species id="C05841_c" name="Nicotinate D-ribonucleoside" compartment="cytosol" boundaryCondition="false"/>
         <species id="U00061_a" name="Fatty_acid_PL_ACP" compartment="apicoplast" boundaryCondition="false"/>
         <species id="C00365_c" name="dUMP" compartment="cytosol" boundaryCondition="false"/>
         <species id="C00365_a" name="dUMP" compartment="apicoplast" boundaryCondition="false"/>
         <species id="C05859_c" name="Dehydrodolichol diphosphate" compartment="cytosol" boundaryCondition="false"/>
         <species id="C00032_c" name="Heme" compartment="cytosol" boundaryCondition="false"/>
         <species id="C00032_m" name="Heme" compartment="mitochondrion" boundaryCondition="false"/>
         <species id="C00014_out" name="NH3" compartment="cytosol_host" boundaryCondition="true"/>
         <species id="C00014_c" name="NH3" compartment="cytosol" boundaryCondition="false"/>
         <species id="C00014_m" name="NH3" compartment="mitochondrion" boundaryCondition="false"/>
         <species id="C00014_a" name="NH3" compartment="apicoplast" boundaryCondition="false"/>
         <species id="C00670_c" name="sn-glycero-3-Phosphocholine" compartment="cytosol" boundaryCondition="false"/>
         <species id="C00670_m" name="sn-glycero-3-Phosphocholine" compartment="mitochondrion" boundaryCondition="false"/>
         <species id="C00670_a" name="sn-glycero-3-Phosphocholine" compartment="apicoplast" boundaryCondition="false"/>
         <species id="C00437_c" name="N-Acetylornithine" compartment="cytosol" boundaryCondition="false"/>
         <species id="C00831_c" name="Pantetheine" compartment="cytosol" boundaryCondition="false"/>
         <species id="C00236_c" name="3-Phospho-D-glyceroyl phosphate" compartment="cytosol" boundaryCondition="false"/>
         <species id="C00236_m" name="3-Phospho-D-glyceroyl phosphate" compartment="mitochondrion" boundaryCondition="false"/>
         <species id="C02553_c" name="L-Seryl-tRNA(Ser)" compartment="cytosol" boundaryCondition="false"/>
         <species id="C02553_m" name="L-Seryl-tRNA(Ser)" compartment="mitochondrion" boundaryCondition="false"/>
         <species id="C02553_a" name="L-Seryl-tRNA(Ser)" compartment="apicoplast" boundaryCondition="false"/>
         <species id="C00002_out" name="ATP" compartment="cytosol_host" boundaryCondition="true"/>
         <species id="C00002_c" name="ATP" compartment="cytosol" boundaryCondition="false"/>
         <species id="C00002_m" name="ATP" compartment="mitochondrion" boundaryCondition="false"/>
         <species id="C00002_n" name="ATP" compartment="nucleus" boundaryCondition="false"/>
         <species id="C00002_a" name="ATP" compartment="apicoplast" boundaryCondition="false"/>
         <species id="C00460_c" name="dUTP" compartment="cytosol" boundaryCondition="false"/>
         <species id="C00460_m" name="dUTP" compartment="mitochondrion" boundaryCondition="false"/>
         <species id="C05261_c" name="3-Oxotetradecanoyl-CoA" compartment="cytosol" boundaryCondition="false"/>
         <species id="C01024_m" name="Hydroxymethylbilane" compartment="mitochondrion" boundaryCondition="false"/>
         <species id="C01024_a" name="Hydroxymethylbilane" compartment="apicoplast" boundaryCondition="false"/>
         <species id="C00647_c" name="Pyridoxamine phosphate" compartment="cytosol" boundaryCondition="false"/>
         <species id="C05868_c" name="(alpha-D-Mannosyl)8-beta-D-mannosyl-diacetylchitobiosyldiphosphodolichol" compartment="cytosol" boundaryCondition="false"/>
         <species id="C16331_c" name="OPC6-CoA" compartment="cytosol" boundaryCondition="false"/>
         <species id="C00166_c" name="Phenylpyruvate" compartment="cytosol" boundaryCondition="false"/>
         <species id="C00615_c" name="Protein histidine" compartment="cytosol" boundaryCondition="false"/>
         <species id="C00992_m" name="Aquacob(III)alamin" compartment="mitochondrion" boundaryCondition="false"/>
         <species id="C00992_a" name="Aquacob(III)alamin" compartment="apicoplast" boundaryCondition="false"/>
         <species id="C15587_c" name="Purine" compartment="cytosol" boundaryCondition="false"/>
         <species id="C00167_c" name="UDP-glucuronate" compartment="cytosol" boundaryCondition="false"/>
         <species id="C00262_out" name="Hypoxanthine" compartment="cytosol_host" boundaryCondition="true"/>
         <species id="C00262_c" name="Hypoxanthine" compartment="cytosol" boundaryCondition="false"/>
         <species id="C05814_m" name="2-Octaprenyl-3-methyl-6-methoxy-1,4-benzoquinone" compartment="mitochondrion" boundaryCondition="false"/>
         <species id="C07281_c" name="[eIF5A-precursor]-lysine" compartment="cytosol" boundaryCondition="false"/>
         <species id="C00669_c" name="gamma-L-Glutamyl-L-cysteine" compartment="cytosol" boundaryCondition="false"/>
         <species id="C05748_c" name="trans-Hex-2-enoyl-[acp]" compartment="cytosol" boundaryCondition="false"/>
         <species id="C05748_a" name="trans-Hex-2-enoyl-[acp]" compartment="apicoplast" boundaryCondition="false"/>
         <species id="C03885_m" name="Nonaprenyl-4-hydroxybenzoate" compartment="mitochondrion" boundaryCondition="false"/>
         <species id="U00059_er" name="EtN-P6-ManAlpha1-2ManAlpha1-2ManAlpha1-6ManAlpha1-4GlcN-PI-Palm" compartment="endoplasmic_reticulum" boundaryCondition="false"/>
         <species id="U00059_a" name="EtN-P6-ManAlpha1-2ManAlpha1-2ManAlpha1-6ManAlpha1-4GlcN-PI-Palm" compartment="apicoplast" boundaryCondition="false"/>
         <species id="C02163_c" name="L-Arginyl-tRNA(Arg)" compartment="cytosol" boundaryCondition="false"/>
         <species id="C02163_m" name="L-Arginyl-tRNA(Arg)" compartment="mitochondrion" boundaryCondition="false"/>
         <species id="C02163_a" name="L-Arginyl-tRNA(Arg)" compartment="apicoplast" boundaryCondition="false"/>
         <species id="C00407_out" name="L-Isoleucine" compartment="cytosol_host" boundaryCondition="true"/>
         <species id="C00407_c" name="L-Isoleucine" compartment="cytosol" boundaryCondition="false"/>
         <species id="C00407_m" name="L-Isoleucine" compartment="mitochondrion" boundaryCondition="false"/>
         <species id="C00407_v" name="L-Isoleucine" compartment="food_vacuole" boundaryCondition="false"/>
         <species id="C00407_a" name="L-Isoleucine" compartment="apicoplast" boundaryCondition="false"/>
         <species id="C05766_a" name="Uroporphyrinogen I" compartment="apicoplast" boundaryCondition="false"/>
         <species id="C00894_c" name="Propenoyl-CoA" compartment="cytosol" boundaryCondition="false"/>
         <species id="C00438_c" name="N-Carbamoyl-L-aspartate" compartment="cytosol" boundaryCondition="false"/>
         <species id="C00438_a" name="N-Carbamoyl-L-aspartate" compartment="apicoplast" boundaryCondition="false"/>
         <species id="C00524_c" name="Cytochrome c" compartment="cytosol" boundaryCondition="false"/>
         <species id="C00524_m" name="Cytochrome c" compartment="mitochondrion" boundaryCondition="false"/>
         <species id="C00524_a" name="Cytochrome c" compartment="apicoplast" boundaryCondition="false"/>
         <species id="C00590_m" name="Coniferyl alcohol" compartment="mitochondrion" boundaryCondition="false"/>
         <species id="C00590_a" name="Coniferyl alcohol" compartment="apicoplast" boundaryCondition="false"/>
         <species id="C00870_c" name="4-Nitrophenol" compartment="cytosol" boundaryCondition="false"/>
         <species id="C00870_a" name="4-Nitrophenol" compartment="apicoplast" boundaryCondition="false"/>
         <species id="C00496_c" name="Ubiquitin" compartment="cytosol" boundaryCondition="false"/>
         <species id="C00496_a" name="Ubiquitin" compartment="apicoplast" boundaryCondition="false"/>
         <species id="U00058_er" name="EtN-P6-ManAlpha1-2ManAlpha1-6ManAlpha1-4GlcN-PI-Palm" compartment="endoplasmic_reticulum" boundaryCondition="false"/>
         <species id="U00058_a" name="EtN-P6-ManAlpha1-2ManAlpha1-6ManAlpha1-4GlcN-PI-Palm" compartment="apicoplast" boundaryCondition="false"/>
         <species id="C00931_c" name="Porphobilinogen" compartment="cytosol" boundaryCondition="false"/>
         <species id="C00931_m" name="Porphobilinogen" compartment="mitochondrion" boundaryCondition="false"/>
         <species id="C00931_a" name="Porphobilinogen" compartment="apicoplast" boundaryCondition="false"/>
         <species id="C05527_c" name="3-Sulfinylpyruvate" compartment="cytosol" boundaryCondition="false"/>
         <species id="C16614_c" name="C16614_c" compartment="cytosol" boundaryCondition="false"/>
         <species id="C05813_m" name="2-Octaprenyl-6-methoxy-1,4-benzoquinone" compartment="mitochondrion" boundaryCondition="false"/>
         <species id="C00378_out" name="Thiamin" compartment="cytosol_host" boundaryCondition="true"/>
         <species id="C00378_c" name="Thiamin" compartment="cytosol" boundaryCondition="false"/>
         <species id="C00378_a" name="Thiamin" compartment="apicoplast" boundaryCondition="false"/>
         <species id="C13482_c" name="Phosphodimethylethanolamine" compartment="cytosol" boundaryCondition="false"/>
         <species id="C00577_c" name="D-Glyceraldehyde" compartment="cytosol" boundaryCondition="false"/>
         <species id="C01185_c" name="Nicotinate D-ribonucleotide" compartment="cytosol" boundaryCondition="false"/>
         <species id="C00116_out" name="Glycerol" compartment="cytosol_host" boundaryCondition="true"/>
         <species id="C00116_c" name="Glycerol" compartment="cytosol" boundaryCondition="false"/>
         <species id="C00116_m" name="Glycerol" compartment="mitochondrion" boundaryCondition="false"/>
         <species id="C00040_c" name="Acyl-CoA" compartment="cytosol" boundaryCondition="false"/>
         <species id="C00040_m" name="Acyl-CoA" compartment="mitochondrion" boundaryCondition="false"/>
         <species id="C00040_a" name="Acyl-CoA" compartment="apicoplast" boundaryCondition="false"/>
         <species id="C02505_m" name="2-Phenylacetamide" compartment="mitochondrion" boundaryCondition="false"/>
         <species id="C02505_a" name="2-Phenylacetamide" compartment="apicoplast" boundaryCondition="false"/>
         <species id="C05983_c" name="Propinol adenylate" compartment="cytosol" boundaryCondition="false"/>
         <species id="C00506_c" name="L-Cysteate" compartment="cytosol" boundaryCondition="false"/>
         <species id="C05598_a" name="Phenylacetylglycine" compartment="apicoplast" boundaryCondition="false"/>
         <species id="C00170_c" name="5'-Methylthioadenosine" compartment="cytosol" boundaryCondition="false"/>
         <species id="C06062_c" name="Ceramide phosphoethanolamine" compartment="cytosol" boundaryCondition="false"/>
         <species id="C01260_c" name="P1,P4-Bis(5'-adenosyl) tetraphosphate" compartment="cytosol" boundaryCondition="false"/>
         <species id="C00049_out" name="L-Aspartate" compartment="cytosol_host" boundaryCondition="true"/>
         <species id="C00049_c" name="L-Aspartate" compartment="cytosol" boundaryCondition="false"/>
         <species id="C00049_m" name="L-Aspartate" compartment="mitochondrion" boundaryCondition="false"/>
         <species id="C00049_v" name="L-Aspartate" compartment="food_vacuole" boundaryCondition="false"/>
         <species id="C00049_a" name="L-Aspartate" compartment="apicoplast" boundaryCondition="false"/>
         <species id="C01646_c" name="tRNA(Lys)" compartment="cytosol" boundaryCondition="false"/>
         <species id="C01646_m" name="tRNA(Lys)" compartment="mitochondrion" boundaryCondition="false"/>
         <species id="C01646_n" name="tRNA(Lys)" compartment="nucleus" boundaryCondition="false"/>
         <species id="C01646_a" name="tRNA(Lys)" compartment="apicoplast" boundaryCondition="false"/>
         <species id="C00248_c" name="Lipoamide" compartment="cytosol" boundaryCondition="false"/>
         <species id="C00248_m" name="Lipoamide" compartment="mitochondrion" boundaryCondition="false"/>
         <species id="C03161_c" name="Oxidized flavoprotein" compartment="cytosol" boundaryCondition="false"/>
         <species id="C16634_c" name="C16634_c" compartment="cytosol" boundaryCondition="false"/>
         <species id="C00101_c" name="Tetrahydrofolate" compartment="cytosol" boundaryCondition="false"/>
         <species id="C00101_m" name="Tetrahydrofolate" compartment="mitochondrion" boundaryCondition="false"/>
         <species id="C03125_c" name="L-Cysteinyl-tRNA(Cys)" compartment="cytosol" boundaryCondition="false"/>
         <species id="C03125_m" name="L-Cysteinyl-tRNA(Cys)" compartment="mitochondrion" boundaryCondition="false"/>
         <species id="C03125_a" name="L-Cysteinyl-tRNA(Cys)" compartment="apicoplast" boundaryCondition="false"/>
         <species id="C04188_c" name="S-Methyl-5-thio-D-ribose 1-phosphate" compartment="cytosol" boundaryCondition="false"/>
         <species id="C00250_c" name="Pyridoxal" compartment="cytosol" boundaryCondition="false"/>
         <species id="C00250_a" name="Pyridoxal" compartment="apicoplast" boundaryCondition="false"/>
         <species id="C02987_c" name="L-Glutamyl-tRNA(Glu)" compartment="cytosol" boundaryCondition="false"/>
         <species id="C02987_m" name="L-Glutamyl-tRNA(Glu)" compartment="mitochondrion" boundaryCondition="false"/>
         <species id="C02987_a" name="L-Glutamyl-tRNA(Glu)" compartment="apicoplast" boundaryCondition="false"/>
         <species id="C00275_c" name="D-Mannose 6-phosphate" compartment="cytosol" boundaryCondition="false"/>
         <species id="C00139_c" name="Oxidized ferredoxin" compartment="cytosol" boundaryCondition="false"/>
         <species id="C00139_m" name="Oxidized ferredoxin" compartment="mitochondrion" boundaryCondition="false"/>
         <species id="C00139_er" name="Oxidized ferredoxin" compartment="endoplasmic_reticulum" boundaryCondition="false"/>
         <species id="C00139_a" name="Oxidized ferredoxin" compartment="apicoplast" boundaryCondition="false"/>
         <species id="C01595_out" name="Linoleate" compartment="cytosol_host" boundaryCondition="true"/>
         <species id="C01595_c" name="Linoleate" compartment="cytosol" boundaryCondition="false"/>
         <species id="C01595_a" name="Linoleate" compartment="apicoplast" boundaryCondition="false"/>
         <species id="C00999_m" name="Ferrocytochrome b5" compartment="mitochondrion" boundaryCondition="false"/>
         <species id="C00999_er" name="Ferrocytochrome b5" compartment="endoplasmic_reticulum" boundaryCondition="false"/>
         <species id="C00999_a" name="Ferrocytochrome b5" compartment="apicoplast" boundaryCondition="false"/>
         <species id="C05744_c" name="Acetoacetyl-[acp]" compartment="cytosol" boundaryCondition="false"/>
         <species id="C05744_a" name="Acetoacetyl-[acp]" compartment="apicoplast" boundaryCondition="false"/>
         <species id="C03402_c" name="L-Asparaginyl-tRNA(Asn)" compartment="cytosol" boundaryCondition="false"/>
         <species id="C03402_m" name="L-Asparaginyl-tRNA(Asn)" compartment="mitochondrion" boundaryCondition="false"/>
         <species id="C03402_a" name="L-Asparaginyl-tRNA(Asn)" compartment="apicoplast" boundaryCondition="false"/>
         <species id="C00029_c" name="UDP-glucose" compartment="cytosol" boundaryCondition="false"/>
         <species id="C00029_er" name="UDP-glucose" compartment="endoplasmic_reticulum" boundaryCondition="false"/>
         <species id="C14120_a" name="2-Naphthoyl-CoA" compartment="apicoplast" boundaryCondition="false"/>
         <species id="C05382_c" name="D-Sedoheptulose 7-phosphate" compartment="cytosol" boundaryCondition="false"/>
         <species id="C12452_a" name="Acetyltropine" compartment="apicoplast" boundaryCondition="false"/>
         <species id="C01639_c" name="tRNA(Cys)" compartment="cytosol" boundaryCondition="false"/>
         <species id="C01639_m" name="tRNA(Cys)" compartment="mitochondrion" boundaryCondition="false"/>
         <species id="C01639_n" name="tRNA(Cys)" compartment="nucleus" boundaryCondition="false"/>
         <species id="C01639_a" name="tRNA(Cys)" compartment="apicoplast" boundaryCondition="false"/>
         <species id="C05890_c" name="Undecaprenyl-diphospho-N-acetylmuramoyl-(N-acetylglucosamine)-L-alanyl-D-glutaminyl-L-lysyl-D-alanyl-D-alanine" compartment="cytosol" boundaryCondition="false"/>
         <species id="C14148_c" name="N-Cyclopropylammeline" compartment="cytosol" boundaryCondition="false"/>
         <species id="C00081_c" name="ITP" compartment="cytosol" boundaryCondition="false"/>
         <species id="C00081_m" name="ITP" compartment="mitochondrion" boundaryCondition="false"/>
         <species id="C00081_a" name="ITP" compartment="apicoplast" boundaryCondition="false"/>
         <species id="C05759_a" name="3-Oxotetradecanoyl-[acp]" compartment="apicoplast" boundaryCondition="false"/>
         <species id="C00095_out" name="D-Fructose" compartment="cytosol_host" boundaryCondition="true"/>
         <species id="C00095_c" name="D-Fructose" compartment="cytosol" boundaryCondition="false"/>
         <species id="C02282_c" name="Glutaminyl-tRNA" compartment="cytosol" boundaryCondition="false"/>
         <species id="C02282_m" name="Glutaminyl-tRNA" compartment="mitochondrion" boundaryCondition="false"/>
         <species id="C02282_a" name="Glutaminyl-tRNA" compartment="apicoplast" boundaryCondition="false"/>
         <species id="C04637_c" name="1-Phosphatidyl-D-myo-inositol 4,5-bisphosphate" compartment="cytosol" boundaryCondition="false"/>
         <species id="C01041_m" name="Monodehydroascorbate" compartment="mitochondrion" boundaryCondition="false"/>
         <species id="C00588_c" name="Choline phosphate" compartment="cytosol" boundaryCondition="false"/>
         <species id="C00131_c" name="dATP" compartment="cytosol" boundaryCondition="false"/>
         <species id="C00131_m" name="dATP" compartment="mitochondrion" boundaryCondition="false"/>
         <species id="C00131_n" name="dATP" compartment="nucleus" boundaryCondition="false"/>
         <species id="C00131_a" name="dATP" compartment="apicoplast" boundaryCondition="false"/>
         <species id="C01025_m" name="Lipid hydroperoxide" compartment="mitochondrion" boundaryCondition="false"/>
         <species id="C01025_a" name="Lipid hydroperoxide" compartment="apicoplast" boundaryCondition="false"/>
         <species id="C17202_c" name="C17202_c" compartment="cytosol" boundaryCondition="false"/>
         <species id="C04692_c" name="2-[3-Carboxy-3-(methylammonio)propyl]-L-histidine" compartment="cytosol" boundaryCondition="false"/>
         <species id="U00017_c" name="toxic nucleophile" compartment="cytosol" boundaryCondition="false"/>
         <species id="U00017_a" name="toxic nucleophile" compartment="apicoplast" boundaryCondition="false"/>
         <species id="C00671_m" name="(S)-3-Methyl-2-oxopentanoic acid" compartment="mitochondrion" boundaryCondition="false"/>
         <species id="C00671_a" name="(S)-3-Methyl-2-oxopentanoic acid" compartment="apicoplast" boundaryCondition="false"/>
         <species id="C02992_c" name="L-Threonyl-tRNA(Thr)" compartment="cytosol" boundaryCondition="false"/>
         <species id="C02992_m" name="L-Threonyl-tRNA(Thr)" compartment="mitochondrion" boundaryCondition="false"/>
         <species id="C02992_a" name="L-Threonyl-tRNA(Thr)" compartment="apicoplast" boundaryCondition="false"/>
         <species id="C01246_c" name="Dolichyl beta-D-glucosyl phosphate" compartment="cytosol" boundaryCondition="false"/>
         <species id="C01246_er" name="Dolichyl beta-D-glucosyl phosphate" compartment="endoplasmic_reticulum" boundaryCondition="false"/>
         <species id="C02530_a" name="Cholesterol ester" compartment="apicoplast" boundaryCondition="false"/>
         <species id="C00998_c" name="Ferrocytochrome b1" compartment="cytosol" boundaryCondition="false"/>
         <species id="C05467_c" name="3alpha,7alpha,12alpha-Trihydroxy-5beta-24-oxocholestanoyl-CoA" compartment="cytosol" boundaryCondition="false"/>
         <species id="C05467_a" name="3alpha,7alpha,12alpha-Trihydroxy-5beta-24-oxocholestanoyl-CoA" compartment="apicoplast" boundaryCondition="false"/>
         <species id="C00064_out" name="L-Glutamine" compartment="cytosol_host" boundaryCondition="true"/>
         <species id="C00064_c" name="L-Glutamine" compartment="cytosol" boundaryCondition="false"/>
         <species id="C00064_m" name="L-Glutamine" compartment="mitochondrion" boundaryCondition="false"/>
         <species id="C00064_v" name="L-Glutamine" compartment="food_vacuole" boundaryCondition="false"/>
         <species id="C00064_a" name="L-Glutamine" compartment="apicoplast" boundaryCondition="false"/>
         <species id="C01137_c" name="S-Adenosylmethioninamine" compartment="cytosol" boundaryCondition="false"/>
         <species id="C04438_c" name="1-Acyl-sn-glycero-3-phosphoethanolamine" compartment="cytosol" boundaryCondition="false"/>
         <species id="C04438_a" name="1-Acyl-sn-glycero-3-phosphoethanolamine" compartment="apicoplast" boundaryCondition="false"/>
         <species id="C15810_c" name="C15810" compartment="cytosol" boundaryCondition="true"/>
         <species id="C15810_m" name="C15810" compartment="mitochondrion" boundaryCondition="true"/>
         <species id="C15810_a" name="C15810" compartment="apicoplast" boundaryCondition="true"/>
         <species id="C00655_c" name="Xanthosine 5'-phosphate" compartment="cytosol" boundaryCondition="false"/>
         <species id="C00655_a" name="Xanthosine 5'-phosphate" compartment="apicoplast" boundaryCondition="false"/>
         <species id="C00055_c" name="CMP" compartment="cytosol" boundaryCondition="false"/>
         <species id="C00055_m" name="CMP" compartment="mitochondrion" boundaryCondition="false"/>
         <species id="C00055_n" name="CMP" compartment="nucleus" boundaryCondition="false"/>
         <species id="C00055_a" name="CMP" compartment="apicoplast" boundaryCondition="false"/>
         <species id="C05379_m" name="Oxalosuccinate" compartment="mitochondrion" boundaryCondition="false"/>
         <species id="C03384_c" name="D-Galactose 1-phosphate" compartment="cytosol" boundaryCondition="false"/>
         <species id="G10595_c" name="G10595_c" compartment="cytosol" boundaryCondition="false"/>
         <species id="C04756_c" name="O-1-Alk-1-enyl-2-acyl-sn-glycero-3-phosphoethanolamine" compartment="cytosol" boundaryCondition="false"/>
         <species id="C00104_c" name="IDP" compartment="cytosol" boundaryCondition="false"/>
         <species id="C00104_m" name="IDP" compartment="mitochondrion" boundaryCondition="false"/>
         <species id="C00104_er" name="IDP" compartment="endoplasmic_reticulum" boundaryCondition="false"/>
         <species id="C00104_a" name="IDP" compartment="apicoplast" boundaryCondition="false"/>
         <species id="C05274_c" name="Decanoyl-CoA" compartment="cytosol" boundaryCondition="false"/>
         <species id="C05198_m" name="5'-Deoxyadenosine" compartment="mitochondrion" boundaryCondition="false"/>
         <species id="C05198_a" name="5'-Deoxyadenosine" compartment="apicoplast" boundaryCondition="false"/>
         <species id="C03175_c" name="Shikimate 3-phosphate" compartment="cytosol" boundaryCondition="false"/>
         <species id="C05747_c" name="(R)-3-Hydroxyhexanoyl-[acp]" compartment="cytosol" boundaryCondition="false"/>
         <species id="C05747_a" name="(R)-3-Hydroxyhexanoyl-[acp]" compartment="apicoplast" boundaryCondition="false"/>
         <species id="C00122_c" name="Fumarate" compartment="cytosol" boundaryCondition="false"/>
         <species id="C00122_m" name="Fumarate" compartment="mitochondrion" boundaryCondition="false"/>
         <species id="C06481_c" name="L-Seryl-tRNA" compartment="cytosol" boundaryCondition="false"/>
         <species id="C06481_a" name="L-Seryl-tRNA" compartment="apicoplast" boundaryCondition="false"/>
         <species id="C15975_m" name="[Dihydrolipoyllysine-residue (2-methylpropanoyl)transferase]S-(3-methylbutanoyl)dihydrolipoyllysine" compartment="mitochondrion" boundaryCondition="false"/>
         <species id="C00700_c" name="XTP" compartment="cytosol" boundaryCondition="false"/>
         <species id="C00440_c" name="5-Methyltetrahydrofolate" compartment="cytosol" boundaryCondition="false"/>
         <species id="C01300_c" name="2-Amino-4-hydroxy-6-hydroxymethyl-7,8-dihydropteridine" compartment="cytosol" boundaryCondition="false"/>
         <species id="C00206_c" name="dADP" compartment="cytosol" boundaryCondition="false"/>
         <species id="C00206_m" name="dADP" compartment="mitochondrion" boundaryCondition="false"/>
         <species id="C00206_a" name="dADP" compartment="apicoplast" boundaryCondition="false"/>
         <species id="C03546_c" name="myo-Inositol 4-phosphate" compartment="cytosol" boundaryCondition="false"/>
         <species id="C00237_c" name="CO" compartment="cytosol" boundaryCondition="false"/>
         <species id="C08270_c" name="L-Canaline" compartment="cytosol" boundaryCondition="false"/>
         <species id="C03024_c" name="Reduced flavoprotein" compartment="cytosol" boundaryCondition="false"/>
         <species id="C11435_a" name="4-(Cytidine 5'-diphospho)-2-C-methyl-D-erythritol" compartment="apicoplast" boundaryCondition="false"/>
         <species id="C01177_c" name="Inositol 1-phosphate" compartment="cytosol" boundaryCondition="false"/>
         <species id="C00147_c" name="Adenine" compartment="cytosol" boundaryCondition="false"/>
         <species id="C16470_c" name="C16470_c" compartment="cytosol" boundaryCondition="false"/>
         <species id="C16330_c" name="3-Oxo-OPC8-CoA" compartment="cytosol" boundaryCondition="false"/>
         <species id="C00266_c" name="Glycolaldehyde" compartment="cytosol" boundaryCondition="false"/>
         <species id="C00037_out" name="Glycine" compartment="cytosol_host" boundaryCondition="true"/>
         <species id="C00037_c" name="Glycine" compartment="cytosol" boundaryCondition="false"/>
         <species id="C00037_m" name="Glycine" compartment="mitochondrion" boundaryCondition="false"/>
         <species id="C00037_v" name="Glycine" compartment="food_vacuole" boundaryCondition="false"/>
         <species id="C00037_a" name="Glycine" compartment="apicoplast" boundaryCondition="false"/>
         <species id="C00123_out" name="L-Leucine" compartment="cytosol_host" boundaryCondition="true"/>
         <species id="C00123_c" name="L-Leucine" compartment="cytosol" boundaryCondition="false"/>
         <species id="C00123_m" name="L-Leucine" compartment="mitochondrion" boundaryCondition="false"/>
         <species id="C00123_v" name="L-Leucine" compartment="food_vacuole" boundaryCondition="false"/>
         <species id="C00123_a" name="L-Leucine" compartment="apicoplast" boundaryCondition="false"/>
         <species id="C00412_c" name="Stearoyl-CoA" compartment="cytosol" boundaryCondition="false"/>
         <species id="C00412_er" name="Stearoyl-CoA" compartment="endoplasmic_reticulum" boundaryCondition="false"/>
         <species id="C00412_a" name="Stearoyl-CoA" compartment="apicoplast" boundaryCondition="false"/>
         <species id="C00280_a" name="Androst-4-ene-3,17-dione" compartment="apicoplast" boundaryCondition="false"/>
         <species id="C03688_a" name="Apo-[acyl-carrier-protein]" compartment="apicoplast" boundaryCondition="false"/>
         <species id="C06423_c" name="Octanoic acid" compartment="cytosol" boundaryCondition="false"/>
         <species id="C06423_a" name="Octanoic acid" compartment="apicoplast" boundaryCondition="false"/>
         <species id="C00459_c" name="dTTP" compartment="cytosol" boundaryCondition="false"/>
         <species id="C00459_m" name="dTTP" compartment="mitochondrion" boundaryCondition="false"/>
         <species id="C00459_n" name="dTTP" compartment="nucleus" boundaryCondition="false"/>
         <species id="C00459_a" name="dTTP" compartment="apicoplast" boundaryCondition="false"/>
         <species id="C00082_out" name="L-Tyrosine" compartment="cytosol_host" boundaryCondition="true"/>
         <species id="C00082_c" name="L-Tyrosine" compartment="cytosol" boundaryCondition="false"/>
         <species id="C00082_m" name="L-Tyrosine" compartment="mitochondrion" boundaryCondition="false"/>
         <species id="C00082_v" name="L-Tyrosine" compartment="food_vacuole" boundaryCondition="false"/>
         <species id="C00082_a" name="L-Tyrosine" compartment="apicoplast" boundaryCondition="false"/>
         <species id="C15670_m" name="Heme A" compartment="mitochondrion" boundaryCondition="false"/>
         <species id="C01203_c" name="Oleoyl-[acyl-carrier protein]" compartment="cytosol" boundaryCondition="false"/>
         <species id="C01203_er" name="Oleoyl-[acyl-carrier protein]" compartment="endoplasmic_reticulum" boundaryCondition="false"/>
         <species id="C01203_a" name="Oleoyl-[acyl-carrier protein]" compartment="apicoplast" boundaryCondition="false"/>
         <species id="G00145_c" name="G00145_c" compartment="cytosol" boundaryCondition="false"/>
         <species id="G00145_er" name="G00145_er" compartment="endoplasmic_reticulum" boundaryCondition="false"/>
         <species id="C00020_c" name="AMP" compartment="cytosol" boundaryCondition="false"/>
         <species id="C00020_m" name="AMP" compartment="mitochondrion" boundaryCondition="false"/>
         <species id="C00020_n" name="AMP" compartment="nucleus" boundaryCondition="false"/>
         <species id="C00020_a" name="AMP" compartment="apicoplast" boundaryCondition="false"/>
         <species id="C05301_m" name="2-Hydroxyestradiol-17beta" compartment="mitochondrion" boundaryCondition="false"/>
         <species id="C05301_a" name="2-Hydroxyestradiol-17beta" compartment="apicoplast" boundaryCondition="false"/>
         <species id="C05512_c" name="Deoxyinosine" compartment="cytosol" boundaryCondition="false"/>
         <species id="U00043_c" name="5,10-methylenetetrahydrofolate polyglutamate" compartment="cytosol" boundaryCondition="false"/>
         <species id="C00013_c" name="Pyrophosphate" compartment="cytosol" boundaryCondition="false"/>
         <species id="C00013_m" name="Pyrophosphate" compartment="mitochondrion" boundaryCondition="false"/>
         <species id="C00013_n" name="Pyrophosphate" compartment="nucleus" boundaryCondition="false"/>
         <species id="C00013_a" name="Pyrophosphate" compartment="apicoplast" boundaryCondition="false"/>
         <species id="C01288_c" name="N-Acetyl-D-glucosaminylphosphatidylinositol" compartment="cytosol" boundaryCondition="false"/>
         <species id="C00536_c" name="Triphosphate" compartment="cytosol" boundaryCondition="false"/>
         <species id="U00057_er" name="ManAlpha1-2ManAlpha1-2ManAlpha1-6ManAlpha1-4GlcN-PI-Palm" compartment="endoplasmic_reticulum" boundaryCondition="false"/>
         <species id="C00153_out" name="Nicotinamide" compartment="cytosol_host" boundaryCondition="true"/>
         <species id="C00153_c" name="Nicotinamide" compartment="cytosol" boundaryCondition="false"/>
         <species id="C11453_a" name="2-C-Methyl-D-erythritol 2,4-cyclodiphosphate" compartment="apicoplast" boundaryCondition="false"/>
         <species id="C01261_c" name="P1,P4-Bis(5'-guanosyl) tetraphosphate" compartment="cytosol" boundaryCondition="false"/>
         <species id="C00177_m" name="Cyanide" compartment="mitochondrion" boundaryCondition="false"/>
         <species id="C00340_c" name="Reduced rubredoxin" compartment="cytosol" boundaryCondition="false"/>
         <species id="C15806_m" name="Syringyl lignin" compartment="mitochondrion" boundaryCondition="false"/>
         <species id="C15806_a" name="Syringyl lignin" compartment="apicoplast" boundaryCondition="false"/>
         <species id="C03201_c" name="1-Alkyl-2-acylglycerol" compartment="cytosol" boundaryCondition="false"/>
         <species id="C01103_c" name="Orotidine 5'-phosphate" compartment="cytosol" boundaryCondition="false"/>
         <species id="G10597_c" name="G10597_c" compartment="cytosol" boundaryCondition="false"/>
         <species id="C00088_out" name="Nitrite" compartment="cytosol_host" boundaryCondition="true"/>
         <species id="C00088_c" name="Nitrite" compartment="cytosol" boundaryCondition="false"/>
         <species id="C00088_m" name="Nitrite" compartment="mitochondrion" boundaryCondition="false"/>
         <species id="U00014_c" name="2,3-dehydrokievitone" compartment="cytosol" boundaryCondition="false"/>
         <species id="U00014_m" name="2,3-dehydrokievitone" compartment="mitochondrion" boundaryCondition="false"/>
         <species id="C06157_c" name="S-Glutaryldihydrolipoamide" compartment="cytosol" boundaryCondition="false"/>
         <species id="C06157_m" name="S-Glutaryldihydrolipoamide" compartment="mitochondrion" boundaryCondition="false"/>
         <species id="C04216_m" name="all-trans-Heptaprenyl diphosphate" compartment="mitochondrion" boundaryCondition="false"/>
         <species id="C00096_c" name="GDP-mannose" compartment="cytosol" boundaryCondition="false"/>
         <species id="C00096_g" name="GDP-mannose" compartment="golgi" boundaryCondition="false"/>
         <species id="C00096_er" name="GDP-mannose" compartment="endoplasmic_reticulum" boundaryCondition="false"/>
         <species id="C02325_m" name="Sinapyl alcohol" compartment="mitochondrion" boundaryCondition="false"/>
         <species id="C02325_a" name="Sinapyl alcohol" compartment="apicoplast" boundaryCondition="false"/>
         <species id="C05259_c" name="3-Oxopalmitoyl-CoA" compartment="cytosol" boundaryCondition="false"/>
         <species id="C00350_out" name="Phosphatidylethanolamine" compartment="cytosol_host" boundaryCondition="true"/>
         <species id="C00350_c" name="Phosphatidylethanolamine" compartment="cytosol" boundaryCondition="false"/>
         <species id="C00350_er" name="Phosphatidylethanolamine" compartment="endoplasmic_reticulum" boundaryCondition="false"/>
         <species id="C00350_a" name="Phosphatidylethanolamine" compartment="apicoplast" boundaryCondition="false"/>
         <species id="C16238_m" name="Lipoyl-AMP" compartment="mitochondrion" boundaryCondition="false"/>
         <species id="C16471_c" name="C16471_c" compartment="cytosol" boundaryCondition="false"/>
         <species id="G10526_c" name="G10526_c" compartment="cytosol" boundaryCondition="false"/>
         <species id="U00062_c" name="5'-methylthioinosine" compartment="cytosol" boundaryCondition="false"/>
         <species id="C00447_c" name="D-Sedoheptulose 1,7-bisphosphate" compartment="cytosol" boundaryCondition="false"/>
         <species id="C00051_c" name="Glutathione" compartment="cytosol" boundaryCondition="false"/>
         <species id="C00051_m" name="Glutathione" compartment="mitochondrion" boundaryCondition="false"/>
         <species id="C00051_a" name="Glutathione" compartment="apicoplast" boundaryCondition="false"/>
         <species id="C05263_c" name="3-Oxododecanoyl-CoA" compartment="cytosol" boundaryCondition="false"/>
         <species id="C00417_m" name="cis-Aconitate" compartment="mitochondrion" boundaryCondition="false"/>
         <species id="C16615_c" name="C16615_c" compartment="cytosol" boundaryCondition="false"/>
         <species id="C00294_out" name="Inosine" compartment="cytosol_host" boundaryCondition="true"/>
         <species id="C00294_c" name="Inosine" compartment="cytosol" boundaryCondition="false"/>
         <species id="C00320_m" name="Thiosulfate" compartment="mitochondrion" boundaryCondition="false"/>
         <species id="C04691_c" name="2-Dehydro-3-deoxy-D-arabino-heptonate 7-phosphate" compartment="cytosol" boundaryCondition="false"/>
         <species id="C00080_out" name="H+" compartment="cytosol_host" boundaryCondition="true"/>
         <species id="C00080_c" name="H+" compartment="cytosol" boundaryCondition="false"/>
         <species id="C00080_m" name="H+" compartment="mitochondrion" boundaryCondition="false"/>
         <species id="C00080_er" name="H+" compartment="endoplasmic_reticulum" boundaryCondition="false"/>
         <species id="C00080_v" name="H+" compartment="food_vacuole" boundaryCondition="false"/>
         <species id="C00080_a" name="H+" compartment="apicoplast" boundaryCondition="false"/>
         <species id="C05528_c" name="3-Sulfopyruvate" compartment="cytosol" boundaryCondition="false"/>
         <species id="C04348_m" name="(3S)-3-Carboxy-3-hydroxypropanoyl-CoA" compartment="mitochondrion" boundaryCondition="false"/>
         <species id="C05448_a" name="3alpha,7alpha,24-Trihydroxy-5beta-cholestanoyl-CoA" compartment="apicoplast" boundaryCondition="false"/>
         <species id="C00183_out" name="L-Valine" compartment="cytosol_host" boundaryCondition="true"/>
         <species id="C00183_c" name="L-Valine" compartment="cytosol" boundaryCondition="false"/>
         <species id="C00183_m" name="L-Valine" compartment="mitochondrion" boundaryCondition="false"/>
         <species id="C00183_v" name="L-Valine" compartment="food_vacuole" boundaryCondition="false"/>
         <species id="C00183_a" name="L-Valine" compartment="apicoplast" boundaryCondition="false"/>
         <species id="C00493_c" name="Shikimate" compartment="cytosol" boundaryCondition="false"/>
         <species id="C04047_c" name="3-Hydroxy-2-methylpropanoyl-CoA" compartment="cytosol" boundaryCondition="false"/>
         <species id="C14762_a" name="13(S)-HODE" compartment="apicoplast" boundaryCondition="false"/>
         <species id="C02147_c" name="Dihydrolipoate" compartment="cytosol" boundaryCondition="false"/>
         <species id="C02147_m" name="Dihydrolipoate" compartment="mitochondrion" boundaryCondition="false"/>
         <species id="C02147_a" name="Dihydrolipoate" compartment="apicoplast" boundaryCondition="false"/>
         <species id="C04619_c" name="(3R)-3-Hydroxydecanoyl-[acyl-carrier protein]" compartment="cytosol" boundaryCondition="false"/>
         <species id="C04619_a" name="(3R)-3-Hydroxydecanoyl-[acyl-carrier protein]" compartment="apicoplast" boundaryCondition="false"/>
         <species id="C11949_a" name="3-Isopropylbut-3-enoyl-CoA" compartment="apicoplast" boundaryCondition="false"/>
         <species id="C00129_c" name="Isopentenyl diphosphate" compartment="cytosol" boundaryCondition="false"/>
         <species id="C00129_m" name="Isopentenyl diphosphate" compartment="mitochondrion" boundaryCondition="false"/>
         <species id="C00129_a" name="Isopentenyl diphosphate" compartment="apicoplast" boundaryCondition="false"/>
         <species id="C00070_out" name="Copper" compartment="cytosol_host" boundaryCondition="true"/>
         <species id="C00070_c" name="Copper" compartment="cytosol" boundaryCondition="false"/>
         <species id="C00070_v" name="Copper" compartment="food_vacuole" boundaryCondition="false"/>
         <species id="C00070_a" name="Copper" compartment="apicoplast" boundaryCondition="false"/>
         <species id="C00238_out" name="Potassium" compartment="cytosol_host" boundaryCondition="true"/>
         <species id="C00238_c" name="Potassium" compartment="cytosol" boundaryCondition="false"/>
         <species id="C00238_a" name="Potassium" compartment="apicoplast" boundaryCondition="false"/>
         <species id="C00027_c" name="H2O2" compartment="cytosol" boundaryCondition="false"/>
         <species id="C00027_m" name="H2O2" compartment="mitochondrion" boundaryCondition="false"/>
         <species id="C00027_v" name="H2O2" compartment="food_vacuole" boundaryCondition="false"/>
         <species id="C00027_a" name="H2O2" compartment="apicoplast" boundaryCondition="false"/>
         <species id="C05812_m" name="2-Octaprenyl-6-methoxyphenol" compartment="mitochondrion" boundaryCondition="false"/>
         <species id="C05753_a" name="3-Oxodecanoyl-[acp]" compartment="apicoplast" boundaryCondition="false"/>
         <species id="C02593_c" name="Tetradecanoyl-CoA" compartment="cytosol" boundaryCondition="false"/>
         <species id="C01647_c" name="tRNA(Met)" compartment="cytosol" boundaryCondition="false"/>
         <species id="C01647_m" name="tRNA(Met)" compartment="mitochondrion" boundaryCondition="false"/>
         <species id="C01647_n" name="tRNA(Met)" compartment="nucleus" boundaryCondition="false"/>
         <species id="C01647_a" name="tRNA(Met)" compartment="apicoplast" boundaryCondition="false"/>
         <species id="C00364_c" name="dTMP" compartment="cytosol" boundaryCondition="false"/>
         <species id="C00364_a" name="dTMP" compartment="apicoplast" boundaryCondition="false"/>
         <species id="C00141_m" name="3-Methyl-2-oxobutanoic acid" compartment="mitochondrion" boundaryCondition="false"/>
         <species id="C00673_c" name="2-Deoxy-D-ribose 5-phosphate" compartment="cytosol" boundaryCondition="false"/>
         <species id="C00534_c" name="Pyridoxamine" compartment="cytosol" boundaryCondition="false"/>
         <species id="C06313_c" name="Biopterin" compartment="cytosol" boundaryCondition="false"/>
         <species id="C06313_out" name="Biopterin" compartment="cytosol_host" boundaryCondition="true"/>
         <species id="C02430_c" name="L-Methionyl-tRNA" compartment="cytosol" boundaryCondition="false"/>
         <species id="C02430_m" name="L-Methionyl-tRNA" compartment="mitochondrion" boundaryCondition="false"/>
         <species id="C02430_a" name="L-Methionyl-tRNA" compartment="apicoplast" boundaryCondition="false"/>
         <species id="C04392_c" name="P1,P4-Bis(5'-xanthosyl) tetraphosphate" compartment="cytosol" boundaryCondition="false"/>
         <species id="C00381_a" name="Dolichol" compartment="apicoplast" boundaryCondition="false"/>
         <species id="C00535_a" name="Testosterone" compartment="apicoplast" boundaryCondition="false"/>
         <species id="C02412_c" name="Glycyl-tRNA(Gly)" compartment="cytosol" boundaryCondition="false"/>
         <species id="C02412_m" name="Glycyl-tRNA(Gly)" compartment="mitochondrion" boundaryCondition="false"/>
         <species id="C02412_a" name="Glycyl-tRNA(Gly)" compartment="apicoplast" boundaryCondition="false"/>
         <species id="C00334_c" name="4-Aminobutanoate" compartment="cytosol" boundaryCondition="false"/>
         <species id="C00091_c" name="Succinyl-CoA" compartment="cytosol" boundaryCondition="false"/>
         <species id="C00091_m" name="Succinyl-CoA" compartment="mitochondrion" boundaryCondition="false"/>
         <species id="C00091_a" name="Succinyl-CoA" compartment="apicoplast" boundaryCondition="false"/>
         <species id="C01233_c" name="sn-glycero-3-Phosphoethanolamine" compartment="cytosol" boundaryCondition="false"/>
         <species id="C01233_a" name="sn-glycero-3-Phosphoethanolamine" compartment="apicoplast" boundaryCondition="false"/>
         <species id="C04500_c" name="N-Acetyl-D-glucosaminyldiphosphodolichol" compartment="cytosol" boundaryCondition="false"/>
         <species id="U00046_c" name="active-SAH-hydrolase" compartment="cytosol" boundaryCondition="false"/>
         <species id="C05764_er" name="Hexadecanoyl-[acp]" compartment="endoplasmic_reticulum" boundaryCondition="false"/>
         <species id="C05764_a" name="Hexadecanoyl-[acp]" compartment="apicoplast" boundaryCondition="false"/>
         <species id="C15807_m" name="5-Hydroxy-guaiacyl lignin" compartment="mitochondrion" boundaryCondition="false"/>
         <species id="C15807_a" name="5-Hydroxy-guaiacyl lignin" compartment="apicoplast" boundaryCondition="false"/>
         <species id="C00575_c" name="3',5'-Cyclic AMP" compartment="cytosol" boundaryCondition="false"/>
         <species id="C00575_m" name="3',5'-Cyclic AMP" compartment="mitochondrion" boundaryCondition="false"/>
         <species id="C00575_n" name="3',5'-Cyclic AMP" compartment="nucleus" boundaryCondition="false"/>
         <species id="C00575_a" name="3',5'-Cyclic AMP" compartment="apicoplast" boundaryCondition="false"/>
         <species id="C15974_m" name="3-Methyl-1-hydroxybutyl-ThPP" compartment="mitochondrion" boundaryCondition="false"/>
         <species id="C00546_c" name="Methylglyoxal" compartment="cytosol" boundaryCondition="false"/>
         <species id="C00546_a" name="Methylglyoxal" compartment="apicoplast" boundaryCondition="false"/>
         <species id="C15972_c" name="Enzyme N6-(lipoyl)lysine" compartment="cytosol" boundaryCondition="false"/>
         <species id="C15972_m" name="Enzyme N6-(lipoyl)lysine" compartment="mitochondrion" boundaryCondition="false"/>
         <species id="C15972_a" name="Enzyme N6-(lipoyl)lysine" compartment="apicoplast" boundaryCondition="false"/>
         <species id="C00103_c" name="D-Glucose 1-phosphate" compartment="cytosol" boundaryCondition="false"/>
         <species id="C00729_a" name="Tropine" compartment="apicoplast" boundaryCondition="false"/>
         <species id="C00231_c" name="D-Xylulose 5-phosphate" compartment="cytosol" boundaryCondition="false"/>
         <species id="C00315_out" name="Spermidine" compartment="cytosol_host" boundaryCondition="true"/>
         <species id="C00315_c" name="Spermidine" compartment="cytosol" boundaryCondition="false"/>
         <species id="C00169_c" name="Carbamoyl phosphate" compartment="cytosol" boundaryCondition="false"/>
         <species id="C00169_a" name="Carbamoyl phosphate" compartment="apicoplast" boundaryCondition="false"/>
         <species id="C00076_out" name="Calcium" compartment="cytosol_host" boundaryCondition="true"/>
         <species id="C00076_c" name="Calcium" compartment="cytosol" boundaryCondition="false"/>
         <species id="C00076_g" name="Calcium" compartment="golgi" boundaryCondition="false"/>
         <species id="C00076_er" name="Calcium" compartment="endoplasmic_reticulum" boundaryCondition="false"/>
         <species id="C00076_v" name="Calcium" compartment="food_vacuole" boundaryCondition="false"/>
         <species id="C00076_a" name="Calcium" compartment="apicoplast" boundaryCondition="false"/>
         <species id="C00149_c" name="(S)-Malate" compartment="cytosol" boundaryCondition="false"/>
         <species id="C00149_m" name="(S)-Malate" compartment="mitochondrion" boundaryCondition="false"/>
         <species id="C05754_c" name="trans-Dec-2-enoyl-[acp]" compartment="cytosol" boundaryCondition="false"/>
         <species id="C05754_a" name="trans-Dec-2-enoyl-[acp]" compartment="apicoplast" boundaryCondition="false"/>
         <species id="C00886_c" name="L-Alanyl-tRNA" compartment="cytosol" boundaryCondition="false"/>
         <species id="C00886_m" name="L-Alanyl-tRNA" compartment="mitochondrion" boundaryCondition="false"/>
         <species id="C00886_a" name="L-Alanyl-tRNA" compartment="apicoplast" boundaryCondition="false"/>
         <species id="C03344_c" name="2-Methylacetoacetyl-CoA" compartment="cytosol" boundaryCondition="false"/>
         <species id="C00270_c" name="N-Acetylneuraminate" compartment="cytosol" boundaryCondition="false"/>
         <species id="C00678_c" name="Lipid-linked oligosaccharide" compartment="cytosol" boundaryCondition="false"/>
         <species id="C06112_c" name="L-Glutamyl-tRNA(Gln)" compartment="cytosol" boundaryCondition="false"/>
         <species id="C06112_a" name="L-Glutamyl-tRNA(Gln)" compartment="apicoplast" boundaryCondition="false"/>
         <species id="C00047_out" name="L-Lysine" compartment="cytosol_host" boundaryCondition="true"/>
         <species id="C00047_c" name="L-Lysine" compartment="cytosol" boundaryCondition="false"/>
         <species id="C00047_m" name="L-Lysine" compartment="mitochondrion" boundaryCondition="false"/>
         <species id="C00047_v" name="L-Lysine" compartment="food_vacuole" boundaryCondition="false"/>
         <species id="C00047_a" name="L-Lysine" compartment="apicoplast" boundaryCondition="false"/>
         <species id="C05966_m" name="15(S)-HPETE" compartment="mitochondrion" boundaryCondition="false"/>
         <species id="C05966_a" name="15(S)-HPETE" compartment="apicoplast" boundaryCondition="false"/>
         <species id="C05394_a" name="3-Keto-beta-D-galactose" compartment="apicoplast" boundaryCondition="false"/>
         <species id="C00308_c" name="Canavanine" compartment="cytosol" boundaryCondition="false"/>
         <species id="C00307_c" name="CDP-choline" compartment="cytosol" boundaryCondition="false"/>
         <species id="U00052_m" name="protein-S-sulfanylcysteine" compartment="mitochondrion" boundaryCondition="false"/>
         <species id="U00052_er" name="protein-S-sulfanylcysteine" compartment="endoplasmic_reticulum" boundaryCondition="false"/>
         <species id="U00052_a" name="protein-S-sulfanylcysteine" compartment="apicoplast" boundaryCondition="false"/>
         <species id="C00154_c" name="Palmitoyl-CoA" compartment="cytosol" boundaryCondition="false"/>
         <species id="C00154_er" name="Palmitoyl-CoA" compartment="endoplasmic_reticulum" boundaryCondition="false"/>
         <species id="C00154_a" name="Palmitoyl-CoA" compartment="apicoplast" boundaryCondition="false"/>
         <species id="C16338_c" name="3-Oxo-OPC4-CoA" compartment="cytosol" boundaryCondition="false"/>
         <species id="C12126_c" name="Dihydroceramide" compartment="cytosol" boundaryCondition="false"/>
         <species id="C01931_c" name="L-Lysyl-tRNA" compartment="cytosol" boundaryCondition="false"/>
         <species id="C01931_m" name="L-Lysyl-tRNA" compartment="mitochondrion" boundaryCondition="false"/>
         <species id="C01931_a" name="L-Lysyl-tRNA" compartment="apicoplast" boundaryCondition="false"/>
         <species id="U00047_c" name="isowighteone" compartment="cytosol" boundaryCondition="false"/>
         <species id="U00047_m" name="isowighteone" compartment="mitochondrion" boundaryCondition="false"/>
         <species id="C05760_c" name="trans-Tetradec-2-enoyl-[acp]" compartment="cytosol" boundaryCondition="false"/>
         <species id="C05760_a" name="trans-Tetradec-2-enoyl-[acp]" compartment="apicoplast" boundaryCondition="false"/>
         <species id="C02415_c" name="Histone-L-lysine" compartment="cytosol" boundaryCondition="false"/>
         <species id="C02415_n" name="Histone-L-lysine" compartment="nucleus" boundaryCondition="false"/>
         <species id="C00012_c" name="Peptide" compartment="cytosol" boundaryCondition="false"/>
         <species id="C00012_er" name="Peptide" compartment="endoplasmic_reticulum" boundaryCondition="false"/>
         <species id="C00012_g" name="Peptide" compartment="golgi" boundaryCondition="false"/>
         <species id="C00012_a" name="Peptide" compartment="apicoplast" boundaryCondition="false"/>
         <species id="C00354_c" name="D-Fructose 1,6-bisphosphate" compartment="cytosol" boundaryCondition="false"/>
         <species id="C00018_c" name="Pyridoxal phosphate" compartment="cytosol" boundaryCondition="false"/>
         <species id="C00621_c" name="Dolichyl diphosphate" compartment="cytosol" boundaryCondition="false"/>
         <species id="C00621_er" name="Dolichyl diphosphate" compartment="endoplasmic_reticulum" boundaryCondition="false"/>
         <species id="C00621_a" name="Dolichyl diphosphate" compartment="apicoplast" boundaryCondition="false"/>
         <species id="C00059_c" name="Sulfate" compartment="cytosol" boundaryCondition="false"/>
         <species id="C00059_out" name="Sulfate" compartment="cytosol_host" boundaryCondition="true"/>
         <species id="C06482_c" name="L-Selenocysteinyl-tRNA" compartment="cytosol" boundaryCondition="false"/>
         <species id="C05993_c" name="Acetyl adenylate" compartment="cytosol" boundaryCondition="false"/>
         <species id="C07292_c" name="Glutaredoxin" compartment="cytosol" boundaryCondition="false"/>
         <species id="C12214_c" name="Aminofructose 6-phosphate" compartment="cytosol" boundaryCondition="false"/>
         <species id="C03508_m" name="L-2-Amino-3-oxobutanoic acid" compartment="mitochondrion" boundaryCondition="false"/>
         <species id="C09306_c" name="Sulfur dioxide" compartment="cytosol" boundaryCondition="false"/>
         <species id="C00195_c" name="N-Acylsphingosine" compartment="cytosol" boundaryCondition="false"/>
         <species id="C00195_m" name="N-Acylsphingosine" compartment="mitochondrion" boundaryCondition="false"/>
         <species id="C00195_a" name="N-Acylsphingosine" compartment="apicoplast" boundaryCondition="false"/>
         <species id="C03635_c" name="Protein N-ubiquityllysine" compartment="cytosol" boundaryCondition="false"/>
         <species id="C03635_a" name="Protein N-ubiquityllysine" compartment="apicoplast" boundaryCondition="false"/>
         <species id="U00021_m" name="active-cytochrome-c-reductase" compartment="mitochondrion" boundaryCondition="false"/>
         <species id="C03167_m" name="Phosphonoacetaldehyde" compartment="mitochondrion" boundaryCondition="false"/>
         <species id="C03167_a" name="Phosphonoacetaldehyde" compartment="apicoplast" boundaryCondition="false"/>
         <species id="C04217_m" name="all-trans-Pentaprenyl diphosphate" compartment="mitochondrion" boundaryCondition="false"/>
         <species id="C11436_a" name="2-Phospho-4-(cytidine 5'-diphospho)-2-C-methyl-D-erythritol" compartment="apicoplast" boundaryCondition="false"/>
         <species id="C10498_c" name="Luteone" compartment="cytosol" boundaryCondition="false"/>
         <species id="C10498_m" name="Luteone" compartment="mitochondrion" boundaryCondition="false"/>
         <species id="C03518_a" name="N-Acetyl-D-glucosaminide" compartment="apicoplast" boundaryCondition="false"/>
         <species id="C01230_m" name="all-trans-Hexaprenyl diphosphate" compartment="mitochondrion" boundaryCondition="false"/>
         <species id="C03939_c" name="Acetyl-[acyl-carrier protein]" compartment="cytosol" boundaryCondition="false"/>
         <species id="C03939_a" name="Acetyl-[acyl-carrier protein]" compartment="apicoplast" boundaryCondition="false"/>
         <species id="C00008_out" name="ADP" compartment="cytosol_host" boundaryCondition="true"/>
         <species id="C00008_c" name="ADP" compartment="cytosol" boundaryCondition="false"/>
         <species id="C00008_m" name="ADP" compartment="mitochondrion" boundaryCondition="false"/>
         <species id="C00008_n" name="ADP" compartment="nucleus" boundaryCondition="false"/>
         <species id="C00008_a" name="ADP" compartment="apicoplast" boundaryCondition="false"/>
         <species id="C05596_a" name="4-Hydroxyphenylacetylglycine" compartment="apicoplast" boundaryCondition="false"/>
         <species id="C00118_c" name="(2R)-2-Hydroxy-3-(phosphonooxy)-propanal" compartment="cytosol" boundaryCondition="false"/>
         <species id="C00118_m" name="(2R)-2-Hydroxy-3-(phosphonooxy)-propanal" compartment="mitochondrion" boundaryCondition="false"/>
         <species id="C00118_a" name="(2R)-2-Hydroxy-3-(phosphonooxy)-propanal" compartment="apicoplast" boundaryCondition="false"/>
         <species id="C02248_m" name="Apocytochrome c" compartment="mitochondrion" boundaryCondition="false"/>
         <species id="C00559_c" name="Deoxyadenosine" compartment="cytosol" boundaryCondition="false"/>
         <species id="C04256_c" name="N-Acetyl-D-glucosamine 1-phosphate" compartment="cytosol" boundaryCondition="false"/>
         <species id="C00344_c" name="Phosphatidylglycerol" compartment="cytosol" boundaryCondition="false"/>
         <species id="C00344_m" name="Phosphatidylglycerol" compartment="mitochondrion" boundaryCondition="false"/>
         <species id="C02470_m" name="Xanthurenic acid" compartment="mitochondrion" boundaryCondition="false"/>
         <species id="C02470_a" name="Xanthurenic acid" compartment="apicoplast" boundaryCondition="false"/>
         <species id="C00036_c" name="Oxaloacetate" compartment="cytosol" boundaryCondition="false"/>
         <species id="C00036_m" name="Oxaloacetate" compartment="mitochondrion" boundaryCondition="false"/>
         <species id="C00135_out" name="L-Histidine" compartment="cytosol_host" boundaryCondition="true"/>
         <species id="C00135_c" name="L-Histidine" compartment="cytosol" boundaryCondition="false"/>
         <species id="C00135_m" name="L-Histidine" compartment="mitochondrion" boundaryCondition="false"/>
         <species id="C00135_v" name="L-Histidine" compartment="food_vacuole" boundaryCondition="false"/>
         <species id="C00135_a" name="L-Histidine" compartment="apicoplast" boundaryCondition="false"/>
         <species id="C00079_out" name="L-Phenylalanine" compartment="cytosol_host" boundaryCondition="true"/>
         <species id="C00079_c" name="L-Phenylalanine" compartment="cytosol" boundaryCondition="false"/>
         <species id="C00079_m" name="L-Phenylalanine" compartment="mitochondrion" boundaryCondition="false"/>
         <species id="C00079_v" name="L-Phenylalanine" compartment="food_vacuole" boundaryCondition="false"/>
         <species id="C00079_a" name="L-Phenylalanine" compartment="apicoplast" boundaryCondition="false"/>
         <species id="C05223_a" name="Dodecanoyl-[acyl-carrier protein]" compartment="apicoplast" boundaryCondition="false"/>
         <species id="C15815_c" name="C15815" compartment="cytosol" boundaryCondition="false"/>
         <species id="C15815_m" name="C15815" compartment="mitochondrion" boundaryCondition="false"/>
         <species id="C15815_a" name="C15815" compartment="apicoplast" boundaryCondition="false"/>
         <species id="C04506_c" name="Protein C-terminal S-farnesyl-L-cysteine" compartment="cytosol" boundaryCondition="false"/>
         <species id="C04506_a" name="Protein C-terminal S-farnesyl-L-cysteine" compartment="apicoplast" boundaryCondition="false"/>
         <species id="C06708_out" name="Xenobiotic" compartment="cytosol_host" boundaryCondition="true"/>
         <species id="C06708_c" name="Xenobiotic" compartment="cytosol" boundaryCondition="false"/>
         <species id="U00034_a" name="mRNA_a" compartment="apicoplast" boundaryCondition="false"/>
         <species id="C14818_out" name="Fe2+" compartment="cytosol_host" boundaryCondition="true"/>
         <species id="C14818_c" name="Fe2+" compartment="cytosol" boundaryCondition="false"/>
         <species id="C14818_m" name="Fe2+" compartment="mitochondrion" boundaryCondition="false"/>
         <species id="C14818_v" name="Fe2+" compartment="food_vacuole" boundaryCondition="false"/>
         <species id="C14818_er" name="Fe2+" compartment="endoplasmic_reticulum" boundaryCondition="false"/>
         <species id="C14818_a" name="Fe2+" compartment="apicoplast" boundaryCondition="false"/>
         <species id="C11434_a" name="2-C-Methyl-D-erythritol 4-phosphate" compartment="apicoplast" boundaryCondition="false"/>
         <species id="C03069_c" name="3-Methylcrotonyl-CoA" compartment="cytosol" boundaryCondition="false"/>
         <species id="C01651_c" name="tRNA(Thr)" compartment="cytosol" boundaryCondition="false"/>
         <species id="C01651_m" name="tRNA(Thr)" compartment="mitochondrion" boundaryCondition="false"/>
         <species id="C01651_n" name="tRNA(Thr)" compartment="nucleus" boundaryCondition="false"/>
         <species id="C01651_a" name="tRNA(Thr)" compartment="apicoplast" boundaryCondition="false"/>
         <species id="C06199_m" name="Hordenine" compartment="mitochondrion" boundaryCondition="false"/>
         <species id="C06199_a" name="Hordenine" compartment="apicoplast" boundaryCondition="false"/>
         <species id="C03415_c" name="N2-Succinyl-L-ornithine" compartment="cytosol" boundaryCondition="false"/>
         <species id="G10598_c" name="G10598_c" compartment="cytosol" boundaryCondition="false"/>
         <species id="C04419_c" name="Carboxybiotin-carboxyl-carrier protein" compartment="cytosol" boundaryCondition="false"/>
         <species id="C04419_a" name="Carboxybiotin-carboxyl-carrier protein" compartment="apicoplast" boundaryCondition="false"/>
         <species id="C01825_c" name="L-Galactose" compartment="cytosol" boundaryCondition="false"/>
         <species id="C02988_c" name="L-Histidyl-tRNA(His)" compartment="cytosol" boundaryCondition="false"/>
         <species id="C02988_m" name="L-Histidyl-tRNA(His)" compartment="mitochondrion" boundaryCondition="false"/>
         <species id="C02988_a" name="L-Histidyl-tRNA(His)" compartment="apicoplast" boundaryCondition="false"/>
         <species id="C00461_a" name="Chitin" compartment="apicoplast" boundaryCondition="false"/>
         <species id="C04501_c" name="N-Acetyl-alpha-D-glucosamine 1-phosphate" compartment="cytosol" boundaryCondition="false"/>
         <species id="C03451_c" name="(R)-S-Lactoylglutathione" compartment="cytosol" boundaryCondition="false"/>
         <species id="C03451_m" name="(R)-S-Lactoylglutathione" compartment="mitochondrion" boundaryCondition="false"/>
         <species id="C03451_a" name="(R)-S-Lactoylglutathione" compartment="apicoplast" boundaryCondition="false"/>
         <species id="C00144_c" name="GMP" compartment="cytosol" boundaryCondition="false"/>
         <species id="C00144_m" name="GMP" compartment="mitochondrion" boundaryCondition="false"/>
         <species id="C00144_n" name="GMP" compartment="nucleus" boundaryCondition="false"/>
         <species id="C00144_g" name="GMP" compartment="golgi" boundaryCondition="false"/>
         <species id="C00144_er" name="GMP" compartment="endoplasmic_reticulum" boundaryCondition="false"/>
         <species id="C00144_a" name="GMP" compartment="apicoplast" boundaryCondition="false"/>
         <species id="C00009_out" name="Orthophosphate" compartment="cytosol_host" boundaryCondition="true"/>
         <species id="C00009_c" name="Orthophosphate" compartment="cytosol" boundaryCondition="false"/>
         <species id="C00009_m" name="Orthophosphate" compartment="mitochondrion" boundaryCondition="false"/>
         <species id="C00009_n" name="Orthophosphate" compartment="nucleus" boundaryCondition="false"/>
         <species id="C00009_er" name="Orthophosphate" compartment="endoplasmic_reticulum" boundaryCondition="false"/>
         <species id="C00009_a" name="Orthophosphate" compartment="apicoplast" boundaryCondition="false"/>
         <species id="C16633_c" name="C16633_c" compartment="cytosol" boundaryCondition="false"/>
         <species id="C15804_m" name="p-Hydroxyphenyl lignin" compartment="mitochondrion" boundaryCondition="false"/>
         <species id="C15804_a" name="p-Hydroxyphenyl lignin" compartment="apicoplast" boundaryCondition="false"/>
         <species id="C00188_out" name="L-Threonine" compartment="cytosol_host" boundaryCondition="true"/>
         <species id="C00188_c" name="L-Threonine" compartment="cytosol" boundaryCondition="false"/>
         <species id="C00188_m" name="L-Threonine" compartment="mitochondrion" boundaryCondition="false"/>
         <species id="C00188_v" name="L-Threonine" compartment="food_vacuole" boundaryCondition="false"/>
         <species id="C00188_a" name="L-Threonine" compartment="apicoplast" boundaryCondition="false"/>
         <species id="C00387_out" name="Guanosine" compartment="cytosol_host" boundaryCondition="true"/>
         <species id="C00387_c" name="Guanosine" compartment="cytosol" boundaryCondition="false"/>
         <species id="C02745_c" name="Reduced flavodoxin" compartment="cytosol" boundaryCondition="false"/>
         <species id="C02745_m" name="Reduced flavodoxin" compartment="mitochondrion" boundaryCondition="false"/>
         <species id="C02745_a" name="Reduced flavodoxin" compartment="apicoplast" boundaryCondition="false"/>
         <species id="C16335_c" name="OPC4-CoA" compartment="cytosol" boundaryCondition="false"/>
         <species id="C04618_c" name="(3R)-3-Hydroxybutanoyl-[acyl-carrier protein]" compartment="cytosol" boundaryCondition="false"/>
         <species id="C04618_a" name="(3R)-3-Hydroxybutanoyl-[acyl-carrier protein]" compartment="apicoplast" boundaryCondition="false"/>
         <species id="C00026_c" name="2-Oxoglutarate" compartment="cytosol" boundaryCondition="false"/>
         <species id="C00026_m" name="2-Oxoglutarate" compartment="mitochondrion" boundaryCondition="false"/>
         <species id="C00026_a" name="2-Oxoglutarate" compartment="apicoplast" boundaryCondition="false"/>
         <species id="C05752_m" name="Octanoyl-[acp]" compartment="mitochondrion" boundaryCondition="false"/>
         <species id="C05752_a" name="Octanoyl-[acp]" compartment="apicoplast" boundaryCondition="false"/>
         <species id="C04640_c" name="2-(Formamido)-N1-(5'-phosphoribosyl)acetamidine" compartment="cytosol" boundaryCondition="false"/>
         <species id="C03492_c" name="D-4'-Phosphopantothenate" compartment="cytosol" boundaryCondition="false"/>
         <species id="C00327_c" name="L-Citrulline" compartment="cytosol" boundaryCondition="false"/>
         <species id="C00327_m" name="L-Citrulline" compartment="mitochondrion" boundaryCondition="false"/>
         <species id="C00327_a" name="L-Citrulline" compartment="apicoplast" boundaryCondition="false"/>
         <species id="C00533_m" name="Nitric oxide" compartment="mitochondrion" boundaryCondition="false"/>
         <species id="C15586_c" name="N-D-Ribosylpurine" compartment="cytosol" boundaryCondition="false"/>
         <species id="G00008_c" name="G00008_c" compartment="cytosol" boundaryCondition="false"/>
         <species id="G00008_er" name="G00008_er" compartment="endoplasmic_reticulum" boundaryCondition="false"/>
         <species id="G00008_a" name="G00008_a" compartment="apicoplast" boundaryCondition="false"/>
         <species id="C02380_c" name="6-Mercaptopurin" compartment="cytosol" boundaryCondition="false"/>
         <species id="C00415_c" name="Dihydrofolate" compartment="cytosol" boundaryCondition="false"/>
         <species id="C16636_c" name="C16636_c" compartment="cytosol" boundaryCondition="false"/>
         <species id="C16636_n" name="C16636_n" compartment="nucleus" boundaryCondition="false"/>
         <species id="C16636_a" name="C16636_a" compartment="apicoplast" boundaryCondition="false"/>
         <species id="C01165_c" name="L-Glutamate 5-semialdehyde" compartment="cytosol" boundaryCondition="false"/>
         <species id="C00232_c" name="Succinate semialdehyde" compartment="cytosol" boundaryCondition="false"/>
         <species id="U00071_c" name="active-superoxide-dismutase" compartment="cytosol" boundaryCondition="false"/>
         <species id="U00071_m" name="active-superoxide-dismutase" compartment="mitochondrion" boundaryCondition="false"/>
         <species id="U00071_v" name="active-superoxide-dismutase" compartment="food_vacuole" boundaryCondition="false"/>
         <species id="U00071_a" name="active-superoxide-dismutase" compartment="apicoplast" boundaryCondition="false"/>
         <species id="C05811_m" name="2-Octaprenyl-6-hydroxyphenol" compartment="mitochondrion" boundaryCondition="false"/>
         <species id="C04646_c" name="9-(5-Phospho-1-ribofuranosyl)-6-mercaptopurine" compartment="cytosol" boundaryCondition="false"/>
         <species id="C00110_c" name="Dolichyl phosphate" compartment="cytosol" boundaryCondition="false"/>
         <species id="C00110_er" name="Dolichyl phosphate" compartment="endoplasmic_reticulum" boundaryCondition="false"/>
         <species id="C00110_a" name="Dolichyl phosphate" compartment="apicoplast" boundaryCondition="false"/>
         <species id="C12205_m" name="5-Hydroxyconiferyl alcohol" compartment="mitochondrion" boundaryCondition="false"/>
         <species id="C12205_a" name="5-Hydroxyconiferyl alcohol" compartment="apicoplast" boundaryCondition="false"/>
         <species id="C01944_c" name="Octanoyl-CoA" compartment="cytosol" boundaryCondition="false"/>
         <species id="C01944_a" name="Octanoyl-CoA" compartment="apicoplast" boundaryCondition="false"/>
         <species id="C00044_c" name="GTP" compartment="cytosol" boundaryCondition="false"/>
         <species id="C00044_m" name="GTP" compartment="mitochondrion" boundaryCondition="false"/>
         <species id="C00044_n" name="GTP" compartment="nucleus" boundaryCondition="false"/>
         <species id="C00044_a" name="GTP" compartment="apicoplast" boundaryCondition="false"/>
         <species id="C00097_out" name="L-Cysteine" compartment="cytosol_host" boundaryCondition="true"/>
         <species id="C00097_c" name="L-Cysteine" compartment="cytosol" boundaryCondition="false"/>
         <species id="C00097_m" name="L-Cysteine" compartment="mitochondrion" boundaryCondition="false"/>
         <species id="C00097_v" name="L-Cysteine" compartment="food_vacuole" boundaryCondition="false"/>
         <species id="C00097_a" name="L-Cysteine" compartment="apicoplast" boundaryCondition="false"/>
         <species id="C04088_c" name="Stearoyl-[acyl-carrier protein]" compartment="cytosol" boundaryCondition="false"/>
         <species id="C04088_er" name="Stearoyl-[acyl-carrier protein]" compartment="endoplasmic_reticulum" boundaryCondition="false"/>
         <species id="C04088_a" name="Stearoyl-[acyl-carrier protein]" compartment="apicoplast" boundaryCondition="false"/>
         <species id="C00989_c" name="4-Hydroxybutanoic acid" compartment="cytosol" boundaryCondition="false"/>
         <species id="C01648_c" name="tRNA(Phe)" compartment="cytosol" boundaryCondition="false"/>
         <species id="C01648_m" name="tRNA(Phe)" compartment="mitochondrion" boundaryCondition="false"/>
         <species id="C01648_n" name="tRNA(Phe)" compartment="nucleus" boundaryCondition="false"/>
         <species id="C01648_a" name="tRNA(Phe)" compartment="apicoplast" boundaryCondition="false"/>
         <species id="C01337_c" name="XDP" compartment="cytosol" boundaryCondition="false"/>
         <species id="C01337_a" name="XDP" compartment="apicoplast" boundaryCondition="false"/>
         <species id="C01755_m" name="Thiocyanate" compartment="mitochondrion" boundaryCondition="false"/>
         <species id="C00362_c" name="dGMP" compartment="cytosol" boundaryCondition="false"/>
         <species id="C02188_c" name="Protein lysine" compartment="cytosol" boundaryCondition="true"/>
         <species id="C02188_n" name="Protein lysine" compartment="nucleus" boundaryCondition="true"/>
         <species id="C02188_a" name="Protein lysine" compartment="apicoplast" boundaryCondition="true"/>
         <species id="C00083_a" name="Malonyl-CoA" compartment="apicoplast" boundaryCondition="false"/>
         <species id="C01209_c" name="Malonyl-[acyl-carrier protein]" compartment="cytosol" boundaryCondition="false"/>
         <species id="C01209_a" name="Malonyl-[acyl-carrier protein]" compartment="apicoplast" boundaryCondition="false"/>
         <species id="C00314_c" name="Pyridoxine" compartment="cytosol" boundaryCondition="false"/>
         <species id="C07118_a" name="Benzoyl acetyl-CoA" compartment="apicoplast" boundaryCondition="false"/>
         <species id="C00295_c" name="Orotate" compartment="cytosol" boundaryCondition="false"/>
         <species id="C00295_m" name="Orotate" compartment="mitochondrion" boundaryCondition="false"/>
         <species id="C00606_c" name="3-Sulfino-L-alanine" compartment="cytosol" boundaryCondition="false"/>
         <species id="C04146_m" name="all-trans-Octaprenyl diphosphate" compartment="mitochondrion" boundaryCondition="false"/>
         <species id="C00422_c" name="Triacylglycerol" compartment="cytosol" boundaryCondition="false"/>
         <species id="C11948_a" name="2,6-Dimethyl-5-methylene-3-oxo-heptanoyl-CoA" compartment="apicoplast" boundaryCondition="false"/>
         <species id="C15973_c" name="Enzyme N6-(dihydrolipoyl)lysine" compartment="cytosol" boundaryCondition="false"/>
         <species id="C15973_m" name="Enzyme N6-(dihydrolipoyl)lysine" compartment="mitochondrion" boundaryCondition="false"/>
         <species id="C15973_a" name="Enzyme N6-(dihydrolipoyl)lysine" compartment="apicoplast" boundaryCondition="false"/>
         <species id="C05668_c" name="3-Hydroxypropionyl-CoA" compartment="cytosol" boundaryCondition="false"/>
         <species id="C00510_c" name="Oleoyl-CoA" compartment="cytosol" boundaryCondition="false"/>
         <species id="C00510_er" name="Oleoyl-CoA" compartment="endoplasmic_reticulum" boundaryCondition="false"/>
         <species id="C00510_a" name="Oleoyl-CoA" compartment="apicoplast" boundaryCondition="false"/>
         <species id="C04807_c" name="2-Amino-7,8-dihydro-4-hydroxy-6-(diphosphooxymethyl)pteridine" compartment="cytosol" boundaryCondition="false"/>
         <species id="C00568_out" name="4-Aminobenzoate" compartment="cytosol_host" boundaryCondition="true"/>
         <species id="C00568_c" name="4-Aminobenzoate" compartment="cytosol" boundaryCondition="false"/>
         <species id="C00227_c" name="Acetyl phosphate" compartment="cytosol" boundaryCondition="false"/>
         <species id="C02442_m" name="N-Methyltyramine" compartment="mitochondrion" boundaryCondition="false"/>
         <species id="C02442_a" name="N-Methyltyramine" compartment="apicoplast" boundaryCondition="false"/>
         <species id="C00077_out" name="L-Ornithine" compartment="cytosol_host" boundaryCondition="true"/>
         <species id="C00077_c" name="L-Ornithine" compartment="cytosol" boundaryCondition="false"/>
         <species id="C00077_a" name="L-Ornithine" compartment="apicoplast" boundaryCondition="false"/>
         <species id="C00301_c" name="ADP-ribose" compartment="cytosol" boundaryCondition="false"/>
         <species id="C00346_c" name="Ethanolamine phosphate" compartment="cytosol" boundaryCondition="false"/>
         <species id="C05932_c" name="N-Succinyl-L-glutamate 5-semialdehyde" compartment="cytosol" boundaryCondition="false"/>
         <species id="C14765_a" name="13-OxoODE" compartment="apicoplast" boundaryCondition="false"/>
         <species id="U00035_c" name="p-aminobenzoate-beta-D-glucopyranosyl ester" compartment="cytosol" boundaryCondition="false"/>
         <species id="C06697_out" name="Arsenite" compartment="cytosol_host" boundaryCondition="true"/>
         <species id="C06697_c" name="Arsenite" compartment="cytosol" boundaryCondition="false"/>
         <species id="C05830_m" name="8-Methoxykynurenate" compartment="mitochondrion" boundaryCondition="false"/>
         <species id="C05830_a" name="8-Methoxykynurenate" compartment="apicoplast" boundaryCondition="false"/>
         <species id="C08249_c" name="Pyrimidine 5'-deoxynucleotide" compartment="cytosol" boundaryCondition="false"/>
         <species id="C04805_m" name="5(S)-HETE" compartment="mitochondrion" boundaryCondition="false"/>
         <species id="C04805_a" name="5(S)-HETE" compartment="apicoplast" boundaryCondition="false"/>
         <species id="C01958_a" name="Steryl ester" compartment="apicoplast" boundaryCondition="false"/>
         <species id="C00058_out" name="Formate" compartment="cytosol_host" boundaryCondition="true"/>
         <species id="C00058_c" name="Formate" compartment="cytosol" boundaryCondition="false"/>
         <species id="C00058_a" name="Formate" compartment="apicoplast" boundaryCondition="false"/>
         <species id="C00046_c" name="RNA" compartment="cytosol" boundaryCondition="false"/>
         <species id="C00046_n" name="RNA" compartment="nucleus" boundaryCondition="false"/>
         <species id="G00147_c" name="G00147_c" compartment="cytosol" boundaryCondition="false"/>
         <species id="C02191_m" name="Protoporphyrin" compartment="mitochondrion" boundaryCondition="false"/>
         <species id="C00499_c" name="Allantoate" compartment="cytosol" boundaryCondition="false"/>
         <species id="U00064_v" name="Hemozoin" compartment="food_vacuole" boundaryCondition="false"/>
         <species id="C00213_c" name="Sarcosine" compartment="cytosol" boundaryCondition="false"/>
         <species id="C00213_m" name="Sarcosine" compartment="mitochondrion" boundaryCondition="false"/>
         <species id="C05809_m" name="3-Octaprenyl-4-hydroxybenzoate" compartment="mitochondrion" boundaryCondition="false"/>
         <species id="C00995_c" name="Ferricytochrome b1" compartment="cytosol" boundaryCondition="false"/>
         <species id="C10486_c" name="Licoisoflavone A" compartment="cytosol" boundaryCondition="false"/>
         <species id="C10486_m" name="Licoisoflavone A" compartment="mitochondrion" boundaryCondition="false"/>
         <species id="C00134_out" name="Putrescine" compartment="cytosol_host" boundaryCondition="true"/>
         <species id="C00134_c" name="Putrescine" compartment="cytosol" boundaryCondition="false"/>
         <species id="C00041_out" name="L-Alanine" compartment="cytosol_host" boundaryCondition="true"/>
         <species id="C00041_c" name="L-Alanine" compartment="cytosol" boundaryCondition="false"/>
         <species id="C00041_m" name="L-Alanine" compartment="mitochondrion" boundaryCondition="false"/>
         <species id="C00041_v" name="L-Alanine" compartment="food_vacuole" boundaryCondition="false"/>
         <species id="C00041_a" name="L-Alanine" compartment="apicoplast" boundaryCondition="false"/>
         <species id="C00222_c" name="3-Oxopropanoate" compartment="cytosol" boundaryCondition="false"/>
         <species id="C04257_c" name="N-Acetyl-D-mannosamine 6-phosphate" compartment="cytosol" boundaryCondition="false"/>
         <species id="C00107_c" name="Dipeptide" compartment="cytosol" boundaryCondition="false"/>
         <species id="C00107_v" name="Dipeptide" compartment="food_vacuole" boundaryCondition="false"/>
         <species id="C00107_er" name="Dipeptide" compartment="endoplasmic_reticulum" boundaryCondition="false"/>
         <species id="C00107_g" name="Dipeptide" compartment="golgi" boundaryCondition="false"/>
         <species id="C00107_a" name="Dipeptide" compartment="apicoplast" boundaryCondition="false"/>
         <species id="C15602_c" name="Quinone" compartment="cytosol" boundaryCondition="false"/>
         <species id="C05674_c" name="CMP-N-trimethyl-2-aminoethylphosphonate" compartment="cytosol" boundaryCondition="false"/>
         <species id="C15672_m" name="Heme O" compartment="mitochondrion" boundaryCondition="false"/>
         <species id="C00750_c" name="Spermine" compartment="cytosol" boundaryCondition="false"/>
         <species id="C00864_out" name="Pantothenate" compartment="cytosol_host" boundaryCondition="true"/>
         <species id="C00864_c" name="Pantothenate" compartment="cytosol" boundaryCondition="false"/>
         <species id="C04549_c" name="1-Phosphatidyl-1D-myo-inositol 3-phosphate" compartment="cytosol" boundaryCondition="false"/>
         <species id="C04248_c" name="6-(alpha-D-Glucosaminyl)-1-phosphatidyl-1D-myo-inositol" compartment="cytosol" boundaryCondition="false"/>
         <species id="C04248_er" name="6-(alpha-D-Glucosaminyl)-1-phosphatidyl-1D-myo-inositol" compartment="endoplasmic_reticulum" boundaryCondition="false"/>
         <species id="C05763_c" name="trans-Hexadec-2-enoyl-[acp]" compartment="cytosol" boundaryCondition="false"/>
         <species id="C05763_a" name="trans-Hexadec-2-enoyl-[acp]" compartment="apicoplast" boundaryCondition="false"/>
         <species id="U00008_c" name="ribose-1-arsenate" compartment="cytosol" boundaryCondition="false"/>
         <species id="C16339_c" name="(+)-7-Isojasmonic acid CoA" compartment="cytosol" boundaryCondition="false"/>
         <species id="C04006_c" name="1D-myo-Inositol 3-phosphate" compartment="cytosol" boundaryCondition="false"/>
         <species id="C01259_c" name="3-Hydroxy-N6,N6,N6-trimethyl-L-lysine" compartment="cytosol" boundaryCondition="false"/>
         <species id="G00143_c" name="G00143_c" compartment="cytosol" boundaryCondition="false"/>
         <species id="C05925_c" name="Dihydroneopterin phosphate" compartment="cytosol" boundaryCondition="false"/>
         <species id="C03561_c" name="(R)-3-Hydroxybutanoyl-CoA" compartment="cytosol" boundaryCondition="false"/>
         <species id="C03561_m" name="(R)-3-Hydroxybutanoyl-CoA" compartment="mitochondrion" boundaryCondition="false"/>
         <species id="C05994_c" name="2-Propylmalate" compartment="cytosol" boundaryCondition="false"/>
         <species id="C02702_c" name="L-Prolyl-tRNA(Pro)" compartment="cytosol" boundaryCondition="false"/>
         <species id="C02702_m" name="L-Prolyl-tRNA(Pro)" compartment="mitochondrion" boundaryCondition="false"/>
         <species id="C02702_a" name="L-Prolyl-tRNA(Pro)" compartment="apicoplast" boundaryCondition="false"/>
         <species id="C03794_c" name="N6-(1,2-Dicarboxyethyl)-AMP" compartment="cytosol" boundaryCondition="false"/>
         <species id="U00051_c" name="active-thioredoxin-reductase" compartment="cytosol" boundaryCondition="false"/>
         <species id="C00244_c" name="Nitrate" compartment="cytosol" boundaryCondition="false"/>
         <species id="C00244_out" name="Nitrate" compartment="cytosol_host" boundaryCondition="true"/>
         <species id="C00244_m" name="Nitrate" compartment="mitochondrion" boundaryCondition="false"/>
         <species id="C05894_c" name="Undecaprenyl-diphospho-N-acetylmuramoyl-(N-acetylglucosamine)-L-alanyl-D-isoglutaminyl-L-lysyl-D-alanyl-D-alanine" compartment="cytosol" boundaryCondition="false"/>
         <species id="C02637_c" name="3-Dehydroshikimate" compartment="cytosol" boundaryCondition="false"/>
         <species id="C16160_a" name="Linoleoyl-[acyl-carrier protein]" compartment="apicoplast" boundaryCondition="false"/>
         <species id="C00500_c" name="Biliverdin" compartment="cytosol" boundaryCondition="false"/>
         <species id="C15980_c" name="(S)-2-Methylbutanoyl-CoA" compartment="cytosol" boundaryCondition="false"/>
         <species id="C15980_m" name="(S)-2-Methylbutanoyl-CoA" compartment="mitochondrion" boundaryCondition="false"/>
         <species id="C00065_out" name="L-Serine" compartment="cytosol_host" boundaryCondition="true"/>
         <species id="C00065_c" name="L-Serine" compartment="cytosol" boundaryCondition="false"/>
         <species id="C00065_m" name="L-Serine" compartment="mitochondrion" boundaryCondition="false"/>
         <species id="C00065_v" name="L-Serine" compartment="food_vacuole" boundaryCondition="false"/>
         <species id="C00065_a" name="L-Serine" compartment="apicoplast" boundaryCondition="false"/>
         <species id="C04352_c" name="(R)-4'-Phosphopantothenoyl-L-cysteine" compartment="cytosol" boundaryCondition="false"/>
         <species id="C00329_c" name="D-Glucosamine" compartment="cytosol" boundaryCondition="false"/>
         <species id="C05270_c" name="Hexanoyl-CoA" compartment="cytosol" boundaryCondition="false"/>
         <species id="C02232_c" name="3-Oxoadipyl-CoA" compartment="cytosol" boundaryCondition="false"/>
         <species id="C00186_out" name="(S)-Lactate" compartment="cytosol_host" boundaryCondition="true"/>
         <species id="C00186_c" name="(S)-Lactate" compartment="cytosol" boundaryCondition="false"/>
         <species id="C01356_m" name="Lipid" compartment="mitochondrion" boundaryCondition="false"/>
         <species id="C01356_a" name="Lipid" compartment="apicoplast" boundaryCondition="false"/>
         <species id="C05265_c" name="3-Oxodecanoyl-CoA" compartment="cytosol" boundaryCondition="false"/>
         <species id="C05893_c" name="Undecaprenyl-diphospho-N-acetylmuramoyl-(N-acetylglucosamine)-L-alanyl-gamma-D-glutamyl-L-lysyl-D-alanyl-D-alanine" compartment="cytosol" boundaryCondition="false"/>
         <species id="C00127_out" name="Glutathione disulfide" compartment="cytosol_host" boundaryCondition="true"/>
         <species id="C00127_c" name="Glutathione disulfide" compartment="cytosol" boundaryCondition="false"/>
         <species id="C00127_m" name="Glutathione disulfide" compartment="mitochondrion" boundaryCondition="false"/>
         <species id="C00127_a" name="Glutathione disulfide" compartment="apicoplast" boundaryCondition="false"/>
         <species id="C00078_out" name="L-Tryptophan" compartment="cytosol_host" boundaryCondition="true"/>
         <species id="C00078_c" name="L-Tryptophan" compartment="cytosol" boundaryCondition="false"/>
         <species id="C00078_m" name="L-Tryptophan" compartment="mitochondrion" boundaryCondition="false"/>
         <species id="C00078_v" name="L-Tryptophan" compartment="food_vacuole" boundaryCondition="false"/>
         <species id="C00078_a" name="L-Tryptophan" compartment="apicoplast" boundaryCondition="false"/>
         <species id="C01649_c" name="tRNA(Pro)" compartment="cytosol" boundaryCondition="false"/>
         <species id="C01649_m" name="tRNA(Pro)" compartment="mitochondrion" boundaryCondition="false"/>
         <species id="C01649_n" name="tRNA(Pro)" compartment="nucleus" boundaryCondition="false"/>
         <species id="C01649_a" name="tRNA(Pro)" compartment="apicoplast" boundaryCondition="false"/>
         <species id="C03103_c" name="Cyclobutadipyrimidine" compartment="cytosol" boundaryCondition="false"/>
         <species id="C02939_c" name="3-Methylbutanoyl-CoA" compartment="cytosol" boundaryCondition="false"/>
         <species id="C02939_m" name="3-Methylbutanoyl-CoA" compartment="mitochondrion" boundaryCondition="false"/>
         <species id="C01228_c" name="Guanosine 3',5'-bis(diphosphate)" compartment="cytosol" boundaryCondition="false"/>
         <species id="C00072_c" name="Ascorbate" compartment="cytosol" boundaryCondition="false"/>
         <species id="C00072_m" name="Ascorbate" compartment="mitochondrion" boundaryCondition="false"/>
         <species id="C00363_c" name="dTDP" compartment="cytosol" boundaryCondition="false"/>
         <species id="C00363_m" name="dTDP" compartment="mitochondrion" boundaryCondition="false"/>
         <species id="C00363_a" name="dTDP" compartment="apicoplast" boundaryCondition="false"/>
         <species id="C04230_c" name="1-Acyl-sn-glycero-3-phosphocholine" compartment="cytosol" boundaryCondition="false"/>
         <species id="C04230_a" name="1-Acyl-sn-glycero-3-phosphocholine" compartment="apicoplast" boundaryCondition="false"/>
         <species id="C16334_c" name="3-Oxo-OPC6-CoA" compartment="cytosol" boundaryCondition="false"/>
         <species id="C00342_c" name="Thioredoxin" compartment="cytosol" boundaryCondition="false"/>
         <species id="C00342_m" name="Thioredoxin" compartment="mitochondrion" boundaryCondition="false"/>
         <species id="C00342_n" name="Thioredoxin" compartment="nucleus" boundaryCondition="false"/>
         <species id="C00342_a" name="Thioredoxin" compartment="apicoplast" boundaryCondition="false"/>
         <species id="C00698_c" name="Cl-" compartment="cytosol" boundaryCondition="false"/>
         <species id="C00698_out" name="Cl-" compartment="cytosol_host" boundaryCondition="true"/>
         <species id="C05755_a" name="Decanoyl-[acp]" compartment="apicoplast" boundaryCondition="false"/>
         <species id="C05544_n" name="Protein N6-methyl-L-lysine" compartment="nucleus" boundaryCondition="false"/>
         <species id="C04376_c" name="5'-Phosphoribosyl-N-formylglycinamide" compartment="cytosol" boundaryCondition="false"/>
         <species id="C03892_c" name="Phosphatidylglycerophosphate" compartment="cytosol" boundaryCondition="false"/>
         <species id="C00390_c" name="Ubiquinol" compartment="cytosol" boundaryCondition="false"/>
         <species id="C00390_m" name="Ubiquinol" compartment="mitochondrion" boundaryCondition="false"/>
         <species id="C00288_out" name="HCO3-" compartment="cytosol_host" boundaryCondition="true"/>
         <species id="C00288_c" name="HCO3-" compartment="cytosol" boundaryCondition="false"/>
         <species id="C00288_a" name="HCO3-" compartment="apicoplast" boundaryCondition="false"/>
         <species id="C05810_m" name="2-Octaprenylphenol" compartment="mitochondrion" boundaryCondition="false"/>
         <species id="C00253_out" name="Nicotinate" compartment="cytosol_host" boundaryCondition="true"/>
         <species id="C00253_c" name="Nicotinate" compartment="cytosol" boundaryCondition="false"/>
         <species id="C13638_a" name="1-(4'-Hydroxyphenyl)ethanol" compartment="apicoplast" boundaryCondition="false"/>
         <species id="C01419_c" name="Cys-Gly" compartment="cytosol" boundaryCondition="false"/>
         <species id="C01419_m" name="Cys-Gly" compartment="mitochondrion" boundaryCondition="false"/>
         <species id="C01419_a" name="Cys-Gly" compartment="apicoplast" boundaryCondition="false"/>
         <species id="C00352_c" name="D-Glucosamine 6-phosphate" compartment="cytosol" boundaryCondition="false"/>
         <species id="C00352_a" name="D-Glucosamine 6-phosphate" compartment="apicoplast" boundaryCondition="false"/>
         <species id="C03021_c" name="Protein asparagine" compartment="cytosol" boundaryCondition="true"/>
         <species id="C03021_er" name="Protein asparagine" compartment="endoplasmic_reticulum" boundaryCondition="true"/>
         <species id="C03021_a" name="Protein asparagine" compartment="apicoplast" boundaryCondition="true"/>
         <species id="C05762_a" name="3-Oxohexadecanoyl-[acp]" compartment="apicoplast" boundaryCondition="false"/>
         <species id="C00117_c" name="D-Ribose 5-phosphate" compartment="cytosol" boundaryCondition="false"/>
         <species id="C00117_m" name="D-Ribose 5-phosphate" compartment="mitochondrion" boundaryCondition="false"/>
         <species id="C00117_a" name="D-Ribose 5-phosphate" compartment="apicoplast" boundaryCondition="false"/>
         <species id="C06250_c" name="Holo-[carboxylase]" compartment="cytosol" boundaryCondition="false"/>
         <species id="C06250_a" name="Holo-[carboxylase]" compartment="apicoplast" boundaryCondition="false"/>
         <species id="C04294_c" name="5-(2-Hydroxyethyl)-4-methylthiazole" compartment="cytosol" boundaryCondition="false"/>
         <species id="C04294_m" name="5-(2-Hydroxyethyl)-4-methylthiazole" compartment="mitochondrion" boundaryCondition="false"/>
         <species id="C12215_c" name="Iminoerythrose 4-phosphate" compartment="cytosol" boundaryCondition="false"/>
         <species id="C00120_c" name="Biotin" compartment="cytosol" boundaryCondition="false"/>
         <species id="C03226_m" name="3-Demethylubiquinone-9" compartment="mitochondrion" boundaryCondition="false"/>
         <species id="C00137_c" name="myo-Inositol" compartment="cytosol" boundaryCondition="false"/>
         <species id="C00712_out" name="(9Z)-Octadecenoic acid" compartment="cytosol_host" boundaryCondition="true"/>
         <species id="C00712_c" name="(9Z)-Octadecenoic acid" compartment="cytosol" boundaryCondition="false"/>
         <species id="C00712_a" name="(9Z)-Octadecenoic acid" compartment="apicoplast" boundaryCondition="false"/>
         <species id="C00025_out" name="L-Glutamate" compartment="cytosol_host" boundaryCondition="true"/>
         <species id="C00025_c" name="L-Glutamate" compartment="cytosol" boundaryCondition="false"/>
         <species id="C00025_m" name="L-Glutamate" compartment="mitochondrion" boundaryCondition="false"/>
         <species id="C00025_v" name="L-Glutamate" compartment="food_vacuole" boundaryCondition="false"/>
         <species id="C00025_a" name="L-Glutamate" compartment="apicoplast" boundaryCondition="false"/>
         <species id="C05461_c" name="Chenodeoxyglycocholoyl-CoA" compartment="cytosol" boundaryCondition="false"/>
         <species id="C05125_a" name="2-(alpha-Hydroxyethyl)thiamine diphosphate" compartment="apicoplast" boundaryCondition="false"/>
         <species id="C00001_c" name="H2O" compartment="cytosol" boundaryCondition="true"/>
         <species id="C00001_m" name="H2O" compartment="mitochondrion" boundaryCondition="true"/>
         <species id="C00001_n" name="H2O" compartment="nucleus" boundaryCondition="true"/>
         <species id="C00001_er" name="H2O" compartment="endoplasmic_reticulum" boundaryCondition="true"/>
         <species id="C00001_v" name="H2O" compartment="food_vacuole" boundaryCondition="true"/>
         <species id="C00001_a" name="H2O" compartment="apicoplast" boundaryCondition="true"/>
         <species id="C00256_out" name="(R)-Lactate" compartment="cytosol_host" boundaryCondition="true"/>
         <species id="C00256_c" name="(R)-Lactate" compartment="cytosol" boundaryCondition="false"/>
         <species id="C00256_m" name="(R)-Lactate" compartment="mitochondrion" boundaryCondition="false"/>
         <species id="C05898_c" name="Undecaprenyl-diphospho-N-acetylmuramoyl-(N-acetylglucosamine)-L-alanyl-D-glutamyl-meso-2,6-diaminopimeloyl-D-alanyl-D-alanine" compartment="cytosol" boundaryCondition="false"/>
         <species id="C00157_out" name="Phosphatidylcholine" compartment="cytosol_host" boundaryCondition="true"/>
         <species id="C00157_c" name="Phosphatidylcholine" compartment="cytosol" boundaryCondition="false"/>
         <species id="C00157_a" name="Phosphatidylcholine" compartment="apicoplast" boundaryCondition="false"/>
         <species id="C03881_c" name="N-Tetradecanoylglycylpeptide" compartment="cytosol" boundaryCondition="false"/>
         <species id="C04742_m" name="(15S)-15-Hydroxy-5,8,11-cis-13-trans-eicosatetraenoate" compartment="mitochondrion" boundaryCondition="false"/>
         <species id="C04742_a" name="(15S)-15-Hydroxy-5,8,11-cis-13-trans-eicosatetraenoate" compartment="apicoplast" boundaryCondition="false"/>
         <species id="C00031_out" name="D-Glucose" compartment="cytosol_host" boundaryCondition="true"/>
         <species id="C00031_c" name="D-Glucose" compartment="cytosol" boundaryCondition="false"/>
         <species id="C02646_m" name="4-Coumaryl alcohol" compartment="mitochondrion" boundaryCondition="false"/>
         <species id="C02646_a" name="4-Coumaryl alcohol" compartment="apicoplast" boundaryCondition="false"/>
         <species id="C00159_c" name="D-Mannose" compartment="cytosol" boundaryCondition="false"/>
         <species id="U00040_c" name="4-carboxy-1-hydroxybutylthiamine diphosphate" compartment="cytosol" boundaryCondition="false"/>
         <species id="U00040_m" name="4-carboxy-1-hydroxybutylthiamine diphosphate" compartment="mitochondrion" boundaryCondition="false"/>
         <species id="C00106_c" name="Uracil" compartment="cytosol" boundaryCondition="false"/>
         <species id="C00106_m" name="Uracil" compartment="mitochondrion" boundaryCondition="false"/>
         <species id="C00106_a" name="Uracil" compartment="apicoplast" boundaryCondition="false"/>
         <species id="C05758_c" name="trans-Dodec-2-enoyl-[acp]" compartment="cytosol" boundaryCondition="false"/>
         <species id="C05758_a" name="trans-Dodec-2-enoyl-[acp]" compartment="apicoplast" boundaryCondition="false"/>
         <species id="G00005_c" name="G00005_c" compartment="cytosol" boundaryCondition="false"/>
         <species id="C04556_c" name="4-Amino-2-methyl-5-phosphomethylpyrimidine" compartment="cytosol" boundaryCondition="false"/>
         <species id="C11811_a" name="1-Hydroxy-2-methyl-2-butenyl 4-diphosphate" compartment="apicoplast" boundaryCondition="false"/>
         <species id="C04748_c" name="Protein C-terminal S-farnesyl-L-cysteine methyl ester" compartment="cytosol" boundaryCondition="false"/>
         <species id="C04748_a" name="Protein C-terminal S-farnesyl-L-cysteine methyl ester" compartment="apicoplast" boundaryCondition="false"/>
         <species id="C05804_m" name="2-Hexaprenyl-3-methyl-6-methoxy-1,4-benzoquinone" compartment="mitochondrion" boundaryCondition="false"/>
         <species id="C01642_c" name="tRNA(Gly)" compartment="cytosol" boundaryCondition="false"/>
         <species id="C01642_m" name="tRNA(Gly)" compartment="mitochondrion" boundaryCondition="false"/>
         <species id="C01642_n" name="tRNA(Gly)" compartment="nucleus" boundaryCondition="false"/>
         <species id="C01642_a" name="tRNA(Gly)" compartment="apicoplast" boundaryCondition="false"/>
         <species id="C00445_c" name="5,10-Methenyltetrahydrofolate" compartment="cytosol" boundaryCondition="false"/>
         <species id="C00445_m" name="5,10-Methenyltetrahydrofolate" compartment="mitochondrion" boundaryCondition="false"/>
         <species id="C00316_c" name="Tripeptide" compartment="cytosol" boundaryCondition="false"/>
         <species id="C00316_er" name="Tripeptide" compartment="endoplasmic_reticulum" boundaryCondition="false"/>
         <species id="C00316_g" name="Tripeptide" compartment="golgi" boundaryCondition="false"/>
         <species id="C00316_a" name="Tripeptide" compartment="apicoplast" boundaryCondition="false"/>
         <species id="C00416_c" name="Phosphatidate" compartment="cytosol" boundaryCondition="false"/>
         <species id="C00416_a" name="Phosphatidate" compartment="apicoplast" boundaryCondition="false"/>
         <species id="C02554_c" name="L-Valyl-tRNA(Val)" compartment="cytosol" boundaryCondition="false"/>
         <species id="C02554_m" name="L-Valyl-tRNA(Val)" compartment="mitochondrion" boundaryCondition="false"/>
         <species id="C02554_a" name="L-Valyl-tRNA(Val)" compartment="apicoplast" boundaryCondition="false"/>
         <species id="C00233_m" name="4-Methyl-2-oxopentanoate" compartment="mitochondrion" boundaryCondition="false"/>
         <species id="C00233_a" name="4-Methyl-2-oxopentanoate" compartment="apicoplast" boundaryCondition="false"/>
         <species id="C01635_c" name="tRNA(Ala)" compartment="cytosol" boundaryCondition="false"/>
         <species id="C01635_m" name="tRNA(Ala)" compartment="mitochondrion" boundaryCondition="false"/>
         <species id="C01635_n" name="tRNA(Ala)" compartment="nucleus" boundaryCondition="false"/>
         <species id="C01635_a" name="tRNA(Ala)" compartment="apicoplast" boundaryCondition="false"/>
         <species id="C00957_c" name="Mercaptopyruvate" compartment="cytosol" boundaryCondition="false"/>
         <species id="C01328_c" name="HO-" compartment="cytosol" boundaryCondition="false"/>
         <species id="C01328_m" name="HO-" compartment="mitochondrion" boundaryCondition="false"/>
         <species id="C00085_c" name="D-Fructose 6-phosphate" compartment="cytosol" boundaryCondition="false"/>
         <species id="C00085_a" name="D-Fructose 6-phosphate" compartment="apicoplast" boundaryCondition="false"/>
         <species id="C02737_out" name="Phosphatidylserine" compartment="cytosol_host" boundaryCondition="true"/>
         <species id="C02737_c" name="Phosphatidylserine" compartment="cytosol" boundaryCondition="false"/>
         <species id="C02737_m" name="Phosphatidylserine" compartment="mitochondrion" boundaryCondition="false"/>
         <species id="C02737_a" name="Phosphatidylserine" compartment="apicoplast" boundaryCondition="false"/>
         <species id="U00033_c" name="5,10-methenyl-H4PteGlu(n)" compartment="cytosol" boundaryCondition="false"/>
         <species id="C00011_c" name="CO2" compartment="cytosol" boundaryCondition="true"/>
         <species id="C00011_m" name="CO2" compartment="mitochondrion" boundaryCondition="true"/>
         <species id="C00011_a" name="CO2" compartment="apicoplast" boundaryCondition="true"/>
         <species id="C00787_c" name="tRNA(Tyr)" compartment="cytosol" boundaryCondition="false"/>
         <species id="C00787_m" name="tRNA(Tyr)" compartment="mitochondrion" boundaryCondition="false"/>
         <species id="C00787_n" name="tRNA(Tyr)" compartment="nucleus" boundaryCondition="false"/>
         <species id="C00787_a" name="tRNA(Tyr)" compartment="apicoplast" boundaryCondition="false"/>
         <species id="C00163_c" name="Propanoate" compartment="cytosol" boundaryCondition="false"/>
         <species id="C05546_n" name="Protein N6,N6,N6-trimethyl-L-lysine" compartment="nucleus" boundaryCondition="false"/>
         <species id="C01794_c" name="Choloyl-CoA" compartment="cytosol" boundaryCondition="false"/>
         <species id="C05356_m" name="5(S)-HPETE" compartment="mitochondrion" boundaryCondition="false"/>
         <species id="C05356_a" name="5(S)-HPETE" compartment="apicoplast" boundaryCondition="false"/>
         <species id="C00332_c" name="Acetoacetyl-CoA" compartment="cytosol" boundaryCondition="false"/>
         <species id="C00332_m" name="Acetoacetyl-CoA" compartment="mitochondrion" boundaryCondition="false"/>
         <species id="C04262_c" name="Protein N(tau)-phospho-L-histidine" compartment="cytosol" boundaryCondition="false"/>
         <species id="C00322_m" name="2-Oxoadipate" compartment="mitochondrion" boundaryCondition="false"/>
         <species id="C00156_c" name="4-Hydroxybenzoate" compartment="cytosol" boundaryCondition="false"/>
         <species id="C00156_m" name="4-Hydroxybenzoate" compartment="mitochondrion" boundaryCondition="false"/>
         <species id="C01330_out" name="Sodium" compartment="cytosol_host" boundaryCondition="true"/>
         <species id="C01330_c" name="Sodium" compartment="cytosol" boundaryCondition="false"/>
         <species id="C01330_a" name="Sodium" compartment="apicoplast" boundaryCondition="false"/>
         <species id="C05673_c" name="CMP-2-aminoethylphosphonate" compartment="cytosol" boundaryCondition="false"/>
         <species id="C05673_m" name="CMP-2-aminoethylphosphonate" compartment="mitochondrion" boundaryCondition="false"/>
         <species id="C05673_a" name="CMP-2-aminoethylphosphonate" compartment="apicoplast" boundaryCondition="false"/>
         <species id="C00458_c" name="dCTP" compartment="cytosol" boundaryCondition="false"/>
         <species id="C00458_m" name="dCTP" compartment="mitochondrion" boundaryCondition="false"/>
         <species id="C00458_n" name="dCTP" compartment="nucleus" boundaryCondition="false"/>
         <species id="C00458_a" name="dCTP" compartment="apicoplast" boundaryCondition="false"/>
         <species id="C15603_c" name="Hydroquinone" compartment="cytosol" boundaryCondition="false"/>
         <species id="C05751_c" name="trans-Oct-2-enoyl-[acp]" compartment="cytosol" boundaryCondition="false"/>
         <species id="C05751_a" name="trans-Oct-2-enoyl-[acp]" compartment="apicoplast" boundaryCondition="false"/>
         <species id="C06249_c" name="Apo-[carboxylase]" compartment="cytosol" boundaryCondition="false"/>
         <species id="C00725_out" name="Lipoate" compartment="cytosol_host" boundaryCondition="true"/>
         <species id="C00725_c" name="Lipoate" compartment="cytosol" boundaryCondition="false"/>
         <species id="C00725_m" name="Lipoate" compartment="mitochondrion" boundaryCondition="false"/>
         <species id="C00725_a" name="Lipoate" compartment="apicoplast" boundaryCondition="false"/>
         <species id="C01190_c" name="Glucosylceramide" compartment="cytosol" boundaryCondition="false"/>
         <species id="C00074_c" name="Phosphoenolpyruvate" compartment="cytosol" boundaryCondition="false"/>
         <species id="C00074_a" name="Phosphoenolpyruvate" compartment="apicoplast" boundaryCondition="false"/>
         <species id="C00054_a" name="Adenosine 3',5'-bisphosphate" compartment="apicoplast" boundaryCondition="false"/>
         <species id="C01832_c" name="Lauroyl-CoA" compartment="cytosol" boundaryCondition="false"/>
         <species id="U00048_c" name="lupiwighteone" compartment="cytosol" boundaryCondition="false"/>
         <species id="U00048_m" name="lupiwighteone" compartment="mitochondrion" boundaryCondition="false"/>
         <species id="C05861_c" name="alpha-D-Mannosyl-beta-D-mannosyl-diacetylchitobiosyldiphosphodolichol" compartment="cytosol" boundaryCondition="false"/>
         <species id="C01094_c" name="D-Fructose 1-phosphate" compartment="cytosol" boundaryCondition="false"/>
         <species id="C00063_c" name="CTP" compartment="cytosol" boundaryCondition="false"/>
         <species id="C00063_m" name="CTP" compartment="mitochondrion" boundaryCondition="false"/>
         <species id="C00063_n" name="CTP" compartment="nucleus" boundaryCondition="false"/>
         <species id="C00063_a" name="CTP" compartment="apicoplast" boundaryCondition="false"/>
         <species id="C11437_c" name="1-Deoxy-D-xylulose 5-phosphate" compartment="cytosol" boundaryCondition="false"/>
         <species id="C11437_a" name="1-Deoxy-D-xylulose 5-phosphate" compartment="apicoplast" boundaryCondition="false"/>
         <species id="C16255_m" name="[Dihydrolipoyllysine-residue acetyltransferase]S-acetyldihydrolipoyllysine" compartment="mitochondrion" boundaryCondition="false"/>
         <species id="C16255_a" name="[Dihydrolipoyllysine-residue acetyltransferase]S-acetyldihydrolipoyllysine" compartment="apicoplast" boundaryCondition="false"/>
         <species id="C02984_c" name="L-Aspartyl-tRNA(Asp)" compartment="cytosol" boundaryCondition="false"/>
         <species id="C02984_m" name="L-Aspartyl-tRNA(Asp)" compartment="mitochondrion" boundaryCondition="false"/>
         <species id="C02984_a" name="L-Aspartyl-tRNA(Asp)" compartment="apicoplast" boundaryCondition="false"/>
         <species id="C04633_c" name="(3R)-3-Hydroxypalmitoyl-[acyl-carrier protein]" compartment="cytosol" boundaryCondition="false"/>
         <species id="C04633_a" name="(3R)-3-Hydroxypalmitoyl-[acyl-carrier protein]" compartment="apicoplast" boundaryCondition="false"/>
         <species id="C12134_c" name="2'-Hydroxygenistein" compartment="cytosol" boundaryCondition="false"/>
         <species id="C12134_m" name="2'-Hydroxygenistein" compartment="mitochondrion" boundaryCondition="false"/>
         <species id="C00996_m" name="Ferricytochrome b5" compartment="mitochondrion" boundaryCondition="false"/>
         <species id="C00996_er" name="Ferricytochrome b5" compartment="endoplasmic_reticulum" boundaryCondition="false"/>
         <species id="C00996_a" name="Ferricytochrome b5" compartment="apicoplast" boundaryCondition="false"/>
         <species id="C00704_c" name="O2.-" compartment="cytosol" boundaryCondition="false"/>
         <species id="C00704_m" name="O2.-" compartment="mitochondrion" boundaryCondition="false"/>
         <species id="C00704_v" name="O2.-" compartment="food_vacuole" boundaryCondition="false"/>
         <species id="C00704_a" name="O2.-" compartment="apicoplast" boundaryCondition="false"/>
         <species id="C00857_c" name="Deamino-NAD+" compartment="cytosol" boundaryCondition="false"/>
         <species id="C15976_m" name="2-Methyl-1-hydroxypropyl-ThPP" compartment="mitochondrion" boundaryCondition="false"/>
         <species id="C05336_c" name="Selenomethionyl-tRNA(Met)" compartment="cytosol" boundaryCondition="false"/>
         <species id="C05336_a" name="Selenomethionyl-tRNA(Met)" compartment="apicoplast" boundaryCondition="false"/>
         <species id="C05118_c" name="S-(2-Methylbutanoyl)-dihydrolipoamide" compartment="cytosol" boundaryCondition="false"/>
         <species id="C15978_m" name="2-Methyl-1-hydroxybutyl-ThPP" compartment="mitochondrion" boundaryCondition="false"/>
         <species id="C07293_c" name="Glutaredoxin disulfide" compartment="cytosol" boundaryCondition="false"/>
         <species id="C05781_out" name="Oxyhemoglobin" compartment="cytosol_host" boundaryCondition="true"/>
         <species id="C05781_v" name="Oxyhemoglobin" compartment="food_vacuole" boundaryCondition="false"/>
         <species id="C00986_c" name="1,3-Diaminopropane" compartment="cytosol" boundaryCondition="false"/>
         <species id="C05980_c" name="Cardiolipin" compartment="cytosol" boundaryCondition="false"/>
         <species id="C05980_m" name="Cardiolipin" compartment="mitochondrion" boundaryCondition="false"/>
         <species id="C01640_c" name="tRNA(Gln)" compartment="cytosol" boundaryCondition="false"/>
         <species id="C01640_m" name="tRNA(Gln)" compartment="mitochondrion" boundaryCondition="false"/>
         <species id="C01640_n" name="tRNA(Gln)" compartment="nucleus" boundaryCondition="false"/>
         <species id="C01640_a" name="tRNA(Gln)" compartment="apicoplast" boundaryCondition="false"/>
         <species id="C01528_c" name="Selenide" compartment="cytosol" boundaryCondition="false"/>
         <species id="C00152_out" name="L-Asparagine" compartment="cytosol_host" boundaryCondition="true"/>
         <species id="C00152_c" name="L-Asparagine" compartment="cytosol" boundaryCondition="false"/>
         <species id="C00152_m" name="L-Asparagine" compartment="mitochondrion" boundaryCondition="false"/>
         <species id="C00152_v" name="L-Asparagine" compartment="food_vacuole" boundaryCondition="false"/>
         <species id="C00152_a" name="L-Asparagine" compartment="apicoplast" boundaryCondition="false"/>
         <species id="C00257_c" name="D-Gluconic acid" compartment="cytosol" boundaryCondition="false"/>
         <species id="C03684_c" name="6-Pyruvoyltetrahydropterin" compartment="cytosol" boundaryCondition="false"/>
         <species id="C00214_c" name="Thymidine" compartment="cytosol" boundaryCondition="false"/>
         <species id="C00214_out" name="Thymidine" compartment="cytosol_host" boundaryCondition="true"/>
         <species id="C00006_c" name="NADP+" compartment="cytosol" boundaryCondition="false"/>
         <species id="C00006_m" name="NADP+" compartment="mitochondrion" boundaryCondition="false"/>
         <species id="C00006_a" name="NADP+" compartment="apicoplast" boundaryCondition="false"/>
         <species id="C16466_c" name="C16466_c" compartment="cytosol" boundaryCondition="false"/>
         <species id="C01636_c" name="tRNA(Arg)" compartment="cytosol" boundaryCondition="false"/>
         <species id="C01636_m" name="tRNA(Arg)" compartment="mitochondrion" boundaryCondition="false"/>
         <species id="C01636_n" name="tRNA(Arg)" compartment="nucleus" boundaryCondition="false"/>
         <species id="C01636_a" name="tRNA(Arg)" compartment="apicoplast" boundaryCondition="false"/>
         <species id="C01210_c" name="N-Methylethanolamine phosphate" compartment="cytosol" boundaryCondition="false"/>
         <species id="C16219_a" name="3-Oxostearoyl-[acp]" compartment="apicoplast" boundaryCondition="false"/>
         <species id="C00187_c" name="Cholesterol" compartment="cytosol" boundaryCondition="false"/>
         <species id="C00187_out" name="Cholesterol" compartment="cytosol_host" boundaryCondition="true"/>
         <species id="C00187_a" name="Cholesterol" compartment="apicoplast" boundaryCondition="false"/>
         <species id="C03512_c" name="L-Tryptophanyl-tRNA(Trp)" compartment="cytosol" boundaryCondition="false"/>
         <species id="C03512_m" name="L-Tryptophanyl-tRNA(Trp)" compartment="mitochondrion" boundaryCondition="false"/>
         <species id="C03512_a" name="L-Tryptophanyl-tRNA(Trp)" compartment="apicoplast" boundaryCondition="false"/>
         <species id="U00050_c" name="active-glutathione-reductase" compartment="cytosol" boundaryCondition="false"/>
         <species id="U00050_m" name="active-glutathione-reductase" compartment="mitochondrion" boundaryCondition="false"/>
         <species id="C04213_c" name="Dolichyl diphosphooligosaccharide" compartment="cytosol" boundaryCondition="false"/>
         <species id="C04213_er" name="Dolichyl diphosphooligosaccharide" compartment="endoplasmic_reticulum" boundaryCondition="false"/>
         <species id="C04213_a" name="Dolichyl diphosphooligosaccharide" compartment="apicoplast" boundaryCondition="false"/>
         <species id="C00944_c" name="3-Dehydroquinate" compartment="cytosol" boundaryCondition="false"/>
         <species id="C03127_c" name="L-Isoleucyl-tRNA(Ile)" compartment="cytosol" boundaryCondition="false"/>
         <species id="C03127_m" name="L-Isoleucyl-tRNA(Ile)" compartment="mitochondrion" boundaryCondition="false"/>
         <species id="C03127_a" name="L-Isoleucyl-tRNA(Ile)" compartment="apicoplast" boundaryCondition="false"/>
         <species id="C01026_c" name="N,N-Dimethylglycine" compartment="cytosol" boundaryCondition="false"/>
         <species id="C01026_m" name="N,N-Dimethylglycine" compartment="mitochondrion" boundaryCondition="false"/>
         <species id="C01344_c" name="dIDP" compartment="cytosol" boundaryCondition="false"/>
         <species id="C01344_m" name="dIDP" compartment="mitochondrion" boundaryCondition="false"/>
         <species id="C05860_c" name="beta-D-Mannosyldiacetylchitobiosyldiphosphodolichol" compartment="cytosol" boundaryCondition="false"/>
         <species id="C00162_c" name="Fatty acid" compartment="cytosol" boundaryCondition="false"/>
         <species id="C00162_m" name="Fatty acid" compartment="mitochondrion" boundaryCondition="false"/>
         <species id="C00162_a" name="Fatty acid" compartment="apicoplast" boundaryCondition="false"/>
         <species id="C00455_c" name="Nicotinamide D-ribonucleotide" compartment="cytosol" boundaryCondition="false"/>
         <species id="C01643_c" name="tRNA(His)" compartment="cytosol" boundaryCondition="false"/>
         <species id="C01643_m" name="tRNA(His)" compartment="mitochondrion" boundaryCondition="false"/>
         <species id="C01643_n" name="tRNA(His)" compartment="nucleus" boundaryCondition="false"/>
         <species id="C01643_a" name="tRNA(His)" compartment="apicoplast" boundaryCondition="false"/>
         <species id="C05449_c" name="3alpha,7alpha-Dihydroxy-5beta-24-oxocholestanoyl-CoA" compartment="cytosol" boundaryCondition="false"/>
         <species id="C05449_a" name="3alpha,7alpha-Dihydroxy-5beta-24-oxocholestanoyl-CoA" compartment="apicoplast" boundaryCondition="false"/>
         <species id="C00143_c" name="5,10-Methylenetetrahydrofolate" compartment="cytosol" boundaryCondition="false"/>
         <species id="C00143_m" name="5,10-Methylenetetrahydrofolate" compartment="mitochondrion" boundaryCondition="false"/>
         <species id="C00430_c" name="5-Aminolevulinate" compartment="cytosol" boundaryCondition="false"/>
         <species id="C00430_m" name="5-Aminolevulinate" compartment="mitochondrion" boundaryCondition="false"/>
         <species id="C00430_a" name="5-Aminolevulinate" compartment="apicoplast" boundaryCondition="false"/>
         <species id="C11356_c" name="trans,trans,cis-Geranylgeranyl diphosphate" compartment="cytosol" boundaryCondition="false"/>
         <species id="C11356_m" name="trans,trans,cis-Geranylgeranyl diphosphate" compartment="mitochondrion" boundaryCondition="false"/>
         <species id="C01678_c" name="Cysteamine" compartment="cytosol" boundaryCondition="false"/>
         <species id="C00403_c" name="Polypeptide" compartment="cytosol" boundaryCondition="false"/>
         <species id="C00403_a" name="Polypeptide" compartment="apicoplast" boundaryCondition="false"/>
         <species id="C01245_c" name="D-myo-Inositol 1,4,5-trisphosphate" compartment="cytosol" boundaryCondition="false"/>
         <species id="C00203_c" name="UDP-N-acetyl-D-galactosamine" compartment="cytosol" boundaryCondition="false"/>
         <species id="C00343_c" name="Oxidized thioredoxin" compartment="cytosol" boundaryCondition="false"/>
         <species id="C00343_m" name="Oxidized thioredoxin" compartment="mitochondrion" boundaryCondition="false"/>
         <species id="C00343_n" name="Oxidized thioredoxin" compartment="nucleus" boundaryCondition="false"/>
         <species id="C00343_a" name="Oxidized thioredoxin" compartment="apicoplast" boundaryCondition="false"/>
         <species id="C00570_c" name="CDP-ethanolamine" compartment="cytosol" boundaryCondition="false"/>
         <species id="C01242_c" name="S-Aminomethyldihydrolipoylprotein" compartment="cytosol" boundaryCondition="false"/>
         <species id="C01242_m" name="S-Aminomethyldihydrolipoylprotein" compartment="mitochondrion" boundaryCondition="false"/>
         <species id="C16273_a" name="3-Hydroxy-5-oxohexanoyl-CoA" compartment="apicoplast" boundaryCondition="false"/>
         <species id="C02047_c" name="L-Leucyl-tRNA" compartment="cytosol" boundaryCondition="false"/>
         <species id="C02047_m" name="L-Leucyl-tRNA" compartment="mitochondrion" boundaryCondition="false"/>
         <species id="C02047_a" name="L-Leucyl-tRNA" compartment="apicoplast" boundaryCondition="false"/>
         <species id="C00105_c" name="UMP" compartment="cytosol" boundaryCondition="false"/>
         <species id="C00105_m" name="UMP" compartment="mitochondrion" boundaryCondition="false"/>
         <species id="C00105_n" name="UMP" compartment="nucleus" boundaryCondition="false"/>
         <species id="C00105_g" name="UMP" compartment="golgi" boundaryCondition="false"/>
         <species id="C00105_er" name="UMP" compartment="endoplasmic_reticulum" boundaryCondition="false"/>
         <species id="C00105_a" name="UMP" compartment="apicoplast" boundaryCondition="false"/>
         <species id="C00672_c" name="2-Deoxy-D-ribose 1-phosphate" compartment="cytosol" boundaryCondition="false"/>
         <species id="C00112_c" name="CDP" compartment="cytosol" boundaryCondition="false"/>
         <species id="C00112_m" name="CDP" compartment="mitochondrion" boundaryCondition="false"/>
         <species id="C00112_n" name="CDP" compartment="nucleus" boundaryCondition="false"/>
         <species id="C00112_a" name="CDP" compartment="apicoplast" boundaryCondition="false"/>
         <species id="C00084_c" name="Acetaldehyde" compartment="cytosol" boundaryCondition="false"/>
         <species id="C00582_a" name="Phenylacetyl-CoA" compartment="apicoplast" boundaryCondition="false"/>
         <species id="C00269_c" name="CDP-diacylglycerol" compartment="cytosol" boundaryCondition="false"/>
         <species id="C00269_m" name="CDP-diacylglycerol" compartment="mitochondrion" boundaryCondition="false"/>
         <species id="C00269_a" name="CDP-diacylglycerol" compartment="apicoplast" boundaryCondition="false"/>
         <species id="U00013_c" name="H+-pumped" compartment="cytosol" boundaryCondition="false"/>
         <species id="U00013_m" name="H+-pumped" compartment="mitochondrion" boundaryCondition="false"/>
         <species id="U00013_a" name="H+-pumped" compartment="apicoplast" boundaryCondition="false"/>
         <species id="C05947_c" name="L-erythro-4-Hydroxyglutamate" compartment="cytosol" boundaryCondition="false"/>
         <species id="C00093_c" name="sn-Glycerol 3-phosphate" compartment="cytosol" boundaryCondition="false"/>
         <species id="C00093_m" name="sn-Glycerol 3-phosphate" compartment="mitochondrion" boundaryCondition="false"/>
         <species id="C00093_a" name="sn-Glycerol 3-phosphate" compartment="apicoplast" boundaryCondition="false"/>
         <species id="C15814_c" name="C15814" compartment="cytosol" boundaryCondition="false"/>
         <species id="C15814_m" name="C15814" compartment="mitochondrion" boundaryCondition="false"/>
         <species id="C15814_a" name="C15814" compartment="apicoplast" boundaryCondition="false"/>
         <species id="C00017_out" name="Protein" compartment="cytosol_host" boundaryCondition="true"/>
         <species id="C00017_c" name="Protein" compartment="cytosol" boundaryCondition="false"/>
         <species id="C00017_m" name="Protein" compartment="mitochondrion" boundaryCondition="false"/>
         <species id="C00017_v" name="Protein" compartment="food_vacuole" boundaryCondition="false"/>
         <species id="C00017_er" name="Protein" compartment="endoplasmic_reticulum" boundaryCondition="false"/>
         <species id="C00017_a" name="Protein" compartment="apicoplast" boundaryCondition="false"/>
         <species id="U00066_c" name="(9Z)-Hexadecenoyl-CoA" compartment="cytosol" boundaryCondition="false"/>
         <species id="U00066_er" name="(9Z)-Hexadecenoyl-CoA" compartment="endoplasmic_reticulum" boundaryCondition="false"/>
         <species id="U00066_a" name="(9Z)-Hexadecenoyl-CoA" compartment="apicoplast" boundaryCondition="false"/>
         <species id="C04475_c" name="1-Alkyl-2-acylglycerophosphoethanolamine" compartment="cytosol" boundaryCondition="false"/>
         <species id="C00024_c" name="Acetyl-CoA" compartment="cytosol" boundaryCondition="false"/>
         <species id="C00024_m" name="Acetyl-CoA" compartment="mitochondrion" boundaryCondition="false"/>
         <species id="C00024_g" name="Acetyl-CoA" compartment="golgi" boundaryCondition="false"/>
         <species id="C00024_er" name="Acetyl-CoA" compartment="endoplasmic_reticulum" boundaryCondition="false"/>
         <species id="C00024_a" name="Acetyl-CoA" compartment="apicoplast" boundaryCondition="false"/>
         <species id="C05899_c" name="Undecaprenyl-diphospho-N-acetylmuramoyl-(N-acetylglucosamine)-L-alanyl-D-glutaminyl-meso-2,6-diaminopimeloyl-D-alanyl-D-alanine" compartment="cytosol" boundaryCondition="false"/>
         <species id="C05756_a" name="3-Oxododecanoyl-[acp]" compartment="apicoplast" boundaryCondition="false"/>
         <species id="C00100_c" name="Propanoyl-CoA" compartment="cytosol" boundaryCondition="false"/>
         <species id="C00100_a" name="Propanoyl-CoA" compartment="apicoplast" boundaryCondition="false"/>
         <species id="C01641_c" name="tRNA(Glu)" compartment="cytosol" boundaryCondition="false"/>
         <species id="C01641_m" name="tRNA(Glu)" compartment="mitochondrion" boundaryCondition="false"/>
         <species id="C01641_n" name="tRNA(Glu)" compartment="nucleus" boundaryCondition="false"/>
         <species id="C01641_a" name="tRNA(Glu)" compartment="apicoplast" boundaryCondition="false"/>
         <species id="Biomass_c" name="Biomass_c" compartment="cytosol" boundaryCondition="false"/>
         <species id="C01967_m" name="Ubiquinone-9" compartment="mitochondrion" boundaryCondition="false"/>
         <species id="U00063_c" name="Ferriprotoporphyrin_IX" compartment="cytosol" boundaryCondition="false"/>
         <species id="U00063_v" name="Ferriprotoporphyrin_IX" compartment="food_vacuole" boundaryCondition="false"/>
         <species id="C00836_c" name="Sphinganine" compartment="cytosol" boundaryCondition="false"/>
         <species id="C00319_c" name="Sphingosine" compartment="cytosol" boundaryCondition="false"/>
         <species id="C00158_m" name="Citrate" compartment="mitochondrion" boundaryCondition="false"/>
         <species id="C16619_c" name="C16619_c" compartment="cytosol" boundaryCondition="false"/>
         <species id="C00399_c" name="Ubiquinone" compartment="cytosol" boundaryCondition="false"/>
         <species id="C00399_m" name="Ubiquinone" compartment="mitochondrion" boundaryCondition="false"/>
         <species id="U00028_m" name="mRNA_m" compartment="mitochondrion" boundaryCondition="false"/>
         <species id="C00286_c" name="dGTP" compartment="cytosol" boundaryCondition="false"/>
         <species id="C00286_m" name="dGTP" compartment="mitochondrion" boundaryCondition="false"/>
         <species id="C00286_n" name="dGTP" compartment="nucleus" boundaryCondition="false"/>
         <species id="C00286_a" name="dGTP" compartment="apicoplast" boundaryCondition="false"/>
         <species id="C01596_c" name="Maleamate" compartment="cytosol" boundaryCondition="false"/>
         <species id="C00073_out" name="L-Methionine" compartment="cytosol_host" boundaryCondition="true"/>
         <species id="C00073_c" name="L-Methionine" compartment="cytosol" boundaryCondition="false"/>
         <species id="C00073_m" name="L-Methionine" compartment="mitochondrion" boundaryCondition="false"/>
         <species id="C00073_v" name="L-Methionine" compartment="food_vacuole" boundaryCondition="false"/>
         <species id="C00073_a" name="L-Methionine" compartment="apicoplast" boundaryCondition="false"/>
         <species id="C00249_out" name="Hexadecanoic acid" compartment="cytosol_host" boundaryCondition="true"/>
         <species id="C00249_c" name="Hexadecanoic acid" compartment="cytosol" boundaryCondition="false"/>
         <species id="C00249_a" name="Hexadecanoic acid" compartment="apicoplast" boundaryCondition="false"/>
         <species id="C00092_c" name="D-Glucose 6-phosphate" compartment="cytosol" boundaryCondition="false"/>
         <species id="C05761_a" name="Tetradecanoyl-[acp]" compartment="apicoplast" boundaryCondition="false"/>
         <species id="C00255_out" name="Riboflavin" compartment="cytosol_host" boundaryCondition="true"/>
         <species id="C00255_c" name="Riboflavin" compartment="cytosol" boundaryCondition="false"/>
         <species id="C00255_a" name="Riboflavin" compartment="apicoplast" boundaryCondition="false"/>
         <species id="C01188_c" name="3-Hydroxy-2-methylpropanoate" compartment="cytosol" boundaryCondition="false"/>
         <species id="C00620_c" name="alpha-D-Ribose 1-phosphate" compartment="cytosol" boundaryCondition="false"/>
         <species id="C03479_c" name="5-Formyltetrahydrofolate" compartment="cytosol" boundaryCondition="false"/>
         <species id="C03479_m" name="5-Formyltetrahydrofolate" compartment="mitochondrion" boundaryCondition="false"/>
         <species id="C03785_c" name="D-Tagatose 1,6-bisphosphate" compartment="cytosol" boundaryCondition="false"/>
         <species id="C01008_c" name="Trimethylsulfonium" compartment="cytosol" boundaryCondition="false"/>
         <species id="C01157_c" name="trans-4-Hydroxy-L-proline" compartment="cytosol" boundaryCondition="false"/>
         <species id="U00053_c" name="active-glutathione-transferase" compartment="cytosol" boundaryCondition="false"/>
         <species id="U00053_a" name="active-glutathione-transferase" compartment="apicoplast" boundaryCondition="false"/>
         <species id="C05864_c" name="(alpha-D-Mannosyl)4-beta-D-mannosyl-diacetylchitobiosyldiphosphodolichol" compartment="cytosol" boundaryCondition="false"/>
         <species id="C00062_out" name="L-Arginine" compartment="cytosol_host" boundaryCondition="true"/>
         <species id="C00062_c" name="L-Arginine" compartment="cytosol" boundaryCondition="false"/>
         <species id="C00062_m" name="L-Arginine" compartment="mitochondrion" boundaryCondition="false"/>
         <species id="C00062_v" name="L-Arginine" compartment="food_vacuole" boundaryCondition="false"/>
         <species id="C00062_a" name="L-Arginine" compartment="apicoplast" boundaryCondition="false"/>
         <species id="C04677_c" name="1-(5'-Phosphoribosyl)-5-amino-4-imidazolecarboxamide" compartment="cytosol" boundaryCondition="false"/>
         <species id="C04537_c" name="N,N'-Diacetylchitobiosyldiphosphodolichol" compartment="cytosol" boundaryCondition="false"/>
         <species id="C00345_c" name="6-Phospho-D-gluconate" compartment="cytosol" boundaryCondition="false"/>
         <species id="C02038_c" name="Glycylpeptide" compartment="cytosol" boundaryCondition="false"/>
         <species id="U00070_c" name="Fe-S-protein" compartment="cytosol" boundaryCondition="false"/>
         <species id="U00070_m" name="Fe-S-protein" compartment="mitochondrion" boundaryCondition="false"/>
         <species id="U00070_a" name="Fe-S-protein" compartment="apicoplast" boundaryCondition="false"/>
         <species id="C00242_out" name="Guanine" compartment="cytosol_host" boundaryCondition="true"/>
         <species id="C00242_c" name="Guanine" compartment="cytosol" boundaryCondition="false"/>
         <species id="C00155_out" name="L-Homocysteine" compartment="cytosol_host" boundaryCondition="true"/>
         <species id="C00155_c" name="L-Homocysteine" compartment="cytosol" boundaryCondition="false"/>
         <species id="C04688_c" name="(3R)-3-Hydroxytetradecanoyl-[acyl-carrier protein]" compartment="cytosol" boundaryCondition="false"/>
         <species id="C04688_a" name="(3R)-3-Hydroxytetradecanoyl-[acyl-carrier protein]" compartment="apicoplast" boundaryCondition="false"/>
         <species id="C00630_m" name="2-Methylpropanoyl-CoA" compartment="mitochondrion" boundaryCondition="false"/>
         <species id="C05757_c" name="(R)-3-Hydroxydodecanoyl-[acp]" compartment="cytosol" boundaryCondition="false"/>
         <species id="C05757_a" name="(R)-3-Hydroxydodecanoyl-[acp]" compartment="apicoplast" boundaryCondition="false"/>
         <species id="C00360_c" name="dAMP" compartment="cytosol" boundaryCondition="false"/>
         <species id="C00360_m" name="dAMP" compartment="mitochondrion" boundaryCondition="false"/>
         <species id="C04895_c" name="2-Amino-4-hydroxy-6-(erythro-1,2,3-trihydroxypropyl)dihydropteridinetriphosphate" compartment="cytosol" boundaryCondition="false"/>
         <species id="C05335_c" name="Selenomethionine" compartment="cytosol" boundaryCondition="false"/>
         <species id="C05335_a" name="Selenomethionine" compartment="apicoplast" boundaryCondition="false"/>
         <species id="C01653_c" name="tRNA(Val)" compartment="cytosol" boundaryCondition="false"/>
         <species id="C01653_m" name="tRNA(Val)" compartment="mitochondrion" boundaryCondition="false"/>
         <species id="C01653_n" name="tRNA(Val)" compartment="nucleus" boundaryCondition="false"/>
         <species id="C01653_a" name="tRNA(Val)" compartment="apicoplast" boundaryCondition="false"/>
         <species id="C03511_c" name="L-Phenylalanyl-tRNA(Phe)" compartment="cytosol" boundaryCondition="false"/>
         <species id="C03511_m" name="L-Phenylalanyl-tRNA(Phe)" compartment="mitochondrion" boundaryCondition="false"/>
         <species id="C03511_a" name="L-Phenylalanyl-tRNA(Phe)" compartment="apicoplast" boundaryCondition="false"/>
         <species id="C00126_c" name="Ferrocytochrome c" compartment="cytosol" boundaryCondition="false"/>
         <species id="C10700_a" name="4'-Hydroxyacetophenone" compartment="apicoplast" boundaryCondition="false"/>
         <species id="C00099_c" name="beta-Alanine" compartment="cytosol" boundaryCondition="false"/>
         <species id="C05267_c" name="3-Oxooctanoyl-CoA" compartment="cytosol" boundaryCondition="false"/>
         <species id="C06459_c" name="N-Trimethyl-2-aminoethylphosphonate" compartment="cytosol" boundaryCondition="false"/>
         <species id="C01097_c" name="D-Tagatose 6-phosphate" compartment="cytosol" boundaryCondition="false"/>
         <species id="C00019_c" name="S-Adenosyl-L-methionine" compartment="cytosol" boundaryCondition="false"/>
         <species id="C00019_m" name="S-Adenosyl-L-methionine" compartment="mitochondrion" boundaryCondition="false"/>
         <species id="C00019_n" name="S-Adenosyl-L-methionine" compartment="nucleus" boundaryCondition="false"/>
         <species id="C00019_a" name="S-Adenosyl-L-methionine" compartment="apicoplast" boundaryCondition="false"/>
         <species id="C16520_er" name="C16520_er" compartment="endoplasmic_reticulum" boundaryCondition="false"/>
         <species id="C16520_a" name="C16520_a" compartment="apicoplast" boundaryCondition="false"/>
         <species id="C06548_a" name="Ethylene oxide" compartment="apicoplast" boundaryCondition="false"/>
         <species id="C01672_c" name="Cadaverine" compartment="cytosol" boundaryCondition="false"/>
         <species id="C00705_c" name="dCDP" compartment="cytosol" boundaryCondition="false"/>
         <species id="C00705_m" name="dCDP" compartment="mitochondrion" boundaryCondition="false"/>
         <species id="C00705_a" name="dCDP" compartment="apicoplast" boundaryCondition="false"/>
         <species id="C00234_c" name="10-Formyltetrahydrofolate" compartment="cytosol" boundaryCondition="false"/>
         <species id="C00075_c" name="UTP" compartment="cytosol" boundaryCondition="false"/>
         <species id="C00075_m" name="UTP" compartment="mitochondrion" boundaryCondition="false"/>
         <species id="C00075_n" name="UTP" compartment="nucleus" boundaryCondition="false"/>
         <species id="C00075_a" name="UTP" compartment="apicoplast" boundaryCondition="false"/>
         <species id="C00299_c" name="Uridine" compartment="cytosol" boundaryCondition="false"/>
         <species id="C15979_m" name="[Dihydrolipoyllysine-residue (2-methylpropanoyl)transferase]S-(2-methylbutanoyl)dihydrolipoyllysine" compartment="mitochondrion" boundaryCondition="false"/>
         <species id="C00119_c" name="5-Phospho-alpha-D-ribose 1-diphosphate" compartment="cytosol" boundaryCondition="false"/>
         <species id="C00119_a" name="5-Phospho-alpha-D-ribose 1-diphosphate" compartment="apicoplast" boundaryCondition="false"/>
         <species id="C01650_c" name="tRNA(Ser)" compartment="cytosol" boundaryCondition="false"/>
         <species id="C01650_m" name="tRNA(Ser)" compartment="mitochondrion" boundaryCondition="false"/>
         <species id="C01650_n" name="tRNA(Ser)" compartment="nucleus" boundaryCondition="false"/>
         <species id="C01650_a" name="tRNA(Ser)" compartment="apicoplast" boundaryCondition="false"/>
         <species id="C11215_c" name="Arsenate ion" compartment="cytosol" boundaryCondition="false"/>
         <species id="C03974_a" name="2-Acyl-sn-glycerol 3-phosphate" compartment="apicoplast" boundaryCondition="false"/>
         <species id="C01115_c" name="L-Galactono-1,4-lactone" compartment="cytosol" boundaryCondition="false"/>
         <species id="C01885_c" name="1-Acylglycerol" compartment="cytosol" boundaryCondition="false"/>
         <species id="C06715_a" name="3-Oxopimeloyl-CoA" compartment="apicoplast" boundaryCondition="false"/>
         <species id="C00325_c" name="GDP-L-fucose" compartment="cytosol" boundaryCondition="false"/>
         <species id="C03912_c" name="(S)-1-Pyrroline-5-carboxylate" compartment="cytosol" boundaryCondition="false"/>
         <species id="C03360_c" name="4-Nitrophenyl phosphate" compartment="cytosol" boundaryCondition="false"/>
         <species id="C03360_a" name="4-Nitrophenyl phosphate" compartment="apicoplast" boundaryCondition="false"/>
         <species id="C05750_a" name="3-Oxooctanoyl-[acp]" compartment="apicoplast" boundaryCondition="false"/>
         <species id="C01384_c" name="Maleic acid" compartment="cytosol" boundaryCondition="false"/>
         <species id="C00645_c" name="N-Acetyl-D-mannosamine" compartment="cytosol" boundaryCondition="false"/>
         <species id="C06198_c" name="P1,P4-Bis(5'-uridyl) tetraphosphate" compartment="cytosol" boundaryCondition="false"/>
         <species id="C00136_c" name="Butanoyl-CoA" compartment="cytosol" boundaryCondition="false"/>
         <species id="C00007_c" name="Oxygen" compartment="cytosol" boundaryCondition="true"/>
         <species id="C00007_m" name="Oxygen" compartment="mitochondrion" boundaryCondition="true"/>
         <species id="C00007_er" name="Oxygen" compartment="endoplasmic_reticulum" boundaryCondition="true"/>
         <species id="C00007_v" name="Oxygen" compartment="food_vacuole" boundaryCondition="true"/>
         <species id="C00007_a" name="Oxygen" compartment="apicoplast" boundaryCondition="true"/>
         <species id="C02679_c" name="Dodecanoic acid" compartment="cytosol" boundaryCondition="false"/>
         <species id="C02679_out" name="Dodecanoic acid" compartment="cytosol_host" boundaryCondition="true"/>
         <species id="C02679_a" name="Dodecanoic acid" compartment="apicoplast" boundaryCondition="false"/>
         <species id="C00010_c" name="CoA" compartment="cytosol" boundaryCondition="false"/>
         <species id="C00010_m" name="CoA" compartment="mitochondrion" boundaryCondition="false"/>
         <species id="C00010_er" name="CoA" compartment="endoplasmic_reticulum" boundaryCondition="false"/>
         <species id="C00010_a" name="CoA" compartment="apicoplast" boundaryCondition="false"/>
      </listOfSpecies>
      <listOfReactions>
         <reaction id="R03955_m" name="R03955_m" reversible="true">
            <listOfReactants>
               <speciesReference species="C02470_m"  stoichiometry="1"/>
            </listOfReactants>
            <listOfProducts>
               <speciesReference species="C05830_m"  stoichiometry="1"/>
            </listOfProducts>
         </reaction>
         <reaction id="R01655_c" name="R01655_c" reversible="true">
            <listOfReactants>
               <speciesReference species="C00445_c"  stoichiometry="1"/>
               <speciesReference species="C00001_c"  stoichiometry="1"/>
            </listOfReactants>
            <listOfProducts>
               <speciesReference species="C00080_c"  stoichiometry="1"/>
               <speciesReference species="C00234_c"  stoichiometry="1"/>
            </listOfProducts>
         </reaction>
         <reaction id="Q00075_c" name="Q00075_c" reversible="true">
            <listOfReactants>
               <speciesReference species="C01115_c"  stoichiometry="1"/>
               <speciesReference species="U00032_c"  stoichiometry="2"/>
            </listOfReactants>
            <listOfProducts>
               <speciesReference species="C00072_c"  stoichiometry="1"/>
               <speciesReference species="C00524_c"  stoichiometry="2"/>
            </listOfProducts>
         </reaction>
         <reaction id="Q00196_c" name="Q00196_c" reversible="true">
            <listOfReactants>
               <speciesReference species="C00021_c"  stoichiometry="1"/>
               <speciesReference species="C00001_c"  stoichiometry="1"/>
            </listOfReactants>
            <listOfProducts>
               <speciesReference species="C00155_c"  stoichiometry="1"/>
               <speciesReference species="U00046_c"  stoichiometry="1"/>
               <speciesReference species="C00212_c"  stoichiometry="1"/>
            </listOfProducts>
         </reaction>
         <reaction id="Q00131_c" name="Q00131_c" reversible="true">
            <listOfReactants>
               <speciesReference species="C03862_c"  stoichiometry="1"/>
            </listOfReactants>
            <listOfProducts>
               <speciesReference species="C00678_c"  stoichiometry="1"/>
               <speciesReference species="C00110_c"  stoichiometry="1"/>
            </listOfProducts>
         </reaction>
         <reaction id="R04954_a" name="R04954_a" reversible="true">
            <listOfReactants>
               <speciesReference species="C05747_a"  stoichiometry="1"/>
            </listOfReactants>
            <listOfProducts>
               <speciesReference species="C05748_a"  stoichiometry="1"/>
               <speciesReference species="C00001_a"  stoichiometry="1"/>
            </listOfProducts>
         </reaction>
         <reaction id="T243" name="T243" reversible="true">
            <listOfReactants>
               <speciesReference species="C01649_n"  stoichiometry="1"/>
            </listOfReactants>
            <listOfProducts>
               <speciesReference species="C01649_c"  stoichiometry="1"/>
            </listOfProducts>
         </reaction>
         <reaction id="T56" name="T56" reversible="true">
            <listOfReactants>
               <speciesReference species="C00256_out"  stoichiometry="1"/>
               <speciesReference species="C00080_out"  stoichiometry="1"/>
            </listOfReactants>
            <listOfProducts>
               <speciesReference species="C00080_c"  stoichiometry="1"/>
               <speciesReference species="C00256_c"  stoichiometry="1"/>
            </listOfProducts>
         </reaction>
         <reaction id="T161" name="T161" reversible="true">
            <listOfReactants>
               <speciesReference species="C00403_c"  stoichiometry="1"/>
               <speciesReference species="C00002_c"  stoichiometry="1"/>
            </listOfReactants>
            <listOfProducts>
               <speciesReference species="C00403_a"  stoichiometry="1"/>
               <speciesReference species="C00009_c"  stoichiometry="1"/>
               <speciesReference species="C00008_c"  stoichiometry="1"/>
            </listOfProducts>
         </reaction>
         <reaction id="Q00115_c" name="Q00115_c" reversible="true">
            <listOfReactants>
               <speciesReference species="C00117_c"  stoichiometry="1"/>
               <speciesReference species="C00131_c"  stoichiometry="1"/>
            </listOfReactants>
            <listOfProducts>
               <speciesReference species="C00119_c"  stoichiometry="1"/>
               <speciesReference species="C00360_c"  stoichiometry="1"/>
            </listOfProducts>
         </reaction>
         <reaction id="R02061_c" name="R02061_c" reversible="true">
            <listOfReactants>
               <speciesReference species="C00129_c"  stoichiometry="1"/>
               <speciesReference species="C00448_c"  stoichiometry="1"/>
            </listOfReactants>
            <listOfProducts>
               <speciesReference species="C00353_c"  stoichiometry="1"/>
               <speciesReference species="C00013_c"  stoichiometry="1"/>
            </listOfProducts>
         </reaction>
         <reaction id="R03650_c" name="R03650_c" reversible="true">
            <listOfReactants>
               <speciesReference species="C01639_c"  stoichiometry="1"/>
               <speciesReference species="C00002_c"  stoichiometry="1"/>
               <speciesReference species="C00097_c"  stoichiometry="1"/>
            </listOfReactants>
            <listOfProducts>
               <speciesReference species="C00013_c"  stoichiometry="1"/>
               <speciesReference species="C00020_c"  stoichiometry="1"/>
               <speciesReference species="C03125_c"  stoichiometry="1"/>
            </listOfProducts>
         </reaction>
         <reaction id="R01251_c" name="R01251_c" reversible="true">
            <listOfReactants>
               <speciesReference species="C00006_c"  stoichiometry="1"/>
               <speciesReference species="C00148_c"  stoichiometry="1"/>
            </listOfReactants>
            <listOfProducts>
               <speciesReference species="C03912_c"  stoichiometry="1"/>
               <speciesReference species="C00005_c"  stoichiometry="1"/>
               <speciesReference species="C00080_c"  stoichiometry="1"/>
            </listOfProducts>
         </reaction>
         <reaction id="T151" name="T151" reversible="true">
            <listOfReactants>
               <speciesReference species="C00080_c"  stoichiometry="1"/>
               <speciesReference species="C00097_c"  stoichiometry="1"/>
            </listOfReactants>
            <listOfProducts>
               <speciesReference species="C00097_a"  stoichiometry="1"/>
               <speciesReference species="C00080_a"  stoichiometry="1"/>
            </listOfProducts>
         </reaction>
         <reaction id="R00796_m" name="R00796_m" reversible="true">
            <listOfReactants>
               <speciesReference species="C00006_m"  stoichiometry="1"/>
               <speciesReference species="C00088_m"  stoichiometry="1"/>
               <speciesReference species="C00001_m"  stoichiometry="1"/>
            </listOfReactants>
            <listOfProducts>
               <speciesReference species="C00005_m"  stoichiometry="1"/>
               <speciesReference species="C00080_m"  stoichiometry="1"/>
               <speciesReference species="C00244_m"  stoichiometry="1"/>
            </listOfProducts>
         </reaction>
         <reaction id="R02662_m" name="R02662_m" reversible="true">
            <listOfReactants>
               <speciesReference species="C15973_m"  stoichiometry="1"/>
               <speciesReference species="C00630_m"  stoichiometry="1"/>
            </listOfReactants>
            <listOfProducts>
               <speciesReference species="C00010_m"  stoichiometry="1"/>
               <speciesReference species="C15977_m"  stoichiometry="1"/>
            </listOfProducts>
         </reaction>
         <reaction id="Q00146_a" name="Q00146_a" reversible="true">
            <listOfReactants>
               <speciesReference species="C00001_a"  stoichiometry="1"/>
               <speciesReference species="C01337_a"  stoichiometry="1"/>
            </listOfReactants>
            <listOfProducts>
               <speciesReference species="C00009_a"  stoichiometry="1"/>
               <speciesReference species="C00655_a"  stoichiometry="1"/>
            </listOfProducts>
         </reaction>
         <reaction id="R00926_c" name="R00926_c" reversible="true">
            <listOfReactants>
               <speciesReference species="C00010_c"  stoichiometry="1"/>
               <speciesReference species="C05983_c"  stoichiometry="1"/>
            </listOfReactants>
            <listOfProducts>
               <speciesReference species="C00020_c"  stoichiometry="1"/>
               <speciesReference species="C00100_c"  stoichiometry="1"/>
            </listOfProducts>
         </reaction>
         <reaction id="Q00091_m" name="Q00091_m" reversible="true">
            <listOfReactants>
               <speciesReference species="C12134_m"  stoichiometry="1"/>
               <speciesReference species="C00235_m"  stoichiometry="1"/>
            </listOfReactants>
            <listOfProducts>
               <speciesReference species="C00013_m"  stoichiometry="1"/>
               <speciesReference species="U00014_m"  stoichiometry="1"/>
            </listOfProducts>
         </reaction>
         <reaction id="R04535_a" name="R04535_a" reversible="true">
            <listOfReactants>
               <speciesReference species="C04619_a"  stoichiometry="1"/>
            </listOfReactants>
            <listOfProducts>
               <speciesReference species="C05754_a"  stoichiometry="1"/>
               <speciesReference species="C00001_a"  stoichiometry="1"/>
            </listOfProducts>
         </reaction>
         <reaction id="R03651_c" name="R03651_c" reversible="true">
            <listOfReactants>
               <speciesReference species="C01640_c"  stoichiometry="1"/>
               <speciesReference species="C00002_c"  stoichiometry="1"/>
               <speciesReference species="C00025_c"  stoichiometry="1"/>
            </listOfReactants>
            <listOfProducts>
               <speciesReference species="C06112_c"  stoichiometry="1"/>
               <speciesReference species="C00013_c"  stoichiometry="1"/>
               <speciesReference species="C00020_c"  stoichiometry="1"/>
            </listOfProducts>
         </reaction>
         <reaction id="R01528_c" name="R01528_c" reversible="true">
            <listOfReactants>
               <speciesReference species="C00345_c"  stoichiometry="1"/>
               <speciesReference species="C00006_c"  stoichiometry="1"/>
            </listOfReactants>
            <listOfProducts>
               <speciesReference species="C00005_c"  stoichiometry="1"/>
               <speciesReference species="C00199_c"  stoichiometry="1"/>
               <speciesReference species="C00080_c"  stoichiometry="1"/>
               <speciesReference species="C00011_c"  stoichiometry="1"/>
            </listOfProducts>
         </reaction>
         <reaction id="R07618_a" name="R07618_a" reversible="true">
            <listOfReactants>
               <speciesReference species="C00003_a"  stoichiometry="1"/>
               <speciesReference species="C15973_a"  stoichiometry="1"/>
            </listOfReactants>
            <listOfProducts>
               <speciesReference species="C00004_a"  stoichiometry="1"/>
               <speciesReference species="C00080_a"  stoichiometry="1"/>
               <speciesReference species="C15972_a"  stoichiometry="1"/>
            </listOfProducts>
         </reaction>
         <reaction id="R02326_c" name="R02326_c" reversible="true">
            <listOfReactants>
               <speciesReference species="C00705_c"  stoichiometry="1"/>
               <speciesReference species="C00002_c"  stoichiometry="1"/>
            </listOfReactants>
            <listOfProducts>
               <speciesReference species="C00458_c"  stoichiometry="1"/>
               <speciesReference species="C00008_c"  stoichiometry="1"/>
            </listOfProducts>
         </reaction>
         <reaction id="Q00137_er" name="Q00137_er" reversible="true">
            <listOfReactants>
               <speciesReference species="C00350_er"  stoichiometry="1"/>
               <speciesReference species="U00056_er"  stoichiometry="1"/>
            </listOfReactants>
            <listOfProducts>
               <speciesReference species="U00058_er"  stoichiometry="1"/>
            </listOfProducts>
         </reaction>
         <reaction id="T332" name="T332" reversible="true">
            <listOfReactants>
               <speciesReference species="C00129_a"  stoichiometry="1"/>
            </listOfReactants>
            <listOfProducts>
               <speciesReference species="C00129_c"  stoichiometry="1"/>
            </listOfProducts>
         </reaction>
         <reaction id="R00667_c" name="R00667_c" reversible="true">
            <listOfReactants>
               <speciesReference species="C00026_c"  stoichiometry="1"/>
               <speciesReference species="C00077_c"  stoichiometry="1"/>
            </listOfReactants>
            <listOfProducts>
               <speciesReference species="C00025_c"  stoichiometry="1"/>
               <speciesReference species="C01165_c"  stoichiometry="1"/>
            </listOfProducts>
         </reaction>
         <reaction id="Q00179_m" name="Q00179_m" reversible="true">
            <listOfReactants>
               <speciesReference species="C00002_m"  stoichiometry="0.31"/>
               <speciesReference species="C00063_m"  stoichiometry="0.14"/>
               <speciesReference species="C00044_m"  stoichiometry="0.14"/>
               <speciesReference species="C00075_m"  stoichiometry="0.41"/>
            </listOfReactants>
            <listOfProducts>
               <speciesReference species="C00013_m"  stoichiometry="1"/>
               <speciesReference species="U00028_m"  stoichiometry="1"/>
            </listOfProducts>
         </reaction>
         <reaction id="R00512_a" name="R00512_a" reversible="true">
            <listOfReactants>
               <speciesReference species="C00055_a"  stoichiometry="1"/>
               <speciesReference species="C00002_a"  stoichiometry="1"/>
            </listOfReactants>
            <listOfProducts>
               <speciesReference species="C00008_a"  stoichiometry="1"/>
               <speciesReference species="C00112_a"  stoichiometry="1"/>
            </listOfProducts>
         </reaction>
         <reaction id="R00085_a" name="R00085_a" reversible="true">
            <listOfReactants>
               <speciesReference species="C00002_a"  stoichiometry="1"/>
               <speciesReference species="C00001_a"  stoichiometry="2"/>
            </listOfReactants>
            <listOfProducts>
               <speciesReference species="C00020_a"  stoichiometry="1"/>
               <speciesReference species="C00009_a"  stoichiometry="2"/>
            </listOfProducts>
         </reaction>
         <reaction id="R04216_c" name="R04216_c" reversible="true">
            <listOfReactants>
               <speciesReference species="C04213_c"  stoichiometry="1"/>
               <speciesReference species="C03021_c"  stoichiometry="1"/>
            </listOfReactants>
            <listOfProducts>
               <speciesReference species="C00621_c"  stoichiometry="1"/>
               <speciesReference species="C11572_c"  stoichiometry="1"/>
            </listOfProducts>
         </reaction>
         <reaction id="R08163_a" name="R08163_a" reversible="true">
            <listOfReactants>
               <speciesReference species="C04088_a"  stoichiometry="1"/>
               <speciesReference species="C00001_a"  stoichiometry="1"/>
            </listOfReactants>
            <listOfProducts>
               <speciesReference species="C00229_a"  stoichiometry="1"/>
               <speciesReference species="C01530_a"  stoichiometry="1"/>
            </listOfProducts>
         </reaction>
         <reaction id="R08219_c" name="R08219_c" reversible="true">
            <listOfReactants>
               <speciesReference species="C06481_c"  stoichiometry="1"/>
               <speciesReference species="C05172_c"  stoichiometry="1"/>
            </listOfReactants>
            <listOfProducts>
               <speciesReference species="C00009_c"  stoichiometry="1"/>
               <speciesReference species="C06482_c"  stoichiometry="1"/>
            </listOfProducts>
         </reaction>
         <reaction id="T355" name="T355" reversible="true">
            <listOfReactants>
               <speciesReference species="C00021_er"  stoichiometry="1"/>
            </listOfReactants>
            <listOfProducts>
               <speciesReference species="C00021_c"  stoichiometry="1"/>
            </listOfProducts>
         </reaction>
         <reaction id="T86" name="T86" reversible="true">
            <listOfReactants>
               <speciesReference species="C00155_c"  stoichiometry="1"/>
            </listOfReactants>
            <listOfProducts>
               <speciesReference species="C00155_out"  stoichiometry="1"/>
            </listOfProducts>
         </reaction>
         <reaction id="R00235_c" name="R00235_c" reversible="true">
            <listOfReactants>
               <speciesReference species="C00010_c"  stoichiometry="1"/>
               <speciesReference species="C00002_c"  stoichiometry="1"/>
               <speciesReference species="C00033_c"  stoichiometry="1"/>
            </listOfReactants>
            <listOfProducts>
               <speciesReference species="C00024_c"  stoichiometry="1"/>
               <speciesReference species="C00013_c"  stoichiometry="1"/>
               <speciesReference species="C00020_c"  stoichiometry="1"/>
            </listOfProducts>
         </reaction>
         <reaction id="R03943_m" name="R03943_m" reversible="true">
            <listOfReactants>
               <speciesReference species="C00019_m"  stoichiometry="1"/>
               <speciesReference species="C02442_m"  stoichiometry="1"/>
            </listOfReactants>
            <listOfProducts>
               <speciesReference species="C00021_m"  stoichiometry="1"/>
               <speciesReference species="C06199_m"  stoichiometry="1"/>
            </listOfProducts>
         </reaction>
         <reaction id="T105" name="T105" reversible="true">
            <listOfReactants>
               <speciesReference species="C00712_out"  stoichiometry="1"/>
            </listOfReactants>
            <listOfProducts>
               <speciesReference species="C00712_c"  stoichiometry="1"/>
            </listOfProducts>
         </reaction>
         <reaction id="R00961_a" name="R00961_a" reversible="true">
            <listOfReactants>
               <speciesReference species="C00001_a"  stoichiometry="1"/>
               <speciesReference species="C00104_a"  stoichiometry="1"/>
            </listOfReactants>
            <listOfProducts>
               <speciesReference species="C00130_a"  stoichiometry="1"/>
               <speciesReference species="C00009_a"  stoichiometry="1"/>
            </listOfProducts>
         </reaction>
         <reaction id="T270" name="T270" reversible="true">
            <listOfReactants>
               <speciesReference species="C00097_c"  stoichiometry="1"/>
            </listOfReactants>
            <listOfProducts>
               <speciesReference species="C00097_m"  stoichiometry="1"/>
            </listOfProducts>
         </reaction>
         <reaction id="R02059_c" name="R02059_c" reversible="true">
            <listOfReactants>
               <speciesReference species="C00357_c"  stoichiometry="1"/>
               <speciesReference species="C00001_c"  stoichiometry="1"/>
            </listOfReactants>
            <listOfProducts>
               <speciesReference species="C00033_c"  stoichiometry="1"/>
               <speciesReference species="C00352_c"  stoichiometry="1"/>
            </listOfProducts>
         </reaction>
         <reaction id="T11" name="T11" reversible="true">
            <listOfReactants>
               <speciesReference species="C00041_out"  stoichiometry="1"/>
            </listOfReactants>
            <listOfProducts>
               <speciesReference species="C00041_c"  stoichiometry="1"/>
            </listOfProducts>
         </reaction>
         <reaction id="R00969_c" name="R00969_c" reversible="true">
            <listOfReactants>
               <speciesReference species="C06198_c"  stoichiometry="1"/>
               <speciesReference species="C00001_c"  stoichiometry="1"/>
            </listOfReactants>
            <listOfProducts>
               <speciesReference species="C00105_c"  stoichiometry="1"/>
               <speciesReference species="C00075_c"  stoichiometry="1"/>
            </listOfProducts>
         </reaction>
         <reaction id="R07599_m" name="R07599_m" reversible="true">
            <listOfReactants>
               <speciesReference species="C00068_m"  stoichiometry="1"/>
               <speciesReference species="C00141_m"  stoichiometry="1"/>
            </listOfReactants>
            <listOfProducts>
               <speciesReference species="C15976_m"  stoichiometry="1"/>
               <speciesReference species="C00011_m"  stoichiometry="1"/>
            </listOfProducts>
         </reaction>
         <reaction id="R03654_m" name="R03654_m" reversible="true">
            <listOfReactants>
               <speciesReference species="C01642_m"  stoichiometry="1"/>
               <speciesReference species="C00037_m"  stoichiometry="1"/>
               <speciesReference species="C00002_m"  stoichiometry="1"/>
            </listOfReactants>
            <listOfProducts>
               <speciesReference species="C02412_m"  stoichiometry="1"/>
               <speciesReference species="C00013_m"  stoichiometry="1"/>
               <speciesReference species="C00020_m"  stoichiometry="1"/>
            </listOfProducts>
         </reaction>
         <reaction id="T364" name="T364" reversible="true">
            <listOfReactants>
               <speciesReference species="C00712_a"  stoichiometry="1"/>
            </listOfReactants>
            <listOfProducts>
               <speciesReference species="C00712_c"  stoichiometry="1"/>
            </listOfProducts>
         </reaction>
         <reaction id="T377" name="T377" reversible="true">
            <listOfReactants>
               <speciesReference species="C00144_c"  stoichiometry="1"/>
            </listOfReactants>
            <listOfProducts>
               <speciesReference species="C00144_a"  stoichiometry="1"/>
            </listOfProducts>
         </reaction>
         <reaction id="T247" name="T247" reversible="true">
            <listOfReactants>
               <speciesReference species="C01653_n"  stoichiometry="1"/>
            </listOfReactants>
            <listOfProducts>
               <speciesReference species="C01653_c"  stoichiometry="1"/>
            </listOfProducts>
         </reaction>
         <reaction id="R04125_m" name="R04125_m" reversible="true">
            <listOfReactants>
               <speciesReference species="C01242_m"  stoichiometry="1"/>
               <speciesReference species="C00101_m"  stoichiometry="1"/>
            </listOfReactants>
            <listOfProducts>
               <speciesReference species="C00014_m"  stoichiometry="1"/>
               <speciesReference species="C02972_m"  stoichiometry="1"/>
               <speciesReference species="C00143_m"  stoichiometry="1"/>
            </listOfProducts>
         </reaction>
         <reaction id="Q00152_c" name="Q00152_c" reversible="true">
            <listOfReactants>
               <speciesReference species="U00063_c"  stoichiometry="1"/>
               <speciesReference species="C00051_c"  stoichiometry="2"/>
            </listOfReactants>
            <listOfProducts>
               <speciesReference species="C00127_c"  stoichiometry="1"/>
               <speciesReference species="C14818_c"  stoichiometry="1"/>
            </listOfProducts>
         </reaction>
         <reaction id="T122" name="T122" reversible="true">
            <listOfReactants>
               <speciesReference species="C00002_c"  stoichiometry="1"/>
               <speciesReference species="C00001_c"  stoichiometry="1"/>
               <speciesReference species="C00316_c"  stoichiometry="1"/>
            </listOfReactants>
            <listOfProducts>
               <speciesReference species="C00316_g"  stoichiometry="1"/>
               <speciesReference species="C00009_c"  stoichiometry="1"/>
               <speciesReference species="C00008_c"  stoichiometry="1"/>
            </listOfProducts>
         </reaction>
         <reaction id="T99" name="T99" reversible="true">
            <listOfReactants>
               <speciesReference species="C00641_out"  stoichiometry="1"/>
            </listOfReactants>
            <listOfProducts>
               <speciesReference species="C00641_c"  stoichiometry="1"/>
            </listOfProducts>
         </reaction>
         <reaction id="R03656_m" name="R03656_m" reversible="true">
            <listOfReactants>
               <speciesReference species="C00002_m"  stoichiometry="1"/>
               <speciesReference species="C00407_m"  stoichiometry="1"/>
               <speciesReference species="C01644_m"  stoichiometry="1"/>
            </listOfReactants>
            <listOfProducts>
               <speciesReference species="C00013_m"  stoichiometry="1"/>
               <speciesReference species="C03127_m"  stoichiometry="1"/>
               <speciesReference species="C00020_m"  stoichiometry="1"/>
            </listOfProducts>
         </reaction>
         <reaction id="R04533_a" name="R04533_a" reversible="true">
            <listOfReactants>
               <speciesReference species="C04618_a"  stoichiometry="1"/>
               <speciesReference species="C00006_a"  stoichiometry="1"/>
            </listOfReactants>
            <listOfProducts>
               <speciesReference species="C05744_a"  stoichiometry="1"/>
               <speciesReference species="C00080_a"  stoichiometry="1"/>
               <speciesReference species="C00005_a"  stoichiometry="1"/>
            </listOfProducts>
         </reaction>
         <reaction id="T178" name="T178" reversible="true">
            <listOfReactants>
               <speciesReference species="C03263_a"  stoichiometry="1"/>
            </listOfReactants>
            <listOfProducts>
               <speciesReference species="C03263_c"  stoichiometry="1"/>
            </listOfProducts>
         </reaction>
         <reaction id="R01512_c" name="R01512_c" reversible="true">
            <listOfReactants>
               <speciesReference species="C00197_c"  stoichiometry="1"/>
               <speciesReference species="C00002_c"  stoichiometry="1"/>
            </listOfReactants>
            <listOfProducts>
               <speciesReference species="C00008_c"  stoichiometry="1"/>
               <speciesReference species="C00236_c"  stoichiometry="1"/>
            </listOfProducts>
         </reaction>
         <reaction id="T289" name="T289" reversible="true">
            <listOfReactants>
               <speciesReference species="C01637_c"  stoichiometry="1"/>
            </listOfReactants>
            <listOfProducts>
               <speciesReference species="C01637_m"  stoichiometry="1"/>
            </listOfProducts>
         </reaction>
         <reaction id="Q00062_c" name="Q00062_c" reversible="true">
            <listOfReactants>
               <speciesReference species="C07293_c"  stoichiometry="1"/>
               <speciesReference species="C00051_c"  stoichiometry="2"/>
            </listOfReactants>
            <listOfProducts>
               <speciesReference species="C07292_c"  stoichiometry="1"/>
               <speciesReference species="C00127_c"  stoichiometry="1"/>
            </listOfProducts>
         </reaction>
         <reaction id="R02098_c" name="R02098_c" reversible="true">
            <listOfReactants>
               <speciesReference species="C00002_c"  stoichiometry="1"/>
               <speciesReference species="C00365_c"  stoichiometry="1"/>
            </listOfReactants>
            <listOfProducts>
               <speciesReference species="C01346_c"  stoichiometry="1"/>
               <speciesReference species="C00008_c"  stoichiometry="1"/>
            </listOfProducts>
         </reaction>
         <reaction id="T254" name="T254" reversible="true">
            <listOfReactants>
               <speciesReference species="C00063_c"  stoichiometry="1"/>
            </listOfReactants>
            <listOfProducts>
               <speciesReference species="C00063_m"  stoichiometry="1"/>
            </listOfProducts>
         </reaction>
         <reaction id="R06971_c" name="R06971_c" reversible="true">
            <listOfReactants>
               <speciesReference species="C00001_c"  stoichiometry="1"/>
               <speciesReference species="C14148_c"  stoichiometry="1"/>
            </listOfReactants>
            <listOfProducts>
               <speciesReference species="C00014_c"  stoichiometry="1"/>
               <speciesReference species="C14149_c"  stoichiometry="1"/>
            </listOfProducts>
         </reaction>
         <reaction id="T231" name="T231" reversible="true">
            <listOfReactants>
               <speciesReference species="C01637_n"  stoichiometry="1"/>
            </listOfReactants>
            <listOfProducts>
               <speciesReference species="C01637_c"  stoichiometry="1"/>
            </listOfProducts>
         </reaction>
         <reaction id="T221" name="T221" reversible="true">
            <listOfReactants>
               <speciesReference species="C00286_c"  stoichiometry="1"/>
            </listOfReactants>
            <listOfProducts>
               <speciesReference species="C00286_n"  stoichiometry="1"/>
            </listOfProducts>
         </reaction>
         <reaction id="R02746_a" name="R02746_a" reversible="true">
            <listOfReactants>
               <speciesReference species="C04230_a"  stoichiometry="1"/>
               <speciesReference species="C00001_a"  stoichiometry="1"/>
            </listOfReactants>
            <listOfProducts>
               <speciesReference species="C00670_a"  stoichiometry="1"/>
               <speciesReference species="C00162_a"  stoichiometry="1"/>
            </listOfProducts>
         </reaction>
         <reaction id="R03316_m" name="R03316_m" reversible="true">
            <listOfReactants>
               <speciesReference species="C15972_m"  stoichiometry="1"/>
               <speciesReference species="C05381_m"  stoichiometry="1"/>
            </listOfReactants>
            <listOfProducts>
               <speciesReference species="C00068_m"  stoichiometry="1"/>
               <speciesReference species="C16254_m"  stoichiometry="1"/>
            </listOfProducts>
         </reaction>
         <reaction id="R00156_c" name="R00156_c" reversible="true">
            <listOfReactants>
               <speciesReference species="C00015_c"  stoichiometry="1"/>
               <speciesReference species="C00002_c"  stoichiometry="1"/>
            </listOfReactants>
            <listOfProducts>
               <speciesReference species="C00008_c"  stoichiometry="1"/>
               <speciesReference species="C00075_c"  stoichiometry="1"/>
            </listOfProducts>
         </reaction>
         <reaction id="R05884_a" name="R05884_a" reversible="true">
            <listOfReactants>
               <speciesReference species="C11811_a"  stoichiometry="1"/>
               <speciesReference species="C00080_a"  stoichiometry="1"/>
               <speciesReference species="C00005_a"  stoichiometry="1"/>
            </listOfReactants>
            <listOfProducts>
               <speciesReference species="C00129_a"  stoichiometry="1"/>
               <speciesReference species="C00006_a"  stoichiometry="1"/>
               <speciesReference species="C00001_a"  stoichiometry="1"/>
            </listOfProducts>
         </reaction>
         <reaction id="T191" name="T191" reversible="true">
            <listOfReactants>
               <speciesReference species="C00014_c"  stoichiometry="1"/>
            </listOfReactants>
            <listOfProducts>
               <speciesReference species="C00014_out"  stoichiometry="1"/>
            </listOfProducts>
         </reaction>
         <reaction id="R00566_c" name="R00566_c" reversible="true">
            <listOfReactants>
               <speciesReference species="C00062_c"  stoichiometry="1"/>
            </listOfReactants>
            <listOfProducts>
               <speciesReference species="C00179_c"  stoichiometry="1"/>
               <speciesReference species="C00011_c"  stoichiometry="1"/>
            </listOfProducts>
         </reaction>
         <reaction id="R03362_c" name="R03362_c" reversible="true">
            <listOfReactants>
               <speciesReference species="C01194_c"  stoichiometry="1"/>
               <speciesReference species="C00002_c"  stoichiometry="1"/>
            </listOfReactants>
            <listOfProducts>
               <speciesReference species="C04549_c"  stoichiometry="1"/>
               <speciesReference species="C00008_c"  stoichiometry="1"/>
            </listOfProducts>
         </reaction>
         <reaction id="R02301_c" name="R02301_c" reversible="true">
            <listOfReactants>
               <speciesReference species="C00002_c"  stoichiometry="1"/>
               <speciesReference species="C03479_c"  stoichiometry="1"/>
            </listOfReactants>
            <listOfProducts>
               <speciesReference species="C00445_c"  stoichiometry="1"/>
               <speciesReference species="C00009_c"  stoichiometry="1"/>
               <speciesReference species="C00008_c"  stoichiometry="1"/>
            </listOfProducts>
         </reaction>
         <reaction id="R01138_c" name="R01138_c" reversible="true">
            <listOfReactants>
               <speciesReference species="C00022_c"  stoichiometry="1"/>
               <speciesReference species="C00131_c"  stoichiometry="1"/>
            </listOfReactants>
            <listOfProducts>
               <speciesReference species="C00074_c"  stoichiometry="1"/>
               <speciesReference species="C00206_c"  stoichiometry="1"/>
            </listOfProducts>
         </reaction>
         <reaction id="R04216_a" name="R04216_a" reversible="true">
            <listOfReactants>
               <speciesReference species="C04213_a"  stoichiometry="1"/>
               <speciesReference species="C03021_a"  stoichiometry="1"/>
            </listOfReactants>
            <listOfProducts>
               <speciesReference species="C11572_a"  stoichiometry="1"/>
               <speciesReference species="C00621_a"  stoichiometry="1"/>
            </listOfProducts>
         </reaction>
         <reaction id="R02035_c" name="R02035_c" reversible="true">
            <listOfReactants>
               <speciesReference species="C00001_c"  stoichiometry="1"/>
               <speciesReference species="C01236_c"  stoichiometry="1"/>
            </listOfReactants>
            <listOfProducts>
               <speciesReference species="C00345_c"  stoichiometry="1"/>
            </listOfProducts>
         </reaction>
         <reaction id="T196" name="T196" reversible="true">
            <listOfReactants>
               <speciesReference species="C00214_out"  stoichiometry="1"/>
            </listOfReactants>
            <listOfProducts>
               <speciesReference species="C00214_c"  stoichiometry="1"/>
            </listOfProducts>
         </reaction>
         <reaction id="R01716_c" name="R01716_c" reversible="true">
            <listOfReactants>
               <speciesReference species="C00064_c"  stoichiometry="1"/>
               <speciesReference species="C00251_c"  stoichiometry="1"/>
            </listOfReactants>
            <listOfProducts>
               <speciesReference species="C00025_c"  stoichiometry="1"/>
               <speciesReference species="C11355_c"  stoichiometry="1"/>
            </listOfProducts>
         </reaction>
         <reaction id="R01248_c" name="R01248_c" reversible="true">
            <listOfReactants>
               <speciesReference species="C00003_c"  stoichiometry="1"/>
               <speciesReference species="C00148_c"  stoichiometry="1"/>
            </listOfReactants>
            <listOfProducts>
               <speciesReference species="C03912_c"  stoichiometry="1"/>
               <speciesReference species="C00080_c"  stoichiometry="1"/>
               <speciesReference species="C00004_c"  stoichiometry="1"/>
            </listOfProducts>
         </reaction>
         <reaction id="R04537_c" name="R04537_c" reversible="true">
            <listOfReactants>
               <speciesReference species="C04620_c"  stoichiometry="1"/>
            </listOfReactants>
            <listOfProducts>
               <speciesReference species="C00001_c"  stoichiometry="1"/>
               <speciesReference species="C05751_c"  stoichiometry="1"/>
            </listOfProducts>
         </reaction>
         <reaction id="R07601_m" name="R07601_m" reversible="true">
            <listOfReactants>
               <speciesReference species="C00068_m"  stoichiometry="1"/>
               <speciesReference species="C00233_m"  stoichiometry="1"/>
            </listOfReactants>
            <listOfProducts>
               <speciesReference species="C00011_m"  stoichiometry="1"/>
               <speciesReference species="C15974_m"  stoichiometry="1"/>
            </listOfProducts>
         </reaction>
         <reaction id="R01185_c" name="R01185_c" reversible="true">
            <listOfReactants>
               <speciesReference species="C01177_c"  stoichiometry="1"/>
               <speciesReference species="C00001_c"  stoichiometry="1"/>
            </listOfReactants>
            <listOfProducts>
               <speciesReference species="C00137_c"  stoichiometry="1"/>
               <speciesReference species="C00009_c"  stoichiometry="1"/>
            </listOfProducts>
         </reaction>
         <reaction id="Q00114_c" name="Q00114_c" reversible="true">
            <listOfReactants>
               <speciesReference species="C03541_c"  stoichiometry="1"/>
               <speciesReference species="C00065_c"  stoichiometry="1"/>
            </listOfReactants>
            <listOfProducts>
               <speciesReference species="C00037_c"  stoichiometry="1"/>
               <speciesReference species="U00043_c"  stoichiometry="1"/>
            </listOfProducts>
         </reaction>
         <reaction id="Q00015_m" name="Q00015_m" reversible="true">
            <listOfReactants>
               <speciesReference species="C00524_m"  stoichiometry="4"/>
               <speciesReference species="C00007_m"  stoichiometry="1"/>
            </listOfReactants>
            <listOfProducts>
               <speciesReference species="U00032_m"  stoichiometry="4"/>
               <speciesReference species="U00013_m"  stoichiometry="1"/>
               <speciesReference species="C00001_m"  stoichiometry="2"/>
            </listOfProducts>
         </reaction>
         <reaction id="R01007_c" name="R01007_c" reversible="true">
            <listOfReactants>
               <speciesReference species="C00110_c"  stoichiometry="1"/>
               <speciesReference species="C00043_c"  stoichiometry="1"/>
            </listOfReactants>
            <listOfProducts>
               <speciesReference species="C04500_c"  stoichiometry="1"/>
               <speciesReference species="C00105_c"  stoichiometry="1"/>
            </listOfProducts>
         </reaction>
         <reaction id="Q00147_m" name="Q00147_m" reversible="true">
            <listOfReactants>
               <speciesReference species="C00342_m"  stoichiometry="1"/>
               <speciesReference species="C00027_m"  stoichiometry="1"/>
            </listOfReactants>
            <listOfProducts>
               <speciesReference species="C00343_m"  stoichiometry="1"/>
               <speciesReference species="C00001_m"  stoichiometry="2"/>
            </listOfProducts>
         </reaction>
         <reaction id="T132" name="T132" reversible="true">
            <listOfReactants>
               <speciesReference species="C00002_c"  stoichiometry="1"/>
               <speciesReference species="C00001_c"  stoichiometry="1"/>
               <speciesReference species="C00076_c"  stoichiometry="1"/>
            </listOfReactants>
            <listOfProducts>
               <speciesReference species="C00076_v"  stoichiometry="1"/>
               <speciesReference species="C00009_c"  stoichiometry="1"/>
               <speciesReference species="C00008_c"  stoichiometry="1"/>
            </listOfProducts>
         </reaction>
         <reaction id="R07459_a" name="R07459_a" reversible="true">
            <listOfReactants>
               <speciesReference species="C00002_a"  stoichiometry="1"/>
               <speciesReference species="C15810_a"  stoichiometry="1"/>
            </listOfReactants>
            <listOfProducts>
               <speciesReference species="C00013_a"  stoichiometry="1"/>
               <speciesReference species="C15813_a"  stoichiometry="1"/>
            </listOfProducts>
         </reaction>
         <reaction id="R01398_a" name="R01398_a" reversible="true">
            <listOfReactants>
               <speciesReference species="C00077_a"  stoichiometry="1"/>
               <speciesReference species="C00169_a"  stoichiometry="1"/>
            </listOfReactants>
            <listOfProducts>
               <speciesReference species="C00327_a"  stoichiometry="1"/>
               <speciesReference species="C00009_a"  stoichiometry="1"/>
            </listOfProducts>
         </reaction>
         <reaction id="R04546_c" name="R04546_c" reversible="true">
            <listOfReactants>
               <speciesReference species="C05337_c"  stoichiometry="1"/>
               <speciesReference species="C00100_c"  stoichiometry="1"/>
            </listOfReactants>
            <listOfProducts>
               <speciesReference species="C04644_c"  stoichiometry="1"/>
               <speciesReference species="C00010_c"  stoichiometry="1"/>
            </listOfProducts>
         </reaction>
         <reaction id="R02413_c" name="R02413_c" reversible="true">
            <listOfReactants>
               <speciesReference species="C00006_c"  stoichiometry="1"/>
               <speciesReference species="C00493_c"  stoichiometry="1"/>
            </listOfReactants>
            <listOfProducts>
               <speciesReference species="C02637_c"  stoichiometry="1"/>
               <speciesReference species="C00005_c"  stoichiometry="1"/>
               <speciesReference species="C00080_c"  stoichiometry="1"/>
            </listOfProducts>
         </reaction>
         <reaction id="T203" name="T203" reversible="true">
            <listOfReactants>
               <speciesReference species="C00073_v"  stoichiometry="1"/>
            </listOfReactants>
            <listOfProducts>
               <speciesReference species="C00073_c"  stoichiometry="1"/>
            </listOfProducts>
         </reaction>
         <reaction id="T350" name="T350" reversible="true">
            <listOfReactants>
               <speciesReference species="C00003_c"  stoichiometry="1"/>
            </listOfReactants>
            <listOfProducts>
               <speciesReference species="C00003_m"  stoichiometry="1"/>
            </listOfProducts>
         </reaction>
         <reaction id="T308" name="T308" reversible="true">
            <listOfReactants>
               <speciesReference species="C01636_c"  stoichiometry="1"/>
            </listOfReactants>
            <listOfProducts>
               <speciesReference species="C01636_a"  stoichiometry="1"/>
            </listOfProducts>
         </reaction>
         <reaction id="T387" name="T387" reversible="true">
            <listOfReactants>
               <speciesReference species="C00008_c"  stoichiometry="1"/>
            </listOfReactants>
            <listOfProducts>
               <speciesReference species="C00008_n"  stoichiometry="1"/>
            </listOfProducts>
         </reaction>
         <reaction id="R00351_m" name="R00351_m" reversible="true">
            <listOfReactants>
               <speciesReference species="C00010_m"  stoichiometry="1"/>
               <speciesReference species="C00158_m"  stoichiometry="1"/>
            </listOfReactants>
            <listOfProducts>
               <speciesReference species="C00036_m"  stoichiometry="1"/>
               <speciesReference species="C00001_m"  stoichiometry="1"/>
               <speciesReference species="C00024_m"  stoichiometry="1"/>
            </listOfProducts>
         </reaction>
         <reaction id="R01201_c" name="R01201_c" reversible="true">
            <listOfReactants>
               <speciesReference species="C00002_c"  stoichiometry="1"/>
               <speciesReference species="C00140_c"  stoichiometry="1"/>
            </listOfReactants>
            <listOfProducts>
               <speciesReference species="C00357_c"  stoichiometry="1"/>
               <speciesReference species="C00008_c"  stoichiometry="1"/>
            </listOfProducts>
         </reaction>
         <reaction id="R00155_er" name="R00155_er" reversible="true">
            <listOfReactants>
               <speciesReference species="C00015_er"  stoichiometry="1"/>
               <speciesReference species="C00001_er"  stoichiometry="1"/>
            </listOfReactants>
            <listOfProducts>
               <speciesReference species="C00009_er"  stoichiometry="1"/>
               <speciesReference species="C00105_er"  stoichiometry="1"/>
            </listOfProducts>
         </reaction>
         <reaction id="R06871_c" name="R06871_c" reversible="true">
            <listOfReactants>
               <speciesReference species="C00001_c"  stoichiometry="1"/>
               <speciesReference species="C00588_c"  stoichiometry="1"/>
            </listOfReactants>
            <listOfProducts>
               <speciesReference species="C00114_c"  stoichiometry="1"/>
               <speciesReference species="C00009_c"  stoichiometry="1"/>
            </listOfProducts>
         </reaction>
         <reaction id="R03648_c" name="R03648_c" reversible="true">
            <listOfReactants>
               <speciesReference species="C00002_c"  stoichiometry="1"/>
               <speciesReference species="C00152_c"  stoichiometry="1"/>
               <speciesReference species="C01637_c"  stoichiometry="1"/>
            </listOfReactants>
            <listOfProducts>
               <speciesReference species="C03402_c"  stoichiometry="1"/>
               <speciesReference species="C00013_c"  stoichiometry="1"/>
               <speciesReference species="C00020_c"  stoichiometry="1"/>
            </listOfProducts>
         </reaction>
         <reaction id="R03544_a" name="R03544_a" reversible="true">
            <listOfReactants>
               <speciesReference species="C00004_a"  stoichiometry="1"/>
               <speciesReference species="C00080_a"  stoichiometry="1"/>
               <speciesReference species="C01412_a"  stoichiometry="1"/>
            </listOfReactants>
            <listOfProducts>
               <speciesReference species="C06142_a"  stoichiometry="1"/>
               <speciesReference species="C00003_a"  stoichiometry="1"/>
            </listOfProducts>
         </reaction>
         <reaction id="R04921_a" name="R04921_a" reversible="true">
            <listOfReactants>
               <speciesReference species="C05673_a"  stoichiometry="1"/>
               <speciesReference species="C00195_a"  stoichiometry="1"/>
            </listOfReactants>
            <listOfProducts>
               <speciesReference species="C00055_a"  stoichiometry="1"/>
               <speciesReference species="C05681_a"  stoichiometry="1"/>
            </listOfProducts>
         </reaction>
         <reaction id="R05030_c" name="R05030_c" reversible="true">
            <listOfReactants>
               <speciesReference species="C05893_c"  stoichiometry="1"/>
               <speciesReference species="C00002_c"  stoichiometry="1"/>
               <speciesReference species="C00014_c"  stoichiometry="1"/>
            </listOfReactants>
            <listOfProducts>
               <speciesReference species="C05894_c"  stoichiometry="1"/>
               <speciesReference species="C00009_c"  stoichiometry="1"/>
               <speciesReference species="C00008_c"  stoichiometry="1"/>
            </listOfProducts>
         </reaction>
         <reaction id="R02100_c" name="R02100_c" reversible="true">
            <listOfReactants>
               <speciesReference species="C00001_c"  stoichiometry="1"/>
               <speciesReference species="C00460_c"  stoichiometry="1"/>
            </listOfReactants>
            <listOfProducts>
               <speciesReference species="C00013_c"  stoichiometry="1"/>
               <speciesReference species="C00365_c"  stoichiometry="1"/>
            </listOfProducts>
         </reaction>
         <reaction id="R04771_c" name="R04771_c" reversible="true">
            <listOfReactants>
               <speciesReference species="C00002_c"  stoichiometry="1"/>
               <speciesReference species="C00001_c"  stoichiometry="1"/>
               <speciesReference species="C05335_c"  stoichiometry="1"/>
            </listOfReactants>
            <listOfProducts>
               <speciesReference species="C00013_c"  stoichiometry="1"/>
               <speciesReference species="C05691_c"  stoichiometry="1"/>
               <speciesReference species="C00009_c"  stoichiometry="1"/>
            </listOfProducts>
         </reaction>
         <reaction id="T358" name="T358" reversible="true">
            <listOfReactants>
               <speciesReference species="C00021_g"  stoichiometry="1"/>
            </listOfReactants>
            <listOfProducts>
               <speciesReference species="C00021_c"  stoichiometry="1"/>
            </listOfProducts>
         </reaction>
         <reaction id="R00571_c" name="R00571_c" reversible="true">
            <listOfReactants>
               <speciesReference species="C00002_c"  stoichiometry="1"/>
               <speciesReference species="C00014_c"  stoichiometry="1"/>
               <speciesReference species="C00075_c"  stoichiometry="1"/>
            </listOfReactants>
            <listOfProducts>
               <speciesReference species="C00063_c"  stoichiometry="1"/>
               <speciesReference species="C00009_c"  stoichiometry="1"/>
               <speciesReference species="C00008_c"  stoichiometry="1"/>
            </listOfProducts>
         </reaction>
         <reaction id="T173" name="T173" reversible="true">
            <listOfReactants>
               <speciesReference species="C00024_a"  stoichiometry="1"/>
            </listOfReactants>
            <listOfProducts>
               <speciesReference species="C00024_c"  stoichiometry="1"/>
            </listOfProducts>
         </reaction>
         <reaction id="Q00129_a" name="Q00129_a" reversible="true">
            <listOfReactants>
               <speciesReference species="C14818_a"  stoichiometry="2"/>
               <speciesReference species="U00052_a"  stoichiometry="1"/>
               <speciesReference species="C00138_a"  stoichiometry="1"/>
            </listOfReactants>
            <listOfProducts>
               <speciesReference species="C00139_a"  stoichiometry="1"/>
               <speciesReference species="C02743_a"  stoichiometry="1"/>
               <speciesReference species="U00055_a"  stoichiometry="1"/>
            </listOfProducts>
         </reaction>
         <reaction id="R01560_c" name="R01560_c" reversible="true">
            <listOfReactants>
               <speciesReference species="C00001_c"  stoichiometry="1"/>
               <speciesReference species="C00212_c"  stoichiometry="1"/>
            </listOfReactants>
            <listOfProducts>
               <speciesReference species="C00294_c"  stoichiometry="1"/>
               <speciesReference species="C00014_c"  stoichiometry="1"/>
            </listOfProducts>
         </reaction>
         <reaction id="T381" name="T381" reversible="true">
            <listOfReactants>
               <speciesReference species="C00020_c"  stoichiometry="1"/>
            </listOfReactants>
            <listOfProducts>
               <speciesReference species="C00020_n"  stoichiometry="1"/>
            </listOfProducts>
         </reaction>
         <reaction id="Q00035_c" name="Q00035_c" reversible="true">
            <listOfReactants>
               <speciesReference species="C06249_c"  stoichiometry="1"/>
               <speciesReference species="C00002_c"  stoichiometry="1"/>
               <speciesReference species="C00120_c"  stoichiometry="1"/>
            </listOfReactants>
            <listOfProducts>
               <speciesReference species="C00020_c"  stoichiometry="1"/>
               <speciesReference species="C00013_c"  stoichiometry="1"/>
               <speciesReference species="C06250_c"  stoichiometry="1"/>
            </listOfProducts>
         </reaction>
         <reaction id="Q00172_n" name="Q00172_n" reversible="true">
            <listOfReactants>
               <speciesReference species="C00075_n"  stoichiometry="0.27"/>
               <speciesReference species="C00044_n"  stoichiometry="0.28"/>
               <speciesReference species="C00002_n"  stoichiometry="0.26"/>
               <speciesReference species="C00063_n"  stoichiometry="0.19"/>
            </listOfReactants>
            <listOfProducts>
               <speciesReference species="C00013_n"  stoichiometry="1"/>
               <speciesReference species="C01648_n"  stoichiometry="1"/>
            </listOfProducts>
         </reaction>
         <reaction id="R03595_c" name="R03595_c" reversible="true">
            <listOfReactants>
               <speciesReference species="C00002_c"  stoichiometry="1"/>
               <speciesReference species="C00001_c"  stoichiometry="1"/>
               <speciesReference species="C01528_c"  stoichiometry="1"/>
            </listOfReactants>
            <listOfProducts>
               <speciesReference species="C00020_c"  stoichiometry="1"/>
               <speciesReference species="C00009_c"  stoichiometry="1"/>
               <speciesReference species="C05172_c"  stoichiometry="1"/>
            </listOfProducts>
         </reaction>
         <reaction id="T357" name="T357" reversible="true">
            <listOfReactants>
               <speciesReference species="C00021_n"  stoichiometry="1"/>
            </listOfReactants>
            <listOfProducts>
               <speciesReference species="C00021_c"  stoichiometry="1"/>
            </listOfProducts>
         </reaction>
         <reaction id="R06414_a" name="R06414_a" reversible="true">
            <listOfReactants>
               <speciesReference species="C00010_a"  stoichiometry="1"/>
               <speciesReference species="C11948_a"  stoichiometry="1"/>
            </listOfReactants>
            <listOfProducts>
               <speciesReference species="C00100_a"  stoichiometry="1"/>
               <speciesReference species="C11949_a"  stoichiometry="1"/>
            </listOfProducts>
         </reaction>
         <reaction id="R03027_c" name="R03027_c" reversible="true">
            <listOfReactants>
               <speciesReference species="C03561_c"  stoichiometry="1"/>
            </listOfReactants>
            <listOfProducts>
               <speciesReference species="C00877_c"  stoichiometry="1"/>
               <speciesReference species="C00001_c"  stoichiometry="1"/>
            </listOfProducts>
         </reaction>
         <reaction id="R04014_a" name="R04014_a" reversible="true">
            <listOfReactants>
               <speciesReference species="C05223_a"  stoichiometry="1"/>
               <speciesReference species="C00001_a"  stoichiometry="1"/>
            </listOfReactants>
            <listOfProducts>
               <speciesReference species="C02679_a"  stoichiometry="1"/>
               <speciesReference species="C00229_a"  stoichiometry="1"/>
            </listOfProducts>
         </reaction>
         <reaction id="T100" name="T100" reversible="true">
            <listOfReactants>
               <speciesReference species="C02679_out"  stoichiometry="1"/>
            </listOfReactants>
            <listOfProducts>
               <speciesReference species="C02679_c"  stoichiometry="1"/>
            </listOfProducts>
         </reaction>
         <reaction id="R06261_c" name="R06261_c" reversible="true">
            <listOfReactants>
               <speciesReference species="G10597_c"  stoichiometry="1"/>
               <speciesReference species="C03862_c"  stoichiometry="1"/>
            </listOfReactants>
            <listOfProducts>
               <speciesReference species="C00110_c"  stoichiometry="1"/>
               <speciesReference species="C05868_c"  stoichiometry="1"/>
            </listOfProducts>
         </reaction>
         <reaction id="R01470_c" name="R01470_c" reversible="true">
            <listOfReactants>
               <speciesReference species="C00001_c"  stoichiometry="1"/>
               <speciesReference species="C01233_c"  stoichiometry="1"/>
            </listOfReactants>
            <listOfProducts>
               <speciesReference species="C00093_c"  stoichiometry="1"/>
               <speciesReference species="C00189_c"  stoichiometry="1"/>
            </listOfProducts>
         </reaction>
         <reaction id="Q00061_c" name="Q00061_c" reversible="true">
            <listOfReactants>
               <speciesReference species="C03373_c"  stoichiometry="1"/>
            </listOfReactants>
            <listOfProducts>
               <speciesReference species="C04556_c"  stoichiometry="1"/>
            </listOfProducts>
         </reaction>
         <reaction id="R05615_m" name="R05615_m" reversible="true">
            <listOfReactants>
               <speciesReference species="C00156_m"  stoichiometry="1"/>
               <speciesReference species="C04146_m"  stoichiometry="1"/>
            </listOfReactants>
            <listOfProducts>
               <speciesReference species="C00013_m"  stoichiometry="1"/>
               <speciesReference species="C05809_m"  stoichiometry="1"/>
            </listOfProducts>
         </reaction>
         <reaction id="R02101_c" name="R02101_c" reversible="true">
            <listOfReactants>
               <speciesReference species="C00143_c"  stoichiometry="1"/>
               <speciesReference species="C00365_c"  stoichiometry="1"/>
            </listOfReactants>
            <listOfProducts>
               <speciesReference species="C00415_c"  stoichiometry="1"/>
               <speciesReference species="C00364_c"  stoichiometry="1"/>
            </listOfProducts>
         </reaction>
         <reaction id="Q00008_c" name="Q00008_c" reversible="true">
            <listOfReactants>
               <speciesReference species="C00139_c"  stoichiometry="1"/>
               <speciesReference species="C00025_c"  stoichiometry="2"/>
            </listOfReactants>
            <listOfProducts>
               <speciesReference species="C00064_c"  stoichiometry="1"/>
               <speciesReference species="C00026_c"  stoichiometry="1"/>
               <speciesReference species="C00080_c"  stoichiometry="2"/>
               <speciesReference species="C00138_c"  stoichiometry="1"/>
            </listOfProducts>
         </reaction>
         <reaction id="T167" name="T167" reversible="true">
            <listOfReactants>
               <speciesReference species="C00037_c"  stoichiometry="1"/>
            </listOfReactants>
            <listOfProducts>
               <speciesReference species="C00037_m"  stoichiometry="1"/>
            </listOfProducts>
         </reaction>
         <reaction id="T256" name="T256" reversible="true">
            <listOfReactants>
               <speciesReference species="C00044_c"  stoichiometry="1"/>
            </listOfReactants>
            <listOfProducts>
               <speciesReference species="C00044_m"  stoichiometry="1"/>
            </listOfProducts>
         </reaction>
         <reaction id="R03236_c" name="R03236_c" reversible="true">
            <listOfReactants>
               <speciesReference species="C00002_c"  stoichiometry="1"/>
               <speciesReference species="C01097_c"  stoichiometry="1"/>
            </listOfReactants>
            <listOfProducts>
               <speciesReference species="C03785_c"  stoichiometry="1"/>
               <speciesReference species="C00008_c"  stoichiometry="1"/>
            </listOfProducts>
         </reaction>
         <reaction id="R02528_a" name="R02528_a" reversible="true">
            <listOfReactants>
               <speciesReference species="C00546_a"  stoichiometry="1"/>
               <speciesReference species="C00080_a"  stoichiometry="1"/>
               <speciesReference species="C00005_a"  stoichiometry="1"/>
            </listOfReactants>
            <listOfProducts>
               <speciesReference species="C05235_a"  stoichiometry="1"/>
               <speciesReference species="C00006_a"  stoichiometry="1"/>
            </listOfProducts>
         </reaction>
         <reaction id="R06970_c" name="R06970_c" reversible="true">
            <listOfReactants>
               <speciesReference species="C14147_c"  stoichiometry="1"/>
               <speciesReference species="C00001_c"  stoichiometry="1"/>
            </listOfReactants>
            <listOfProducts>
               <speciesReference species="C00014_c"  stoichiometry="1"/>
               <speciesReference species="C14148_c"  stoichiometry="1"/>
            </listOfProducts>
         </reaction>
         <reaction id="Q00096_a" name="Q00096_a" reversible="true">
            <listOfReactants>
               <speciesReference species="C02147_a"  stoichiometry="1"/>
               <speciesReference species="C00003_a"  stoichiometry="1"/>
            </listOfReactants>
            <listOfProducts>
               <speciesReference species="C00004_a"  stoichiometry="1"/>
               <speciesReference species="C00080_a"  stoichiometry="1"/>
               <speciesReference species="C00725_a"  stoichiometry="1"/>
            </listOfProducts>
         </reaction>
         <reaction id="R06869_c" name="R06869_c" reversible="true">
            <listOfReactants>
               <speciesReference species="C00019_c"  stoichiometry="1"/>
               <speciesReference species="C13482_c"  stoichiometry="1"/>
            </listOfReactants>
            <listOfProducts>
               <speciesReference species="C00021_c"  stoichiometry="1"/>
               <speciesReference species="C00588_c"  stoichiometry="1"/>
            </listOfProducts>
         </reaction>
         <reaction id="R01220_c" name="R01220_c" reversible="true">
            <listOfReactants>
               <speciesReference species="C00143_c"  stoichiometry="1"/>
               <speciesReference species="C00006_c"  stoichiometry="1"/>
            </listOfReactants>
            <listOfProducts>
               <speciesReference species="C00005_c"  stoichiometry="1"/>
               <speciesReference species="C00445_c"  stoichiometry="1"/>
               <speciesReference species="C00080_c"  stoichiometry="1"/>
            </listOfProducts>
         </reaction>
         <reaction id="Q00005_c" name="Q00005_c" reversible="true">
            <listOfReactants>
               <speciesReference species="C00139_c"  stoichiometry="3"/>
               <speciesReference species="C00001_c"  stoichiometry="2"/>
               <speciesReference species="C00014_c"  stoichiometry="1"/>
            </listOfReactants>
            <listOfProducts>
               <speciesReference species="C00088_c"  stoichiometry="1"/>
               <speciesReference species="C00080_c"  stoichiometry="6"/>
               <speciesReference species="C00138_c"  stoichiometry="3"/>
            </listOfProducts>
         </reaction>
         <reaction id="Q00188_a" name="Q00188_a" reversible="true">
            <listOfReactants>
               <speciesReference species="C00510_a"  stoichiometry="0.2482"/>
               <speciesReference species="C00154_a"  stoichiometry="0.3232"/>
               <speciesReference species="C02050_a"  stoichiometry="0.1233"/>
               <speciesReference species="C00412_a"  stoichiometry="0.1327"/>
               <speciesReference species="U00066_a"  stoichiometry="0.0214"/>
            </listOfReactants>
            <listOfProducts>
               <speciesReference species="C00040_a"  stoichiometry="0.8488"/>
            </listOfProducts>
         </reaction>
         <reaction id="Q00028_c" name="Q00028_c" reversible="true">
            <listOfReactants>
               <speciesReference species="C00308_c"  stoichiometry="1"/>
               <speciesReference species="C00001_c"  stoichiometry="1"/>
            </listOfReactants>
            <listOfProducts>
               <speciesReference species="C08270_c"  stoichiometry="1"/>
               <speciesReference species="C00086_c"  stoichiometry="1"/>
            </listOfProducts>
         </reaction>
         <reaction id="Q00102_c" name="Q00102_c" reversible="true">
            <listOfReactants>
               <speciesReference species="C00579_c"  stoichiometry="1"/>
               <speciesReference species="C00016_c"  stoichiometry="1"/>
            </listOfReactants>
            <listOfProducts>
               <speciesReference species="C01352_c"  stoichiometry="1"/>
               <speciesReference species="C00248_c"  stoichiometry="1"/>
            </listOfProducts>
         </reaction>
         <reaction id="T216" name="T216" reversible="true">
            <listOfReactants>
               <speciesReference species="C00062_v"  stoichiometry="1"/>
            </listOfReactants>
            <listOfProducts>
               <speciesReference species="C00062_c"  stoichiometry="1"/>
            </listOfProducts>
         </reaction>
         <reaction id="R01712_c" name="R01712_c" reversible="true">
            <listOfReactants>
               <speciesReference species="C00022_c"  stoichiometry="1"/>
               <speciesReference species="C00534_c"  stoichiometry="1"/>
            </listOfReactants>
            <listOfProducts>
               <speciesReference species="C00041_c"  stoichiometry="1"/>
               <speciesReference species="C00250_c"  stoichiometry="1"/>
            </listOfProducts>
         </reaction>
         <reaction id="Q00012_c" name="Q00012_c" reversible="true">
            <listOfReactants>
               <speciesReference species="C00002_c"  stoichiometry="1"/>
               <speciesReference species="C00025_c"  stoichiometry="1"/>
            </listOfReactants>
            <listOfProducts>
               <speciesReference species="C03541_c"  stoichiometry="1"/>
               <speciesReference species="C00009_c"  stoichiometry="1"/>
               <speciesReference species="C00008_c"  stoichiometry="1"/>
            </listOfProducts>
         </reaction>
         <reaction id="Q00090_c" name="Q00090_c" reversible="true">
            <listOfReactants>
               <speciesReference species="C06563_c"  stoichiometry="1"/>
               <speciesReference species="C00235_c"  stoichiometry="1"/>
            </listOfReactants>
            <listOfProducts>
               <speciesReference species="C00013_c"  stoichiometry="1"/>
               <speciesReference species="C10542_c"  stoichiometry="1"/>
            </listOfProducts>
         </reaction>
         <reaction id="T21" name="T21" reversible="true">
            <listOfReactants>
               <speciesReference species="C00082_out"  stoichiometry="1"/>
            </listOfReactants>
            <listOfProducts>
               <speciesReference species="C00082_c"  stoichiometry="1"/>
            </listOfProducts>
         </reaction>
         <reaction id="T90" name="T90" reversible="true">
            <listOfReactants>
               <speciesReference species="C00255_out"  stoichiometry="1"/>
            </listOfReactants>
            <listOfProducts>
               <speciesReference species="C00255_c"  stoichiometry="1"/>
            </listOfProducts>
         </reaction>
         <reaction id="R08238_c" name="R08238_c" reversible="true">
            <listOfReactants>
               <speciesReference species="C00119_c"  stoichiometry="1"/>
               <speciesReference species="C16614_c"  stoichiometry="1"/>
            </listOfReactants>
            <listOfProducts>
               <speciesReference species="C00013_c"  stoichiometry="1"/>
               <speciesReference species="C16615_c"  stoichiometry="1"/>
            </listOfProducts>
         </reaction>
         <reaction id="R02037_c" name="R02037_c" reversible="true">
            <listOfReactants>
               <speciesReference species="C00019_c"  stoichiometry="1"/>
               <speciesReference species="C00346_c"  stoichiometry="1"/>
            </listOfReactants>
            <listOfProducts>
               <speciesReference species="C00021_c"  stoichiometry="1"/>
               <speciesReference species="C01210_c"  stoichiometry="1"/>
            </listOfProducts>
         </reaction>
         <reaction id="R04568_c" name="R04568_c" reversible="true">
            <listOfReactants>
               <speciesReference species="C04688_c"  stoichiometry="1"/>
            </listOfReactants>
            <listOfProducts>
               <speciesReference species="C00001_c"  stoichiometry="1"/>
               <speciesReference species="C05760_c"  stoichiometry="1"/>
            </listOfProducts>
         </reaction>
         <reaction id="R00925_c" name="R00925_c" reversible="true">
            <listOfReactants>
               <speciesReference species="C00163_c"  stoichiometry="1"/>
               <speciesReference species="C00010_c"  stoichiometry="1"/>
               <speciesReference species="C00002_c"  stoichiometry="1"/>
            </listOfReactants>
            <listOfProducts>
               <speciesReference species="C00013_c"  stoichiometry="1"/>
               <speciesReference species="C00020_c"  stoichiometry="1"/>
               <speciesReference species="C00100_c"  stoichiometry="1"/>
            </listOfProducts>
         </reaction>
         <reaction id="R02164_m" name="R02164_m" reversible="true">
            <listOfReactants>
               <speciesReference species="C00399_m"  stoichiometry="1"/>
               <speciesReference species="C00042_m"  stoichiometry="1"/>
            </listOfReactants>
            <listOfProducts>
               <speciesReference species="C00390_m"  stoichiometry="1"/>
               <speciesReference species="C00122_m"  stoichiometry="1"/>
            </listOfProducts>
         </reaction>
         <reaction id="R03503_c" name="R03503_c" reversible="true">
            <listOfReactants>
               <speciesReference species="C01300_c"  stoichiometry="1"/>
               <speciesReference species="C00002_c"  stoichiometry="1"/>
            </listOfReactants>
            <listOfProducts>
               <speciesReference species="C00020_c"  stoichiometry="1"/>
               <speciesReference species="C04807_c"  stoichiometry="1"/>
            </listOfProducts>
         </reaction>
         <reaction id="R00157_c" name="R00157_c" reversible="true">
            <listOfReactants>
               <speciesReference species="C00020_c"  stoichiometry="1"/>
               <speciesReference species="C00075_c"  stoichiometry="1"/>
            </listOfReactants>
            <listOfProducts>
               <speciesReference species="C00015_c"  stoichiometry="1"/>
               <speciesReference species="C00008_c"  stoichiometry="1"/>
            </listOfProducts>
         </reaction>
         <reaction id="R02918_m" name="R02918_m" reversible="true">
            <listOfReactants>
               <speciesReference species="C00787_m"  stoichiometry="1"/>
               <speciesReference species="C00082_m"  stoichiometry="1"/>
               <speciesReference species="C00002_m"  stoichiometry="1"/>
            </listOfReactants>
            <listOfProducts>
               <speciesReference species="C00013_m"  stoichiometry="1"/>
               <speciesReference species="C02839_m"  stoichiometry="1"/>
               <speciesReference species="C00020_m"  stoichiometry="1"/>
            </listOfProducts>
         </reaction>
         <reaction id="R01221_m" name="R01221_m" reversible="true">
            <listOfReactants>
               <speciesReference species="C00037_m"  stoichiometry="1"/>
               <speciesReference species="C00003_m"  stoichiometry="1"/>
               <speciesReference species="C00101_m"  stoichiometry="1"/>
            </listOfReactants>
            <listOfProducts>
               <speciesReference species="C00014_m"  stoichiometry="1"/>
               <speciesReference species="C00004_m"  stoichiometry="1"/>
               <speciesReference species="C00011_m"  stoichiometry="1"/>
               <speciesReference species="C00080_m"  stoichiometry="1"/>
               <speciesReference species="C00143_m"  stoichiometry="1"/>
            </listOfProducts>
         </reaction>
         <reaction id="R07768_a" name="R07768_a" reversible="true">
            <listOfReactants>
               <speciesReference species="C00087_a"  stoichiometry="2"/>
               <speciesReference species="C00019_a"  stoichiometry="2"/>
               <speciesReference species="C05752_a"  stoichiometry="1"/>
            </listOfReactants>
            <listOfProducts>
               <speciesReference species="C16239_a"  stoichiometry="1"/>
               <speciesReference species="C05198_a"  stoichiometry="2"/>
               <speciesReference species="C00073_a"  stoichiometry="2"/>
            </listOfProducts>
         </reaction>
         <reaction id="R01159_m" name="R01159_m" reversible="true">
            <listOfReactants>
               <speciesReference species="C00135_m"  stoichiometry="1"/>
               <speciesReference species="C00019_m"  stoichiometry="1"/>
            </listOfReactants>
            <listOfProducts>
               <speciesReference species="C01152_m"  stoichiometry="1"/>
               <speciesReference species="C00021_m"  stoichiometry="1"/>
            </listOfProducts>
         </reaction>
         <reaction id="Q00010_m" name="Q00010_m" reversible="true">
            <listOfReactants>
               <speciesReference species="C01026_m"  stoichiometry="1"/>
               <speciesReference species="C00003_m"  stoichiometry="1"/>
               <speciesReference species="C00001_m"  stoichiometry="1"/>
            </listOfReactants>
            <listOfProducts>
               <speciesReference species="C00213_m"  stoichiometry="1"/>
               <speciesReference species="C00004_m"  stoichiometry="1"/>
               <speciesReference species="C00067_m"  stoichiometry="1"/>
               <speciesReference species="C00080_m"  stoichiometry="1"/>
            </listOfProducts>
         </reaction>
         <reaction id="R00229_c" name="R00229_c" reversible="true">
            <listOfReactants>
               <speciesReference species="C00010_c"  stoichiometry="1"/>
               <speciesReference species="C00002_c"  stoichiometry="1"/>
               <speciesReference species="C00033_c"  stoichiometry="1"/>
            </listOfReactants>
            <listOfProducts>
               <speciesReference species="C00024_c"  stoichiometry="1"/>
               <speciesReference species="C00009_c"  stoichiometry="1"/>
               <speciesReference species="C00008_c"  stoichiometry="1"/>
            </listOfProducts>
         </reaction>
         <reaction id="R03660_m" name="R03660_m" reversible="true">
            <listOfReactants>
               <speciesReference species="C00079_m"  stoichiometry="1"/>
               <speciesReference species="C00002_m"  stoichiometry="1"/>
               <speciesReference species="C01648_m"  stoichiometry="1"/>
            </listOfReactants>
            <listOfProducts>
               <speciesReference species="C00013_m"  stoichiometry="1"/>
               <speciesReference species="C00020_m"  stoichiometry="1"/>
               <speciesReference species="C03511_m"  stoichiometry="1"/>
            </listOfProducts>
         </reaction>
         <reaction id="R03024_a" name="R03024_a" reversible="true">
            <listOfReactants>
               <speciesReference species="C03360_a"  stoichiometry="1"/>
               <speciesReference species="C00001_a"  stoichiometry="1"/>
            </listOfReactants>
            <listOfProducts>
               <speciesReference species="C00870_a"  stoichiometry="1"/>
               <speciesReference species="C00009_a"  stoichiometry="1"/>
            </listOfProducts>
         </reaction>
         <reaction id="T142" name="T142" reversible="true">
            <listOfReactants>
               <speciesReference species="C00080_c"  stoichiometry="1"/>
               <speciesReference species="C00047_c"  stoichiometry="1"/>
            </listOfReactants>
            <listOfProducts>
               <speciesReference species="C00080_a"  stoichiometry="1"/>
               <speciesReference species="C00047_a"  stoichiometry="1"/>
            </listOfProducts>
         </reaction>
         <reaction id="T208" name="T208" reversible="true">
            <listOfReactants>
               <speciesReference species="C00065_v"  stoichiometry="1"/>
            </listOfReactants>
            <listOfProducts>
               <speciesReference species="C00065_c"  stoichiometry="1"/>
            </listOfProducts>
         </reaction>
         <reaction id="R07390_c" name="R07390_c" reversible="true">
            <listOfReactants>
               <speciesReference species="C00344_c"  stoichiometry="2"/>
            </listOfReactants>
            <listOfProducts>
               <speciesReference species="C05980_c"  stoichiometry="1"/>
               <speciesReference species="C00116_c"  stoichiometry="1"/>
            </listOfProducts>
         </reaction>
         <reaction id="R04247_c" name="R04247_c" reversible="true">
            <listOfReactants>
               <speciesReference species="C00063_c"  stoichiometry="1"/>
               <speciesReference species="C03557_c"  stoichiometry="1"/>
            </listOfReactants>
            <listOfProducts>
               <speciesReference species="C00013_c"  stoichiometry="1"/>
               <speciesReference species="C05673_c"  stoichiometry="1"/>
            </listOfProducts>
         </reaction>
         <reaction id="R00794_m" name="R00794_m" reversible="true">
            <listOfReactants>
               <speciesReference species="C00088_m"  stoichiometry="1"/>
               <speciesReference species="C00003_m"  stoichiometry="1"/>
               <speciesReference species="C00001_m"  stoichiometry="1"/>
            </listOfReactants>
            <listOfProducts>
               <speciesReference species="C00004_m"  stoichiometry="1"/>
               <speciesReference species="C00080_m"  stoichiometry="1"/>
               <speciesReference species="C00244_m"  stoichiometry="1"/>
            </listOfProducts>
         </reaction>
         <reaction id="R00842_c" name="R00842_c" reversible="true">
            <listOfReactants>
               <speciesReference species="C00093_c"  stoichiometry="1"/>
               <speciesReference species="C00003_c"  stoichiometry="1"/>
            </listOfReactants>
            <listOfProducts>
               <speciesReference species="C00080_c"  stoichiometry="1"/>
               <speciesReference species="C00111_c"  stoichiometry="1"/>
               <speciesReference species="C00004_c"  stoichiometry="1"/>
            </listOfProducts>
         </reaction>
         <reaction id="T285" name="T285" reversible="true">
            <listOfReactants>
               <speciesReference species="C00025_c"  stoichiometry="1"/>
            </listOfReactants>
            <listOfProducts>
               <speciesReference species="C00025_a"  stoichiometry="1"/>
            </listOfProducts>
         </reaction>
         <reaction id="R04536_a" name="R04536_a" reversible="true">
            <listOfReactants>
               <speciesReference species="C04620_a"  stoichiometry="1"/>
               <speciesReference species="C00006_a"  stoichiometry="1"/>
            </listOfReactants>
            <listOfProducts>
               <speciesReference species="C00080_a"  stoichiometry="1"/>
               <speciesReference species="C00005_a"  stoichiometry="1"/>
               <speciesReference species="C05750_a"  stoichiometry="1"/>
            </listOfProducts>
         </reaction>
         <reaction id="T146" name="T146" reversible="true">
            <listOfReactants>
               <speciesReference species="C00080_c"  stoichiometry="1"/>
               <speciesReference species="C00065_c"  stoichiometry="1"/>
            </listOfReactants>
            <listOfProducts>
               <speciesReference species="C00065_a"  stoichiometry="1"/>
               <speciesReference species="C00080_a"  stoichiometry="1"/>
            </listOfProducts>
         </reaction>
         <reaction id="R03652_m" name="R03652_m" reversible="true">
            <listOfReactants>
               <speciesReference species="C00002_m"  stoichiometry="1"/>
               <speciesReference species="C00064_m"  stoichiometry="1"/>
               <speciesReference species="C01640_m"  stoichiometry="1"/>
            </listOfReactants>
            <listOfProducts>
               <speciesReference species="C00013_m"  stoichiometry="1"/>
               <speciesReference species="C00020_m"  stoichiometry="1"/>
               <speciesReference species="C02282_m"  stoichiometry="1"/>
            </listOfProducts>
         </reaction>
         <reaction id="R05614_m" name="R05614_m" reversible="true">
            <listOfReactants>
               <speciesReference species="C05815_m"  stoichiometry="1"/>
               <speciesReference species="C00019_m"  stoichiometry="1"/>
            </listOfReactants>
            <listOfProducts>
               <speciesReference species="C00021_m"  stoichiometry="1"/>
               <speciesReference species="C00399_m"  stoichiometry="1"/>
            </listOfProducts>
         </reaction>
         <reaction id="T399" name="T399" reversible="true">
            <listOfReactants>
               <speciesReference species="C00575_c"  stoichiometry="1"/>
            </listOfReactants>
            <listOfProducts>
               <speciesReference species="C00575_n"  stoichiometry="1"/>
            </listOfProducts>
         </reaction>
         <reaction id="R01221_c" name="R01221_c" reversible="true">
            <listOfReactants>
               <speciesReference species="C00101_c"  stoichiometry="1"/>
               <speciesReference species="C00037_c"  stoichiometry="1"/>
               <speciesReference species="C00003_c"  stoichiometry="1"/>
            </listOfReactants>
            <listOfProducts>
               <speciesReference species="C00143_c"  stoichiometry="1"/>
               <speciesReference species="C00080_c"  stoichiometry="1"/>
               <speciesReference species="C00011_c"  stoichiometry="1"/>
               <speciesReference species="C00014_c"  stoichiometry="1"/>
               <speciesReference species="C00004_c"  stoichiometry="1"/>
            </listOfProducts>
         </reaction>
         <reaction id="R03425_c" name="R03425_c" reversible="true">
            <listOfReactants>
               <speciesReference species="C00037_c"  stoichiometry="1"/>
               <speciesReference species="C16237_c"  stoichiometry="1"/>
            </listOfReactants>
            <listOfProducts>
               <speciesReference species="C01242_c"  stoichiometry="1"/>
               <speciesReference species="C00011_c"  stoichiometry="1"/>
            </listOfProducts>
         </reaction>
         <reaction id="T181" name="T181" reversible="true">
            <listOfReactants>
               <speciesReference species="C00002_c"  stoichiometry="1"/>
               <speciesReference species="C00001_c"  stoichiometry="1"/>
               <speciesReference species="U00055_m"  stoichiometry="1"/>
            </listOfReactants>
            <listOfProducts>
               <speciesReference species="C00009_c"  stoichiometry="1"/>
               <speciesReference species="C00008_c"  stoichiometry="1"/>
               <speciesReference species="U00055_c"  stoichiometry="1"/>
            </listOfProducts>
         </reaction>
         <reaction id="T250" name="T250" reversible="true">
            <listOfReactants>
               <speciesReference species="C00458_c"  stoichiometry="1"/>
            </listOfReactants>
            <listOfProducts>
               <speciesReference species="C00458_m"  stoichiometry="1"/>
            </listOfProducts>
         </reaction>
         <reaction id="R02142_c" name="R02142_c" reversible="true">
            <listOfReactants>
               <speciesReference species="C00013_c"  stoichiometry="1"/>
               <speciesReference species="C00655_c"  stoichiometry="1"/>
            </listOfReactants>
            <listOfProducts>
               <speciesReference species="C00119_c"  stoichiometry="1"/>
               <speciesReference species="C00385_c"  stoichiometry="1"/>
            </listOfProducts>
         </reaction>
         <reaction id="R04496_a" name="R04496_a" reversible="true">
            <listOfReactants>
               <speciesReference species="C04506_a"  stoichiometry="1"/>
               <speciesReference species="C00019_a"  stoichiometry="1"/>
            </listOfReactants>
            <listOfProducts>
               <speciesReference species="C04748_a"  stoichiometry="1"/>
               <speciesReference species="C00021_a"  stoichiometry="1"/>
            </listOfProducts>
         </reaction>
         <reaction id="Q00118_a" name="Q00118_a" reversible="true">
            <listOfReactants>
               <speciesReference species="C00010_a"  stoichiometry="1"/>
               <speciesReference species="C00002_a"  stoichiometry="1"/>
               <speciesReference species="C01530_a"  stoichiometry="1"/>
            </listOfReactants>
            <listOfProducts>
               <speciesReference species="C00020_a"  stoichiometry="1"/>
               <speciesReference species="C00013_a"  stoichiometry="1"/>
               <speciesReference species="C00412_a"  stoichiometry="1"/>
            </listOfProducts>
         </reaction>
         <reaction id="R02654_c" name="R02654_c" reversible="true">
            <listOfReactants>
               <speciesReference species="C01194_c"  stoichiometry="1"/>
               <speciesReference species="C00043_c"  stoichiometry="1"/>
            </listOfReactants>
            <listOfProducts>
               <speciesReference species="C00015_c"  stoichiometry="1"/>
               <speciesReference species="C01288_c"  stoichiometry="1"/>
            </listOfProducts>
         </reaction>
         <reaction id="T262" name="T262" reversible="true">
            <listOfReactants>
               <speciesReference species="C00063_c"  stoichiometry="1"/>
            </listOfReactants>
            <listOfProducts>
               <speciesReference species="C00063_a"  stoichiometry="1"/>
            </listOfProducts>
         </reaction>
         <reaction id="Q00147_a" name="Q00147_a" reversible="true">
            <listOfReactants>
               <speciesReference species="C00342_a"  stoichiometry="1"/>
               <speciesReference species="C00027_a"  stoichiometry="1"/>
            </listOfReactants>
            <listOfProducts>
               <speciesReference species="C00343_a"  stoichiometry="1"/>
               <speciesReference species="C00001_a"  stoichiometry="2"/>
            </listOfProducts>
         </reaction>
         <reaction id="R02485_c" name="R02485_c" reversible="true">
            <listOfReactants>
               <speciesReference species="C00881_c"  stoichiometry="1"/>
               <speciesReference species="C00001_c"  stoichiometry="1"/>
            </listOfReactants>
            <listOfProducts>
               <speciesReference species="C00526_c"  stoichiometry="1"/>
               <speciesReference species="C00014_c"  stoichiometry="1"/>
            </listOfProducts>
         </reaction>
         <reaction id="R01061_c" name="R01061_c" reversible="true">
            <listOfReactants>
               <speciesReference species="C00003_c"  stoichiometry="1"/>
               <speciesReference species="C00009_c"  stoichiometry="1"/>
               <speciesReference species="C00118_c"  stoichiometry="1"/>
            </listOfReactants>
            <listOfProducts>
               <speciesReference species="C00080_c"  stoichiometry="1"/>
               <speciesReference species="C00236_c"  stoichiometry="1"/>
               <speciesReference species="C00004_c"  stoichiometry="1"/>
            </listOfProducts>
         </reaction>
         <reaction id="R03659_c" name="R03659_c" reversible="true">
            <listOfReactants>
               <speciesReference species="C00002_c"  stoichiometry="1"/>
               <speciesReference species="C00073_c"  stoichiometry="1"/>
               <speciesReference species="C01647_c"  stoichiometry="1"/>
            </listOfReactants>
            <listOfProducts>
               <speciesReference species="C00013_c"  stoichiometry="1"/>
               <speciesReference species="C00020_c"  stoichiometry="1"/>
               <speciesReference species="C02430_c"  stoichiometry="1"/>
            </listOfProducts>
         </reaction>
         <reaction id="R01159_a" name="R01159_a" reversible="true">
            <listOfReactants>
               <speciesReference species="C00135_a"  stoichiometry="1"/>
               <speciesReference species="C00019_a"  stoichiometry="1"/>
            </listOfReactants>
            <listOfProducts>
               <speciesReference species="C00021_a"  stoichiometry="1"/>
               <speciesReference species="C01152_a"  stoichiometry="1"/>
            </listOfProducts>
         </reaction>
         <reaction id="R03291_c" name="R03291_c" reversible="true">
            <listOfReactants>
               <speciesReference species="C00003_c"  stoichiometry="1"/>
               <speciesReference species="C01157_c"  stoichiometry="1"/>
            </listOfReactants>
            <listOfProducts>
               <speciesReference species="C00080_c"  stoichiometry="1"/>
               <speciesReference species="C00004_c"  stoichiometry="1"/>
               <speciesReference species="C04281_c"  stoichiometry="1"/>
            </listOfProducts>
         </reaction>
         <reaction id="T171" name="T171" reversible="true">
            <listOfReactants>
               <speciesReference species="C00027_v"  stoichiometry="1"/>
            </listOfReactants>
            <listOfProducts>
               <speciesReference species="C00027_c"  stoichiometry="1"/>
            </listOfProducts>
         </reaction>
         <reaction id="R04502_c" name="R04502_c" reversible="true">
            <listOfReactants>
               <speciesReference species="C04537_c"  stoichiometry="1"/>
               <speciesReference species="C00096_c"  stoichiometry="1"/>
            </listOfReactants>
            <listOfProducts>
               <speciesReference species="C00035_c"  stoichiometry="1"/>
               <speciesReference species="C05860_c"  stoichiometry="1"/>
            </listOfProducts>
         </reaction>
         <reaction id="R02814_a" name="R02814_a" reversible="true">
            <listOfReactants>
               <speciesReference species="C01203_a"  stoichiometry="1"/>
               <speciesReference species="C00001_a"  stoichiometry="1"/>
            </listOfReactants>
            <listOfProducts>
               <speciesReference species="C00712_a"  stoichiometry="1"/>
               <speciesReference species="C00229_a"  stoichiometry="1"/>
            </listOfProducts>
         </reaction>
         <reaction id="Q00011_m" name="Q00011_m" reversible="true">
            <listOfReactants>
               <speciesReference species="C00213_m"  stoichiometry="1"/>
               <speciesReference species="C00003_m"  stoichiometry="1"/>
               <speciesReference species="C00001_m"  stoichiometry="1"/>
            </listOfReactants>
            <listOfProducts>
               <speciesReference species="C00037_m"  stoichiometry="1"/>
               <speciesReference species="C00004_m"  stoichiometry="1"/>
               <speciesReference species="C00067_m"  stoichiometry="1"/>
               <speciesReference species="C00080_m"  stoichiometry="1"/>
            </listOfProducts>
         </reaction>
         <reaction id="R04385_c" name="R04385_c" reversible="true">
            <listOfReactants>
               <speciesReference species="C00288_c"  stoichiometry="1"/>
               <speciesReference species="C00002_c"  stoichiometry="1"/>
               <speciesReference species="C06250_c"  stoichiometry="1"/>
            </listOfReactants>
            <listOfProducts>
               <speciesReference species="C04419_c"  stoichiometry="1"/>
               <speciesReference species="C00009_c"  stoichiometry="1"/>
               <speciesReference species="C00008_c"  stoichiometry="1"/>
            </listOfProducts>
         </reaction>
         <reaction id="T362" name="T362" reversible="true">
            <listOfReactants>
               <speciesReference species="C08362_a"  stoichiometry="1"/>
            </listOfReactants>
            <listOfProducts>
               <speciesReference species="C08362_c"  stoichiometry="1"/>
            </listOfProducts>
         </reaction>
         <reaction id="R00570_m" name="R00570_m" reversible="true">
            <listOfReactants>
               <speciesReference species="C00112_m"  stoichiometry="1"/>
               <speciesReference species="C00002_m"  stoichiometry="1"/>
            </listOfReactants>
            <listOfProducts>
               <speciesReference species="C00063_m"  stoichiometry="1"/>
               <speciesReference species="C00008_m"  stoichiometry="1"/>
            </listOfProducts>
         </reaction>
         <reaction id="T165" name="T165" reversible="true">
            <listOfReactants>
               <speciesReference species="C00238_c"  stoichiometry="1"/>
               <speciesReference species="C00002_c"  stoichiometry="1"/>
            </listOfReactants>
            <listOfProducts>
               <speciesReference species="C00009_c"  stoichiometry="1"/>
               <speciesReference species="C00008_c"  stoichiometry="1"/>
               <speciesReference species="C00238_a"  stoichiometry="1"/>
            </listOfProducts>
         </reaction>
         <reaction id="R04952_a" name="R04952_a" reversible="true">
            <listOfReactants>
               <speciesReference species="C01209_a"  stoichiometry="1"/>
               <speciesReference species="C05745_a"  stoichiometry="1"/>
            </listOfReactants>
            <listOfProducts>
               <speciesReference species="C05746_a"  stoichiometry="1"/>
               <speciesReference species="C00011_a"  stoichiometry="1"/>
               <speciesReference species="C00229_a"  stoichiometry="1"/>
            </listOfProducts>
         </reaction>
         <reaction id="R01005_er" name="R01005_er" reversible="true">
            <listOfReactants>
               <speciesReference species="C00110_er"  stoichiometry="1"/>
               <speciesReference species="C00029_er"  stoichiometry="1"/>
            </listOfReactants>
            <listOfProducts>
               <speciesReference species="C00015_er"  stoichiometry="1"/>
               <speciesReference species="C01246_er"  stoichiometry="1"/>
            </listOfProducts>
         </reaction>
         <reaction id="T68" name="T68" reversible="true">
            <listOfReactants>
               <speciesReference species="C00238_out"  stoichiometry="1"/>
            </listOfReactants>
            <listOfProducts>
               <speciesReference species="C00238_c"  stoichiometry="1"/>
            </listOfProducts>
         </reaction>
         <reaction id="Q00123_c" name="Q00123_c" reversible="true">
            <listOfReactants>
               <speciesReference species="C00647_c"  stoichiometry="1"/>
               <speciesReference species="C00001_c"  stoichiometry="1"/>
            </listOfReactants>
            <listOfProducts>
               <speciesReference species="C00009_c"  stoichiometry="1"/>
               <speciesReference species="C00534_c"  stoichiometry="1"/>
            </listOfProducts>
         </reaction>
         <reaction id="R04559_c" name="R04559_c" reversible="true">
            <listOfReactants>
               <speciesReference species="C04823_c"  stoichiometry="1"/>
            </listOfReactants>
            <listOfProducts>
               <speciesReference species="C04677_c"  stoichiometry="1"/>
               <speciesReference species="C00122_c"  stoichiometry="1"/>
            </listOfProducts>
         </reaction>
         <reaction id="T205" name="T205" reversible="true">
            <listOfReactants>
               <speciesReference species="C00082_v"  stoichiometry="1"/>
            </listOfReactants>
            <listOfProducts>
               <speciesReference species="C00082_c"  stoichiometry="1"/>
            </listOfProducts>
         </reaction>
         <reaction id="R03652_a" name="R03652_a" reversible="true">
            <listOfReactants>
               <speciesReference species="C01640_a"  stoichiometry="1"/>
               <speciesReference species="C00064_a"  stoichiometry="1"/>
               <speciesReference species="C00002_a"  stoichiometry="1"/>
            </listOfReactants>
            <listOfProducts>
               <speciesReference species="C00020_a"  stoichiometry="1"/>
               <speciesReference species="C00013_a"  stoichiometry="1"/>
               <speciesReference species="C02282_a"  stoichiometry="1"/>
            </listOfProducts>
         </reaction>
         <reaction id="R04448_c" name="R04448_c" reversible="true">
            <listOfReactants>
               <speciesReference species="C04294_c"  stoichiometry="1"/>
               <speciesReference species="C00002_c"  stoichiometry="1"/>
            </listOfReactants>
            <listOfProducts>
               <speciesReference species="C04327_c"  stoichiometry="1"/>
               <speciesReference species="C00008_c"  stoichiometry="1"/>
            </listOfProducts>
         </reaction>
         <reaction id="R02060_c" name="R02060_c" reversible="true">
            <listOfReactants>
               <speciesReference species="C06156_c"  stoichiometry="1"/>
            </listOfReactants>
            <listOfProducts>
               <speciesReference species="C00352_c"  stoichiometry="1"/>
            </listOfProducts>
         </reaction>
         <reaction id="R02596_a" name="R02596_a" reversible="true">
            <listOfReactants>
               <speciesReference species="C00590_a"  stoichiometry="1"/>
            </listOfReactants>
            <listOfProducts>
               <speciesReference species="C15805_a"  stoichiometry="1"/>
            </listOfProducts>
         </reaction>
         <reaction id="T154" name="T154" reversible="true">
            <listOfReactants>
               <speciesReference species="C00152_c"  stoichiometry="1"/>
               <speciesReference species="C00080_c"  stoichiometry="1"/>
            </listOfReactants>
            <listOfProducts>
               <speciesReference species="C00152_a"  stoichiometry="1"/>
               <speciesReference species="C00080_a"  stoichiometry="1"/>
            </listOfProducts>
         </reaction>
         <reaction id="T401" name="T401" reversible="true">
            <listOfReactants>
               <speciesReference species="C00005_c"  stoichiometry="1"/>
            </listOfReactants>
            <listOfProducts>
               <speciesReference species="C00005_a"  stoichiometry="1"/>
            </listOfProducts>
         </reaction>
         <reaction id="R04724_a" name="R04724_a" reversible="true">
            <listOfReactants>
               <speciesReference species="C05223_a"  stoichiometry="1"/>
               <speciesReference species="C00003_a"  stoichiometry="1"/>
            </listOfReactants>
            <listOfProducts>
               <speciesReference species="C00004_a"  stoichiometry="1"/>
               <speciesReference species="C00080_a"  stoichiometry="1"/>
               <speciesReference species="C05758_a"  stoichiometry="1"/>
            </listOfProducts>
         </reaction>
         <reaction id="R06590_c" name="R06590_c" reversible="true">
            <listOfReactants>
               <speciesReference species="C12214_c"  stoichiometry="1"/>
               <speciesReference species="C00117_c"  stoichiometry="1"/>
            </listOfReactants>
            <listOfProducts>
               <speciesReference species="C12215_c"  stoichiometry="1"/>
               <speciesReference species="C05382_c"  stoichiometry="1"/>
            </listOfProducts>
         </reaction>
         <reaction id="R08091_c" name="R08091_c" reversible="true">
            <listOfReactants>
               <speciesReference species="C00010_c"  stoichiometry="1"/>
               <speciesReference species="C16466_c"  stoichiometry="1"/>
            </listOfReactants>
            <listOfProducts>
               <speciesReference species="C00024_c"  stoichiometry="1"/>
               <speciesReference species="C16470_c"  stoichiometry="1"/>
            </listOfProducts>
         </reaction>
         <reaction id="T267" name="T267" reversible="true">
            <listOfReactants>
               <speciesReference species="C00183_c"  stoichiometry="1"/>
            </listOfReactants>
            <listOfProducts>
               <speciesReference species="C00183_m"  stoichiometry="1"/>
            </listOfProducts>
         </reaction>
         <reaction id="T13" name="T13" reversible="true">
            <listOfReactants>
               <speciesReference species="C00049_out"  stoichiometry="1"/>
            </listOfReactants>
            <listOfProducts>
               <speciesReference species="C00049_c"  stoichiometry="1"/>
            </listOfProducts>
         </reaction>
         <reaction id="T245" name="T245" reversible="true">
            <listOfReactants>
               <speciesReference species="C01651_n"  stoichiometry="1"/>
            </listOfReactants>
            <listOfProducts>
               <speciesReference species="C01651_c"  stoichiometry="1"/>
            </listOfProducts>
         </reaction>
         <reaction id="R08245_c" name="R08245_c" reversible="true">
            <listOfReactants>
               <speciesReference species="C00119_c"  stoichiometry="1"/>
               <speciesReference species="C07648_c"  stoichiometry="1"/>
            </listOfReactants>
            <listOfProducts>
               <speciesReference species="C00013_c"  stoichiometry="1"/>
               <speciesReference species="C16619_c"  stoichiometry="1"/>
            </listOfProducts>
         </reaction>
         <reaction id="R01651_m" name="R01651_m" reversible="true">
            <listOfReactants>
               <speciesReference species="C00010_m"  stoichiometry="1"/>
               <speciesReference species="C00003_m"  stoichiometry="1"/>
               <speciesReference species="C00233_m"  stoichiometry="1"/>
            </listOfReactants>
            <listOfProducts>
               <speciesReference species="C00004_m"  stoichiometry="1"/>
               <speciesReference species="C02939_m"  stoichiometry="1"/>
               <speciesReference species="C00011_m"  stoichiometry="1"/>
               <speciesReference species="C00080_m"  stoichiometry="1"/>
            </listOfProducts>
         </reaction>
         <reaction id="R02055_c" name="R02055_c" reversible="true">
            <listOfReactants>
               <speciesReference species="C02737_c"  stoichiometry="1"/>
            </listOfReactants>
            <listOfProducts>
               <speciesReference species="C00350_c"  stoichiometry="1"/>
               <speciesReference species="C00011_c"  stoichiometry="1"/>
            </listOfProducts>
         </reaction>
         <reaction id="R02590_c" name="R02590_c" reversible="true">
            <listOfReactants>
               <speciesReference species="C00063_c"  stoichiometry="1"/>
               <speciesReference species="C06459_c"  stoichiometry="1"/>
            </listOfReactants>
            <listOfProducts>
               <speciesReference species="C05674_c"  stoichiometry="1"/>
               <speciesReference species="C00013_c"  stoichiometry="1"/>
            </listOfProducts>
         </reaction>
         <reaction id="R01067_c" name="R01067_c" reversible="true">
            <listOfReactants>
               <speciesReference species="C00118_c"  stoichiometry="1"/>
               <speciesReference species="C00085_c"  stoichiometry="1"/>
            </listOfReactants>
            <listOfProducts>
               <speciesReference species="C00279_c"  stoichiometry="1"/>
               <speciesReference species="C00231_c"  stoichiometry="1"/>
            </listOfProducts>
         </reaction>
         <reaction id="R07618_c" name="R07618_c" reversible="true">
            <listOfReactants>
               <speciesReference species="C15973_c"  stoichiometry="1"/>
               <speciesReference species="C00003_c"  stoichiometry="1"/>
            </listOfReactants>
            <listOfProducts>
               <speciesReference species="C00080_c"  stoichiometry="1"/>
               <speciesReference species="C15972_c"  stoichiometry="1"/>
               <speciesReference species="C00004_c"  stoichiometry="1"/>
            </listOfProducts>
         </reaction>
         <reaction id="R07895_c" name="R07895_c" reversible="true">
            <listOfReactants>
               <speciesReference species="C00024_c"  stoichiometry="1"/>
               <speciesReference species="C16335_c"  stoichiometry="1"/>
            </listOfReactants>
            <listOfProducts>
               <speciesReference species="C00010_c"  stoichiometry="1"/>
               <speciesReference species="C16334_c"  stoichiometry="1"/>
            </listOfProducts>
         </reaction>
         <reaction id="Q00107_c" name="Q00107_c" reversible="true">
            <listOfReactants>
               <speciesReference species="C00010_c"  stoichiometry="1"/>
               <speciesReference species="C05118_c"  stoichiometry="1"/>
            </listOfReactants>
            <listOfProducts>
               <speciesReference species="C15980_c"  stoichiometry="1"/>
               <speciesReference species="C00579_c"  stoichiometry="1"/>
            </listOfProducts>
         </reaction>
         <reaction id="Q00076_c" name="Q00076_c" reversible="true">
            <listOfReactants>
               <speciesReference species="C00029_c"  stoichiometry="1"/>
               <speciesReference species="C00568_c"  stoichiometry="1"/>
            </listOfReactants>
            <listOfProducts>
               <speciesReference species="C00015_c"  stoichiometry="1"/>
               <speciesReference species="U00035_c"  stoichiometry="1"/>
            </listOfProducts>
         </reaction>
         <reaction id="R01858_c" name="R01858_c" reversible="true">
            <listOfReactants>
               <speciesReference species="C00286_c"  stoichiometry="1"/>
               <speciesReference species="C00022_c"  stoichiometry="1"/>
            </listOfReactants>
            <listOfProducts>
               <speciesReference species="C00074_c"  stoichiometry="1"/>
               <speciesReference species="C00361_c"  stoichiometry="1"/>
            </listOfProducts>
         </reaction>
         <reaction id="R01009_er" name="R01009_er" reversible="true">
            <listOfReactants>
               <speciesReference species="C00110_er"  stoichiometry="1"/>
               <speciesReference species="C00096_er"  stoichiometry="1"/>
            </listOfReactants>
            <listOfProducts>
               <speciesReference species="C00035_er"  stoichiometry="1"/>
               <speciesReference species="C03862_er"  stoichiometry="1"/>
            </listOfProducts>
         </reaction>
         <reaction id="Q00132_c" name="Q00132_c" reversible="true">
            <listOfReactants>
               <speciesReference species="C00080_c"  stoichiometry="1"/>
               <speciesReference species="C05859_c"  stoichiometry="1"/>
               <speciesReference species="C00004_c"  stoichiometry="1"/>
            </listOfReactants>
            <listOfProducts>
               <speciesReference species="C00003_c"  stoichiometry="1"/>
               <speciesReference species="C00621_c"  stoichiometry="1"/>
            </listOfProducts>
         </reaction>
         <reaction id="Q00064_c" name="Q00064_c" reversible="true">
            <listOfReactants>
               <speciesReference species="C00001_c"  stoichiometry="1"/>
               <speciesReference species="C00096_c"  stoichiometry="1"/>
            </listOfReactants>
            <listOfProducts>
               <speciesReference species="C00035_c"  stoichiometry="1"/>
               <speciesReference species="C00159_c"  stoichiometry="1"/>
            </listOfProducts>
         </reaction>
         <reaction id="R03654_c" name="R03654_c" reversible="true">
            <listOfReactants>
               <speciesReference species="C00037_c"  stoichiometry="1"/>
               <speciesReference species="C00002_c"  stoichiometry="1"/>
               <speciesReference species="C01642_c"  stoichiometry="1"/>
            </listOfReactants>
            <listOfProducts>
               <speciesReference species="C00013_c"  stoichiometry="1"/>
               <speciesReference species="C00020_c"  stoichiometry="1"/>
               <speciesReference species="C02412_c"  stoichiometry="1"/>
            </listOfProducts>
         </reaction>
         <reaction id="T238" name="T238" reversible="true">
            <listOfReactants>
               <speciesReference species="C01644_n"  stoichiometry="1"/>
            </listOfReactants>
            <listOfProducts>
               <speciesReference species="C01644_c"  stoichiometry="1"/>
            </listOfProducts>
         </reaction>
         <reaction id="R03038_m" name="R03038_m" reversible="true">
            <listOfReactants>
               <speciesReference species="C01635_m"  stoichiometry="1"/>
               <speciesReference species="C00041_m"  stoichiometry="1"/>
               <speciesReference species="C00002_m"  stoichiometry="1"/>
            </listOfReactants>
            <listOfProducts>
               <speciesReference species="C00013_m"  stoichiometry="1"/>
               <speciesReference species="C00020_m"  stoichiometry="1"/>
               <speciesReference species="C00886_m"  stoichiometry="1"/>
            </listOfProducts>
         </reaction>
         <reaction id="R07168_c" name="R07168_c" reversible="true">
            <listOfReactants>
               <speciesReference species="C00003_c"  stoichiometry="1"/>
               <speciesReference species="C00440_c"  stoichiometry="1"/>
            </listOfReactants>
            <listOfProducts>
               <speciesReference species="C00143_c"  stoichiometry="1"/>
               <speciesReference species="C00080_c"  stoichiometry="1"/>
               <speciesReference species="C00004_c"  stoichiometry="1"/>
            </listOfProducts>
         </reaction>
         <reaction id="T5" name="T5" reversible="true">
            <listOfReactants>
               <speciesReference species="C00212_out"  stoichiometry="1"/>
            </listOfReactants>
            <listOfProducts>
               <speciesReference species="C00212_c"  stoichiometry="1"/>
            </listOfProducts>
         </reaction>
         <reaction id="T300" name="T300" reversible="true">
            <listOfReactants>
               <speciesReference species="C01648_c"  stoichiometry="1"/>
            </listOfReactants>
            <listOfProducts>
               <speciesReference species="C01648_m"  stoichiometry="1"/>
            </listOfProducts>
         </reaction>
         <reaction id="Q00096_m" name="Q00096_m" reversible="true">
            <listOfReactants>
               <speciesReference species="C02147_m"  stoichiometry="1"/>
               <speciesReference species="C00003_m"  stoichiometry="1"/>
            </listOfReactants>
            <listOfProducts>
               <speciesReference species="C00004_m"  stoichiometry="1"/>
               <speciesReference species="C00725_m"  stoichiometry="1"/>
               <speciesReference species="C00080_m"  stoichiometry="1"/>
            </listOfProducts>
         </reaction>
         <reaction id="R01312_c" name="R01312_c" reversible="true">
            <listOfReactants>
               <speciesReference species="C00001_c"  stoichiometry="1"/>
               <speciesReference species="C00157_c"  stoichiometry="1"/>
            </listOfReactants>
            <listOfProducts>
               <speciesReference species="C00641_c"  stoichiometry="1"/>
               <speciesReference species="C00588_c"  stoichiometry="1"/>
            </listOfProducts>
         </reaction>
         <reaction id="Q00163_n" name="Q00163_n" reversible="true">
            <listOfReactants>
               <speciesReference species="C00075_n"  stoichiometry="0.3"/>
               <speciesReference species="C00044_n"  stoichiometry="0.22"/>
               <speciesReference species="C00002_n"  stoichiometry="0.31"/>
               <speciesReference species="C00063_n"  stoichiometry="0.17"/>
            </listOfReactants>
            <listOfProducts>
               <speciesReference species="C00013_n"  stoichiometry="1"/>
               <speciesReference species="C01639_n"  stoichiometry="1"/>
            </listOfProducts>
         </reaction>
         <reaction id="T392" name="T392" reversible="true">
            <listOfReactants>
               <speciesReference species="C00112_c"  stoichiometry="1"/>
            </listOfReactants>
            <listOfProducts>
               <speciesReference species="C00112_a"  stoichiometry="1"/>
            </listOfProducts>
         </reaction>
         <reaction id="Q00053_c" name="Q00053_c" reversible="true">
            <listOfReactants>
               <speciesReference species="C03541_c"  stoichiometry="1"/>
               <speciesReference species="C00002_c"  stoichiometry="1"/>
               <speciesReference species="C00058_c"  stoichiometry="1"/>
            </listOfReactants>
            <listOfProducts>
               <speciesReference species="C05929_c"  stoichiometry="1"/>
               <speciesReference species="C00009_c"  stoichiometry="1"/>
               <speciesReference species="C00008_c"  stoichiometry="1"/>
            </listOfProducts>
         </reaction>
         <reaction id="R00760_c" name="R00760_c" reversible="true">
            <listOfReactants>
               <speciesReference species="C00002_c"  stoichiometry="1"/>
               <speciesReference species="C00095_c"  stoichiometry="1"/>
            </listOfReactants>
            <listOfProducts>
               <speciesReference species="C00008_c"  stoichiometry="1"/>
               <speciesReference species="C00085_c"  stoichiometry="1"/>
            </listOfProducts>
         </reaction>
         <reaction id="TB00001" name="TB00001" reversible="true">
            <listOfReactants>
               <speciesReference species="C00002_c"  stoichiometry="1"/>
               <speciesReference species="C00399_m"  stoichiometry="1"/>
               <speciesReference species="U00068_er"  stoichiometry="1"/>
               <speciesReference species="C05980_c"  stoichiometry="1"/>
               <speciesReference species="U00019_n"  stoichiometry="1"/>
               <speciesReference species="C00039_n"  stoichiometry="1"/>
               <speciesReference species="C00017_m"  stoichiometry="1"/>
               <speciesReference species="C00641_c"  stoichiometry="1"/>
               <speciesReference species="C11572_c"  stoichiometry="1"/>
               <speciesReference species="C00350_c"  stoichiometry="1"/>
               <speciesReference species="U00021_m"  stoichiometry="1"/>
               <speciesReference species="U00050_c"  stoichiometry="1"/>
               <speciesReference species="C00575_c"  stoichiometry="1"/>
               <speciesReference species="C00129_c"  stoichiometry="1"/>
               <speciesReference species="U00067_c"  stoichiometry="1"/>
               <speciesReference species="C00018_c"  stoichiometry="1"/>
               <speciesReference species="C00550_c"  stoichiometry="1"/>
               <speciesReference species="C00416_c"  stoichiometry="1"/>
               <speciesReference species="U00071_c"  stoichiometry="1"/>
               <speciesReference species="U00006_c"  stoichiometry="1"/>
               <speciesReference species="C16237_m"  stoichiometry="1"/>
               <speciesReference species="U00064_v"  stoichiometry="1"/>
               <speciesReference species="C00712_c"  stoichiometry="1"/>
               <speciesReference species="U00028_m"  stoichiometry="1"/>
               <speciesReference species="C00187_c"  stoichiometry="1"/>
               <speciesReference species="C00019_c"  stoichiometry="1"/>
               <speciesReference species="C00039_a"  stoichiometry="1"/>
               <speciesReference species="C01194_c"  stoichiometry="1"/>
               <speciesReference species="C01595_c"  stoichiometry="1"/>
               <speciesReference species="C04748_c"  stoichiometry="1"/>
               <speciesReference species="U00051_c"  stoichiometry="1"/>
               <speciesReference species="C00017_c"  stoichiometry="1"/>
               <speciesReference species="C00039_m"  stoichiometry="1"/>
               <speciesReference species="C00068_c"  stoichiometry="1"/>
               <speciesReference species="U00071_v"  stoichiometry="1"/>
               <speciesReference species="U00070_a"  stoichiometry="1"/>
               <speciesReference species="C00157_c"  stoichiometry="1"/>
               <speciesReference species="C08362_c"  stoichiometry="1"/>
               <speciesReference species="C04679_c"  stoichiometry="1"/>
               <speciesReference species="C00101_c"  stoichiometry="1"/>
               <speciesReference species="U00046_c"  stoichiometry="1"/>
               <speciesReference species="C01530_c"  stoichiometry="1"/>
               <speciesReference species="U00070_c"  stoichiometry="1"/>
               <speciesReference species="C02737_c"  stoichiometry="1"/>
               <speciesReference species="C00010_c"  stoichiometry="1"/>
               <speciesReference species="C00006_c"  stoichiometry="1"/>
               <speciesReference species="U00013_m"  stoichiometry="1"/>
               <speciesReference species="C00249_c"  stoichiometry="1"/>
               <speciesReference species="C00017_a"  stoichiometry="1"/>
               <speciesReference species="U00053_c"  stoichiometry="1"/>
               <speciesReference species="C16237_a"  stoichiometry="1"/>
               <speciesReference species="U00071_m"  stoichiometry="1"/>
               <speciesReference species="C00003_c"  stoichiometry="1"/>
               <speciesReference species="U00034_a"  stoichiometry="1"/>
               <speciesReference species="C00422_c"  stoichiometry="1"/>
               <speciesReference species="C00032_m"  stoichiometry="1"/>
               <speciesReference species="C00016_c"  stoichiometry="1"/>
            </listOfReactants>
            <listOfProducts>
               <speciesReference species="Biomass_c"  stoichiometry="1"/>
            </listOfProducts>
         </reaction>
         <reaction id="T176" name="T176" reversible="true">
            <listOfReactants>
               <speciesReference species="C00430_a"  stoichiometry="1"/>
            </listOfReactants>
            <listOfProducts>
               <speciesReference species="C00430_c"  stoichiometry="1"/>
            </listOfProducts>
         </reaction>
         <reaction id="Q00136_er" name="Q00136_er" reversible="true">
            <listOfReactants>
               <speciesReference species="C00350_er"  stoichiometry="1"/>
               <speciesReference species="U00057_er"  stoichiometry="1"/>
            </listOfReactants>
            <listOfProducts>
               <speciesReference species="U00059_er"  stoichiometry="1"/>
            </listOfProducts>
         </reaction>
         <reaction id="R05875_a" name="R05875_a" reversible="true">
            <listOfReactants>
               <speciesReference species="C00003_a"  stoichiometry="1"/>
               <speciesReference species="C00138_a"  stoichiometry="1"/>
            </listOfReactants>
            <listOfProducts>
               <speciesReference species="C00004_a"  stoichiometry="1"/>
               <speciesReference species="C00139_a"  stoichiometry="1"/>
               <speciesReference species="C00080_a"  stoichiometry="1"/>
            </listOfProducts>
         </reaction>
         <reaction id="R02134_c" name="R02134_c" reversible="true">
            <listOfReactants>
               <speciesReference species="C00378_c"  stoichiometry="1"/>
               <speciesReference species="C00002_c"  stoichiometry="1"/>
            </listOfReactants>
            <listOfProducts>
               <speciesReference species="C00008_c"  stoichiometry="1"/>
               <speciesReference species="C01081_c"  stoichiometry="1"/>
            </listOfProducts>
         </reaction>
         <reaction id="R00316_c" name="R00316_c" reversible="true">
            <listOfReactants>
               <speciesReference species="C00002_c"  stoichiometry="1"/>
               <speciesReference species="C00033_c"  stoichiometry="1"/>
            </listOfReactants>
            <listOfProducts>
               <speciesReference species="C00013_c"  stoichiometry="1"/>
               <speciesReference species="C05993_c"  stoichiometry="1"/>
            </listOfProducts>
         </reaction>
         <reaction id="T223" name="T223" reversible="true">
            <listOfReactants>
               <speciesReference species="C00044_c"  stoichiometry="1"/>
            </listOfReactants>
            <listOfProducts>
               <speciesReference species="C00044_n"  stoichiometry="1"/>
            </listOfProducts>
         </reaction>
         <reaction id="R04537_a" name="R04537_a" reversible="true">
            <listOfReactants>
               <speciesReference species="C04620_a"  stoichiometry="1"/>
            </listOfReactants>
            <listOfProducts>
               <speciesReference species="C05751_a"  stoichiometry="1"/>
               <speciesReference species="C00001_a"  stoichiometry="1"/>
            </listOfProducts>
         </reaction>
         <reaction id="Q00001_m" name="Q00001_m" reversible="true">
            <listOfReactants>
               <speciesReference species="C00006_m"  stoichiometry="1"/>
               <speciesReference species="U00050_m"  stoichiometry="1"/>
               <speciesReference species="C00051_m"  stoichiometry="2"/>
            </listOfReactants>
            <listOfProducts>
               <speciesReference species="C00127_m"  stoichiometry="1"/>
               <speciesReference species="C00005_m"  stoichiometry="1"/>
               <speciesReference species="C00080_m"  stoichiometry="1"/>
            </listOfProducts>
         </reaction>
         <reaction id="T340" name="T340" reversible="true">
            <listOfReactants>
               <speciesReference species="C00350_c"  stoichiometry="1"/>
            </listOfReactants>
            <listOfProducts>
               <speciesReference species="C00350_er"  stoichiometry="1"/>
            </listOfProducts>
         </reaction>
         <reaction id="T124" name="T124" reversible="true">
            <listOfReactants>
               <speciesReference species="C00002_c"  stoichiometry="1"/>
               <speciesReference species="C00001_c"  stoichiometry="1"/>
               <speciesReference species="C00076_c"  stoichiometry="1"/>
            </listOfReactants>
            <listOfProducts>
               <speciesReference species="C00076_g"  stoichiometry="1"/>
               <speciesReference species="C00009_c"  stoichiometry="1"/>
               <speciesReference species="C00008_c"  stoichiometry="1"/>
            </listOfProducts>
         </reaction>
         <reaction id="T330" name="T330" reversible="true">
            <listOfReactants>
               <speciesReference species="C11437_a"  stoichiometry="1"/>
            </listOfReactants>
            <listOfProducts>
               <speciesReference species="C11437_c"  stoichiometry="1"/>
            </listOfProducts>
         </reaction>
         <reaction id="T111" name="T111" reversible="true">
            <listOfReactants>
               <speciesReference species="C00105_er"  stoichiometry="1"/>
               <speciesReference species="C00052_c"  stoichiometry="1"/>
            </listOfReactants>
            <listOfProducts>
               <speciesReference species="C00105_c"  stoichiometry="1"/>
               <speciesReference species="C00052_er"  stoichiometry="1"/>
            </listOfProducts>
         </reaction>
         <reaction id="R01702_m" name="R01702_m" reversible="true">
            <listOfReactants>
               <speciesReference species="C15972_m"  stoichiometry="1"/>
               <speciesReference species="C00233_m"  stoichiometry="1"/>
            </listOfReactants>
            <listOfProducts>
               <speciesReference species="C00011_m"  stoichiometry="1"/>
               <speciesReference species="C15975_m"  stoichiometry="1"/>
            </listOfProducts>
         </reaction>
         <reaction id="Q00093_m" name="Q00093_m" reversible="true">
            <listOfReactants>
               <speciesReference species="C06563_m"  stoichiometry="1"/>
               <speciesReference species="C00235_m"  stoichiometry="1"/>
            </listOfReactants>
            <listOfProducts>
               <speciesReference species="C00013_m"  stoichiometry="1"/>
               <speciesReference species="U00047_m"  stoichiometry="1"/>
            </listOfProducts>
         </reaction>
         <reaction id="R04866_n" name="R04866_n" reversible="true">
            <listOfReactants>
               <speciesReference species="C05544_n"  stoichiometry="1"/>
               <speciesReference species="C00019_n"  stoichiometry="1"/>
            </listOfReactants>
            <listOfProducts>
               <speciesReference species="C05545_n"  stoichiometry="1"/>
               <speciesReference species="C00021_n"  stoichiometry="1"/>
            </listOfProducts>
         </reaction>
         <reaction id="R01049_a" name="R01049_a" reversible="true">
            <listOfReactants>
               <speciesReference species="C00117_a"  stoichiometry="1"/>
               <speciesReference species="C00002_a"  stoichiometry="1"/>
            </listOfReactants>
            <listOfProducts>
               <speciesReference species="C00020_a"  stoichiometry="1"/>
               <speciesReference species="C00119_a"  stoichiometry="1"/>
            </listOfProducts>
         </reaction>
         <reaction id="R04764_a" name="R04764_a" reversible="true">
            <listOfReactants>
               <speciesReference species="C00019_a"  stoichiometry="1"/>
               <speciesReference species="C05301_a"  stoichiometry="1"/>
            </listOfReactants>
            <listOfProducts>
               <speciesReference species="C05302_a"  stoichiometry="1"/>
               <speciesReference species="C00021_a"  stoichiometry="1"/>
            </listOfProducts>
         </reaction>
         <reaction id="T328" name="T328" reversible="true">
            <listOfReactants>
               <speciesReference species="C00010_a"  stoichiometry="1"/>
            </listOfReactants>
            <listOfProducts>
               <speciesReference species="C00010_c"  stoichiometry="1"/>
            </listOfProducts>
         </reaction>
         <reaction id="T296" name="T296" reversible="true">
            <listOfReactants>
               <speciesReference species="C01644_c"  stoichiometry="1"/>
            </listOfReactants>
            <listOfProducts>
               <speciesReference species="C01644_m"  stoichiometry="1"/>
            </listOfProducts>
         </reaction>
         <reaction id="R01063_c" name="R01063_c" reversible="true">
            <listOfReactants>
               <speciesReference species="C00006_c"  stoichiometry="1"/>
               <speciesReference species="C00009_c"  stoichiometry="1"/>
               <speciesReference species="C00118_c"  stoichiometry="1"/>
            </listOfReactants>
            <listOfProducts>
               <speciesReference species="C00005_c"  stoichiometry="1"/>
               <speciesReference species="C00080_c"  stoichiometry="1"/>
               <speciesReference species="C00236_c"  stoichiometry="1"/>
            </listOfProducts>
         </reaction>
         <reaction id="T371" name="T371" reversible="true">
            <listOfReactants>
               <speciesReference species="C00139_c"  stoichiometry="1"/>
            </listOfReactants>
            <listOfProducts>
               <speciesReference species="C00139_a"  stoichiometry="1"/>
            </listOfProducts>
         </reaction>
         <reaction id="R00885_c" name="R00885_c" reversible="true">
            <listOfReactants>
               <speciesReference species="C00044_c"  stoichiometry="1"/>
               <speciesReference species="C00636_c"  stoichiometry="1"/>
            </listOfReactants>
            <listOfProducts>
               <speciesReference species="C00013_c"  stoichiometry="1"/>
               <speciesReference species="C00096_c"  stoichiometry="1"/>
            </listOfProducts>
         </reaction>
         <reaction id="R00328_a" name="R00328_a" reversible="true">
            <listOfReactants>
               <speciesReference species="C00035_a"  stoichiometry="1"/>
               <speciesReference species="C00001_a"  stoichiometry="1"/>
            </listOfReactants>
            <listOfProducts>
               <speciesReference species="C00144_a"  stoichiometry="1"/>
               <speciesReference species="C00009_a"  stoichiometry="1"/>
            </listOfProducts>
         </reaction>
         <reaction id="T212" name="T212" reversible="true">
            <listOfReactants>
               <speciesReference species="C00049_v"  stoichiometry="1"/>
            </listOfReactants>
            <listOfProducts>
               <speciesReference species="C00049_c"  stoichiometry="1"/>
            </listOfProducts>
         </reaction>
         <reaction id="T349" name="T349" reversible="true">
            <listOfReactants>
               <speciesReference species="C00022_c"  stoichiometry="1"/>
            </listOfReactants>
            <listOfProducts>
               <speciesReference species="C00022_a"  stoichiometry="1"/>
            </listOfProducts>
         </reaction>
         <reaction id="R05351_a" name="R05351_a" reversible="true">
            <listOfReactants>
               <speciesReference species="C00010_a"  stoichiometry="1"/>
               <speciesReference species="C06548_a"  stoichiometry="1"/>
               <speciesReference species="C00003_a"  stoichiometry="1"/>
            </listOfReactants>
            <listOfProducts>
               <speciesReference species="C00004_a"  stoichiometry="1"/>
               <speciesReference species="C00024_a"  stoichiometry="1"/>
               <speciesReference species="C00080_a"  stoichiometry="1"/>
            </listOfProducts>
         </reaction>
         <reaction id="R02331_c" name="R02331_c" reversible="true">
            <listOfReactants>
               <speciesReference species="C01346_c"  stoichiometry="1"/>
               <speciesReference species="C00002_c"  stoichiometry="1"/>
            </listOfReactants>
            <listOfProducts>
               <speciesReference species="C00008_c"  stoichiometry="1"/>
               <speciesReference species="C00460_c"  stoichiometry="1"/>
            </listOfProducts>
         </reaction>
         <reaction id="R01890_c" name="R01890_c" reversible="true">
            <listOfReactants>
               <speciesReference species="C00063_c"  stoichiometry="1"/>
               <speciesReference species="C00588_c"  stoichiometry="1"/>
            </listOfReactants>
            <listOfProducts>
               <speciesReference species="C00013_c"  stoichiometry="1"/>
               <speciesReference species="C00307_c"  stoichiometry="1"/>
            </listOfProducts>
         </reaction>
         <reaction id="R01503_c" name="R01503_c" reversible="true">
            <listOfReactants>
               <speciesReference species="C00195_c"  stoichiometry="1"/>
               <speciesReference species="C00570_c"  stoichiometry="1"/>
            </listOfReactants>
            <listOfProducts>
               <speciesReference species="C06062_c"  stoichiometry="1"/>
               <speciesReference species="C00055_c"  stoichiometry="1"/>
            </listOfProducts>
         </reaction>
         <reaction id="R00514_a" name="R00514_a" reversible="true">
            <listOfReactants>
               <speciesReference species="C00112_a"  stoichiometry="1"/>
               <speciesReference species="C00001_a"  stoichiometry="1"/>
            </listOfReactants>
            <listOfProducts>
               <speciesReference species="C00009_a"  stoichiometry="1"/>
               <speciesReference species="C00055_a"  stoichiometry="1"/>
            </listOfProducts>
         </reaction>
         <reaction id="T404" name="T404" reversible="true">
            <listOfReactants>
               <speciesReference species="C00110_er"  stoichiometry="1"/>
            </listOfReactants>
            <listOfProducts>
               <speciesReference species="C00110_c"  stoichiometry="1"/>
            </listOfProducts>
         </reaction>
         <reaction id="R01561_c" name="R01561_c" reversible="true">
            <listOfReactants>
               <speciesReference species="C00009_c"  stoichiometry="1"/>
               <speciesReference species="C00212_c"  stoichiometry="1"/>
            </listOfReactants>
            <listOfProducts>
               <speciesReference species="C00620_c"  stoichiometry="1"/>
               <speciesReference species="C00147_c"  stoichiometry="1"/>
            </listOfProducts>
         </reaction>
         <reaction id="R07675_c" name="R07675_c" reversible="true">
            <listOfReactants>
               <speciesReference species="C01825_c"  stoichiometry="1"/>
               <speciesReference species="C00003_c"  stoichiometry="1"/>
            </listOfReactants>
            <listOfProducts>
               <speciesReference species="C01115_c"  stoichiometry="1"/>
               <speciesReference species="C00080_c"  stoichiometry="1"/>
               <speciesReference species="C00004_c"  stoichiometry="1"/>
            </listOfProducts>
         </reaction>
         <reaction id="R08218_c" name="R08218_c" reversible="true">
            <listOfReactants>
               <speciesReference species="C16636_c"  stoichiometry="1"/>
               <speciesReference species="C00002_c"  stoichiometry="1"/>
               <speciesReference species="C00065_c"  stoichiometry="1"/>
            </listOfReactants>
            <listOfProducts>
               <speciesReference species="C00013_c"  stoichiometry="1"/>
               <speciesReference species="C00020_c"  stoichiometry="1"/>
               <speciesReference species="C06481_c"  stoichiometry="1"/>
            </listOfProducts>
         </reaction>
         <reaction id="R06872_a" name="R06872_a" reversible="true">
            <listOfReactants>
               <speciesReference species="C00093_a"  stoichiometry="1"/>
               <speciesReference species="C00040_a"  stoichiometry="1"/>
            </listOfReactants>
            <listOfProducts>
               <speciesReference species="C00010_a"  stoichiometry="1"/>
               <speciesReference species="C03974_a"  stoichiometry="1"/>
            </listOfProducts>
         </reaction>
         <reaction id="Q00135_er" name="Q00135_er" reversible="true">
            <listOfReactants>
               <speciesReference species="U00056_er"  stoichiometry="1"/>
               <speciesReference species="C03862_er"  stoichiometry="1"/>
            </listOfReactants>
            <listOfProducts>
               <speciesReference species="C00110_er"  stoichiometry="1"/>
               <speciesReference species="U00057_er"  stoichiometry="1"/>
            </listOfProducts>
         </reaction>
         <reaction id="R00120_c" name="R00120_c" reversible="true">
            <listOfReactants>
               <speciesReference species="C00051_c"  stoichiometry="2"/>
               <speciesReference species="C00007_c"  stoichiometry="1"/>
            </listOfReactants>
            <listOfProducts>
               <speciesReference species="C00127_c"  stoichiometry="1"/>
               <speciesReference species="C00027_c"  stoichiometry="1"/>
            </listOfProducts>
         </reaction>
         <reaction id="R03234_a" name="R03234_a" reversible="true">
            <listOfReactants>
               <speciesReference species="C01096_a"  stoichiometry="1"/>
               <speciesReference species="C00006_a"  stoichiometry="1"/>
            </listOfReactants>
            <listOfProducts>
               <speciesReference species="C00080_a"  stoichiometry="1"/>
               <speciesReference species="C00005_a"  stoichiometry="1"/>
               <speciesReference species="C02888_a"  stoichiometry="1"/>
            </listOfProducts>
         </reaction>
         <reaction id="T131" name="T131" reversible="true">
            <listOfReactants>
               <speciesReference species="C00013_c"  stoichiometry="1"/>
               <speciesReference species="C00080_c"  stoichiometry="1"/>
            </listOfReactants>
            <listOfProducts>
               <speciesReference species="C00080_v"  stoichiometry="1"/>
               <speciesReference species="C00009_c"  stoichiometry="2"/>
            </listOfProducts>
         </reaction>
         <reaction id="T113" name="T113" reversible="true">
            <listOfReactants>
               <speciesReference species="C00043_c"  stoichiometry="1"/>
               <speciesReference species="C00105_er"  stoichiometry="1"/>
            </listOfReactants>
            <listOfProducts>
               <speciesReference species="C00043_er"  stoichiometry="1"/>
               <speciesReference species="C00105_c"  stoichiometry="1"/>
            </listOfProducts>
         </reaction>
         <reaction id="Q00108_m" name="Q00108_m" reversible="true">
            <listOfReactants>
               <speciesReference species="C00068_m"  stoichiometry="1"/>
               <speciesReference species="C00322_m"  stoichiometry="1"/>
            </listOfReactants>
            <listOfProducts>
               <speciesReference species="C00011_m"  stoichiometry="1"/>
               <speciesReference species="U00040_m"  stoichiometry="1"/>
            </listOfProducts>
         </reaction>
         <reaction id="R01055_m" name="R01055_m" reversible="true">
            <listOfReactants>
               <speciesReference species="C00106_m"  stoichiometry="1"/>
               <speciesReference species="C00117_m"  stoichiometry="1"/>
            </listOfReactants>
            <listOfProducts>
               <speciesReference species="C01168_m"  stoichiometry="1"/>
               <speciesReference species="C00001_m"  stoichiometry="1"/>
            </listOfProducts>
         </reaction>
         <reaction id="R00257_c" name="R00257_c" reversible="true">
            <listOfReactants>
               <speciesReference species="C00064_c"  stoichiometry="1"/>
               <speciesReference species="C00002_c"  stoichiometry="1"/>
               <speciesReference species="C00001_c"  stoichiometry="1"/>
               <speciesReference species="C00857_c"  stoichiometry="1"/>
            </listOfReactants>
            <listOfProducts>
               <speciesReference species="C00013_c"  stoichiometry="1"/>
               <speciesReference species="C00020_c"  stoichiometry="1"/>
               <speciesReference species="C00003_c"  stoichiometry="1"/>
               <speciesReference species="C00025_c"  stoichiometry="1"/>
            </listOfProducts>
         </reaction>
         <reaction id="T29" name="T29" reversible="true">
            <listOfReactants>
               <speciesReference species="C00188_out"  stoichiometry="1"/>
            </listOfReactants>
            <listOfProducts>
               <speciesReference species="C00188_c"  stoichiometry="1"/>
            </listOfProducts>
         </reaction>
         <reaction id="R07035_m" name="R07035_m" reversible="true">
            <listOfReactants>
               <speciesReference species="C05966_m"  stoichiometry="1"/>
               <speciesReference species="C00051_m"  stoichiometry="2"/>
            </listOfReactants>
            <listOfProducts>
               <speciesReference species="C00127_m"  stoichiometry="1"/>
               <speciesReference species="C04742_m"  stoichiometry="1"/>
               <speciesReference species="C00001_m"  stoichiometry="1"/>
            </listOfProducts>
         </reaction>
         <reaction id="R05064_c" name="R05064_c" reversible="true">
            <listOfReactants>
               <speciesReference species="C00001_c"  stoichiometry="1"/>
               <speciesReference species="C04047_c"  stoichiometry="1"/>
            </listOfReactants>
            <listOfProducts>
               <speciesReference species="C00010_c"  stoichiometry="1"/>
               <speciesReference species="C01188_c"  stoichiometry="1"/>
            </listOfProducts>
         </reaction>
         <reaction id="T264" name="T264" reversible="true">
            <listOfReactants>
               <speciesReference species="C00044_c"  stoichiometry="1"/>
            </listOfReactants>
            <listOfProducts>
               <speciesReference species="C00044_a"  stoichiometry="1"/>
            </listOfProducts>
         </reaction>
         <reaction id="R03664_m" name="R03664_m" reversible="true">
            <listOfReactants>
               <speciesReference species="C00002_m"  stoichiometry="1"/>
               <speciesReference species="C00078_m"  stoichiometry="1"/>
               <speciesReference species="C01652_m"  stoichiometry="1"/>
            </listOfReactants>
            <listOfProducts>
               <speciesReference species="C00013_m"  stoichiometry="1"/>
               <speciesReference species="C00020_m"  stoichiometry="1"/>
               <speciesReference species="C03512_m"  stoichiometry="1"/>
            </listOfProducts>
         </reaction>
         <reaction id="R02240_a" name="R02240_a" reversible="true">
            <listOfReactants>
               <speciesReference species="C00641_a"  stoichiometry="1"/>
               <speciesReference species="C00002_a"  stoichiometry="1"/>
            </listOfReactants>
            <listOfProducts>
               <speciesReference species="C00008_a"  stoichiometry="1"/>
               <speciesReference species="C00416_a"  stoichiometry="1"/>
            </listOfProducts>
         </reaction>
         <reaction id="R01529_c" name="R01529_c" reversible="true">
            <listOfReactants>
               <speciesReference species="C00199_c"  stoichiometry="1"/>
            </listOfReactants>
            <listOfProducts>
               <speciesReference species="C00231_c"  stoichiometry="1"/>
            </listOfProducts>
         </reaction>
         <reaction id="Q00177_n" name="Q00177_n" reversible="true">
            <listOfReactants>
               <speciesReference species="C00075_n"  stoichiometry="0.25"/>
               <speciesReference species="C00044_n"  stoichiometry="0.26"/>
               <speciesReference species="C00002_n"  stoichiometry="0.23"/>
               <speciesReference species="C00063_n"  stoichiometry="0.26"/>
            </listOfReactants>
            <listOfProducts>
               <speciesReference species="C00013_n"  stoichiometry="1"/>
               <speciesReference species="C01653_n"  stoichiometry="1"/>
            </listOfProducts>
         </reaction>
         <reaction id="R02027_c" name="R02027_c" reversible="true">
            <listOfReactants>
               <speciesReference species="C00001_c"  stoichiometry="1"/>
               <speciesReference species="C00344_c"  stoichiometry="1"/>
            </listOfReactants>
            <listOfProducts>
               <speciesReference species="C00093_c"  stoichiometry="1"/>
               <speciesReference species="C00641_c"  stoichiometry="1"/>
            </listOfProducts>
         </reaction>
         <reaction id="T324" name="T324" reversible="true">
            <listOfReactants>
               <speciesReference species="C01652_c"  stoichiometry="1"/>
            </listOfReactants>
            <listOfProducts>
               <speciesReference species="C01652_a"  stoichiometry="1"/>
            </listOfProducts>
         </reaction>
         <reaction id="R00945_c" name="R00945_c" reversible="true">
            <listOfReactants>
               <speciesReference species="C00037_c"  stoichiometry="1"/>
               <speciesReference species="C00143_c"  stoichiometry="1"/>
               <speciesReference species="C00001_c"  stoichiometry="1"/>
            </listOfReactants>
            <listOfProducts>
               <speciesReference species="C00101_c"  stoichiometry="1"/>
               <speciesReference species="C00065_c"  stoichiometry="1"/>
            </listOfProducts>
         </reaction>
         <reaction id="T321" name="T321" reversible="true">
            <listOfReactants>
               <speciesReference species="C01649_c"  stoichiometry="1"/>
            </listOfReactants>
            <listOfProducts>
               <speciesReference species="C01649_a"  stoichiometry="1"/>
            </listOfProducts>
         </reaction>
         <reaction id="Q00162_n" name="Q00162_n" reversible="true">
            <listOfReactants>
               <speciesReference species="C00075_n"  stoichiometry="0.32"/>
               <speciesReference species="C00044_n"  stoichiometry="0.22"/>
               <speciesReference species="C00002_n"  stoichiometry="0.28"/>
               <speciesReference species="C00063_n"  stoichiometry="0.18"/>
            </listOfReactants>
            <listOfProducts>
               <speciesReference species="C00013_n"  stoichiometry="1"/>
               <speciesReference species="C01638_n"  stoichiometry="1"/>
            </listOfProducts>
         </reaction>
         <reaction id="R00888_c" name="R00888_c" reversible="true">
            <listOfReactants>
               <speciesReference species="C00096_c"  stoichiometry="1"/>
            </listOfReactants>
            <listOfProducts>
               <speciesReference species="C00001_c"  stoichiometry="1"/>
               <speciesReference species="C01222_c"  stoichiometry="1"/>
            </listOfProducts>
         </reaction>
         <reaction id="R07411_m" name="R07411_m" reversible="true">
            <listOfReactants>
               <speciesReference species="C00032_m"  stoichiometry="1"/>
            </listOfReactants>
            <listOfProducts>
               <speciesReference species="C15672_m"  stoichiometry="1"/>
            </listOfProducts>
         </reaction>
         <reaction id="R00127_m" name="R00127_m" reversible="true">
            <listOfReactants>
               <speciesReference species="C00020_m"  stoichiometry="1"/>
               <speciesReference species="C00002_m"  stoichiometry="1"/>
            </listOfReactants>
            <listOfProducts>
               <speciesReference species="C00008_m"  stoichiometry="2"/>
            </listOfProducts>
         </reaction>
         <reaction id="Q00137_a" name="Q00137_a" reversible="true">
            <listOfReactants>
               <speciesReference species="C00350_a"  stoichiometry="1"/>
               <speciesReference species="U00056_a"  stoichiometry="1"/>
            </listOfReactants>
            <listOfProducts>
               <speciesReference species="U00058_a"  stoichiometry="1"/>
            </listOfProducts>
         </reaction>
         <reaction id="Q00130_c" name="Q00130_c" reversible="true">
            <listOfReactants>
               <speciesReference species="C04500_c"  stoichiometry="1"/>
               <speciesReference species="C03862_c"  stoichiometry="10"/>
            </listOfReactants>
            <listOfProducts>
               <speciesReference species="C04213_c"  stoichiometry="1"/>
            </listOfProducts>
         </reaction>
         <reaction id="T283" name="T283" reversible="true">
            <listOfReactants>
               <speciesReference species="C00062_c"  stoichiometry="1"/>
            </listOfReactants>
            <listOfProducts>
               <speciesReference species="C00062_m"  stoichiometry="1"/>
            </listOfProducts>
         </reaction>
         <reaction id="R02092_a" name="R02092_a" reversible="true">
            <listOfReactants>
               <speciesReference species="C00363_a"  stoichiometry="1"/>
               <speciesReference species="C00001_a"  stoichiometry="1"/>
            </listOfReactants>
            <listOfProducts>
               <speciesReference species="C00009_a"  stoichiometry="1"/>
               <speciesReference species="C00364_a"  stoichiometry="1"/>
            </listOfProducts>
         </reaction>
         <reaction id="R04921_c" name="R04921_c" reversible="true">
            <listOfReactants>
               <speciesReference species="C05673_c"  stoichiometry="1"/>
               <speciesReference species="C00195_c"  stoichiometry="1"/>
            </listOfReactants>
            <listOfProducts>
               <speciesReference species="C05681_c"  stoichiometry="1"/>
               <speciesReference species="C00055_c"  stoichiometry="1"/>
            </listOfProducts>
         </reaction>
         <reaction id="R04972_a" name="R04972_a" reversible="true">
            <listOfReactants>
               <speciesReference species="C05766_a"  stoichiometry="1"/>
            </listOfReactants>
            <listOfProducts>
               <speciesReference species="C00011_a"  stoichiometry="4"/>
               <speciesReference species="C05768_a"  stoichiometry="1"/>
            </listOfProducts>
         </reaction>
         <reaction id="Q00183_c" name="Q00183_c" reversible="true">
            <listOfReactants>
               <speciesReference species="C00001_c"  stoichiometry="1"/>
               <speciesReference species="C00017_c"  stoichiometry="1"/>
            </listOfReactants>
            <listOfProducts>
               <speciesReference species="C00079_c"  stoichiometry="0.04"/>
               <speciesReference species="C00073_c"  stoichiometry="0.02"/>
               <speciesReference species="C00188_c"  stoichiometry="0.04"/>
               <speciesReference species="C00049_c"  stoichiometry="0.06"/>
               <speciesReference species="C00037_c"  stoichiometry="0.03"/>
               <speciesReference species="C00078_c"  stoichiometry="0.005"/>
               <speciesReference species="C00097_c"  stoichiometry="0.02"/>
               <speciesReference species="C00082_c"  stoichiometry="0.06"/>
               <speciesReference species="C00407_c"  stoichiometry="0.09"/>
               <speciesReference species="C00148_c"  stoichiometry="0.02"/>
               <speciesReference species="C00062_c"  stoichiometry="0.03"/>
               <speciesReference species="C00152_c"  stoichiometry="0.14"/>
               <speciesReference species="C00041_c"  stoichiometry="0.02"/>
               <speciesReference species="C00047_c"  stoichiometry="0.12"/>
               <speciesReference species="C00064_c"  stoichiometry="0.03"/>
               <speciesReference species="C00183_c"  stoichiometry="0.04"/>
               <speciesReference species="C00135_c"  stoichiometry="0.02"/>
               <speciesReference species="C00123_c"  stoichiometry="0.08"/>
               <speciesReference species="C00065_c"  stoichiometry="0.06"/>
               <speciesReference species="C00025_c"  stoichiometry="0.07"/>
            </listOfProducts>
         </reaction>
         <reaction id="R01326_c" name="R01326_c" reversible="true">
            <listOfReactants>
               <speciesReference species="C00159_c"  stoichiometry="1"/>
               <speciesReference species="C00002_c"  stoichiometry="1"/>
            </listOfReactants>
            <listOfProducts>
               <speciesReference species="C00008_c"  stoichiometry="1"/>
               <speciesReference species="C00275_c"  stoichiometry="1"/>
            </listOfProducts>
         </reaction>
         <reaction id="R03665_c" name="R03665_c" reversible="true">
            <listOfReactants>
               <speciesReference species="C01653_c"  stoichiometry="1"/>
               <speciesReference species="C00183_c"  stoichiometry="1"/>
               <speciesReference species="C00002_c"  stoichiometry="1"/>
            </listOfReactants>
            <listOfProducts>
               <speciesReference species="C02554_c"  stoichiometry="1"/>
               <speciesReference species="C00013_c"  stoichiometry="1"/>
               <speciesReference species="C00020_c"  stoichiometry="1"/>
            </listOfProducts>
         </reaction>
         <reaction id="R01858_a" name="R01858_a" reversible="true">
            <listOfReactants>
               <speciesReference species="C00286_a"  stoichiometry="1"/>
               <speciesReference species="C00022_a"  stoichiometry="1"/>
            </listOfReactants>
            <listOfProducts>
               <speciesReference species="C00074_a"  stoichiometry="1"/>
               <speciesReference species="C00361_a"  stoichiometry="1"/>
            </listOfProducts>
         </reaction>
         <reaction id="Q00002_v" name="Q00002_v" reversible="true">
            <listOfReactants>
               <speciesReference species="C00704_v"  stoichiometry="2"/>
               <speciesReference species="C00080_v"  stoichiometry="2"/>
            </listOfReactants>
            <listOfProducts>
               <speciesReference species="U00071_v"  stoichiometry="1"/>
               <speciesReference species="C00007_v"  stoichiometry="1"/>
               <speciesReference species="C00027_v"  stoichiometry="1"/>
            </listOfProducts>
         </reaction>
         <reaction id="R03024_c" name="R03024_c" reversible="true">
            <listOfReactants>
               <speciesReference species="C03360_c"  stoichiometry="1"/>
               <speciesReference species="C00001_c"  stoichiometry="1"/>
            </listOfReactants>
            <listOfProducts>
               <speciesReference species="C00009_c"  stoichiometry="1"/>
               <speciesReference species="C00870_c"  stoichiometry="1"/>
            </listOfProducts>
         </reaction>
         <reaction id="T280" name="T280" reversible="true">
            <listOfReactants>
               <speciesReference species="C00025_c"  stoichiometry="1"/>
            </listOfReactants>
            <listOfProducts>
               <speciesReference species="C00025_m"  stoichiometry="1"/>
            </listOfProducts>
         </reaction>
         <reaction id="T152" name="T152" reversible="true">
            <listOfReactants>
               <speciesReference species="C00080_c"  stoichiometry="1"/>
               <speciesReference species="C00123_c"  stoichiometry="1"/>
            </listOfReactants>
            <listOfProducts>
               <speciesReference species="C00080_a"  stoichiometry="1"/>
               <speciesReference species="C00123_a"  stoichiometry="1"/>
            </listOfProducts>
         </reaction>
         <reaction id="R00698_m" name="R00698_m" reversible="true">
            <listOfReactants>
               <speciesReference species="C00079_m"  stoichiometry="1"/>
            </listOfReactants>
            <listOfProducts>
               <speciesReference species="C02505_m"  stoichiometry="1"/>
            </listOfProducts>
         </reaction>
         <reaction id="T397" name="T397" reversible="true">
            <listOfReactants>
               <speciesReference species="C00575_c"  stoichiometry="1"/>
            </listOfReactants>
            <listOfProducts>
               <speciesReference species="C00575_m"  stoichiometry="1"/>
            </listOfProducts>
         </reaction>
         <reaction id="R01055_c" name="R01055_c" reversible="true">
            <listOfReactants>
               <speciesReference species="C00117_c"  stoichiometry="1"/>
               <speciesReference species="C00106_c"  stoichiometry="1"/>
            </listOfReactants>
            <listOfProducts>
               <speciesReference species="C00001_c"  stoichiometry="1"/>
               <speciesReference species="C01168_c"  stoichiometry="1"/>
            </listOfProducts>
         </reaction>
         <reaction id="R02530_a" name="R02530_a" reversible="true">
            <listOfReactants>
               <speciesReference species="C03451_a"  stoichiometry="1"/>
            </listOfReactants>
            <listOfProducts>
               <speciesReference species="C00546_a"  stoichiometry="1"/>
               <speciesReference species="C00051_a"  stoichiometry="1"/>
            </listOfProducts>
         </reaction>
         <reaction id="R05577_m" name="R05577_m" reversible="true">
            <listOfReactants>
               <speciesReference species="C00002_m"  stoichiometry="1"/>
               <speciesReference species="C00049_m"  stoichiometry="1"/>
               <speciesReference species="C01638_m"  stoichiometry="1"/>
            </listOfReactants>
            <listOfProducts>
               <speciesReference species="C00013_m"  stoichiometry="1"/>
               <speciesReference species="C00020_m"  stoichiometry="1"/>
               <speciesReference species="C02984_m"  stoichiometry="1"/>
            </listOfProducts>
         </reaction>
         <reaction id="R05918_c" name="R05918_c" reversible="true">
            <listOfReactants>
               <speciesReference species="C04248_c"  stoichiometry="1"/>
               <speciesReference species="C00154_c"  stoichiometry="1"/>
            </listOfReactants>
            <listOfProducts>
               <speciesReference species="C00010_c"  stoichiometry="1"/>
               <speciesReference species="G00145_c"  stoichiometry="1"/>
            </listOfProducts>
         </reaction>
         <reaction id="R00771_c" name="R00771_c" reversible="true">
            <listOfReactants>
               <speciesReference species="C00092_c"  stoichiometry="1"/>
            </listOfReactants>
            <listOfProducts>
               <speciesReference species="C00085_c"  stoichiometry="1"/>
            </listOfProducts>
         </reaction>
         <reaction id="T189" name="T189" reversible="true">
            <listOfReactants>
               <speciesReference species="C00343_c"  stoichiometry="1"/>
            </listOfReactants>
            <listOfProducts>
               <speciesReference species="C00343_n"  stoichiometry="1"/>
            </listOfProducts>
         </reaction>
         <reaction id="R04481_c" name="R04481_c" reversible="true">
            <listOfReactants>
               <speciesReference species="C04441_c"  stoichiometry="1"/>
               <speciesReference species="C00019_c"  stoichiometry="1"/>
            </listOfReactants>
            <listOfProducts>
               <speciesReference species="C00021_c"  stoichiometry="1"/>
               <speciesReference species="C04692_c"  stoichiometry="1"/>
            </listOfProducts>
         </reaction>
         <reaction id="R00893_c" name="R00893_c" reversible="true">
            <listOfReactants>
               <speciesReference species="C00097_c"  stoichiometry="1"/>
               <speciesReference species="C00007_c"  stoichiometry="1"/>
            </listOfReactants>
            <listOfProducts>
               <speciesReference species="C00606_c"  stoichiometry="1"/>
            </listOfProducts>
         </reaction>
         <reaction id="Q00019_c" name="Q00019_c" reversible="true">
            <listOfReactants>
               <speciesReference species="C00353_c"  stoichiometry="1"/>
               <speciesReference species="C02743_c"  stoichiometry="1"/>
            </listOfReactants>
            <listOfProducts>
               <speciesReference species="C00013_c"  stoichiometry="1"/>
               <speciesReference species="U00006_c"  stoichiometry="1"/>
            </listOfProducts>
         </reaction>
         <reaction id="T144" name="T144" reversible="true">
            <listOfReactants>
               <speciesReference species="C00062_c"  stoichiometry="1"/>
               <speciesReference species="C00080_c"  stoichiometry="1"/>
            </listOfReactants>
            <listOfProducts>
               <speciesReference species="C00080_a"  stoichiometry="1"/>
               <speciesReference species="C00062_a"  stoichiometry="1"/>
            </listOfProducts>
         </reaction>
         <reaction id="T219" name="T219" reversible="true">
            <listOfReactants>
               <speciesReference species="C00458_c"  stoichiometry="1"/>
            </listOfReactants>
            <listOfProducts>
               <speciesReference species="C00458_n"  stoichiometry="1"/>
            </listOfProducts>
         </reaction>
         <reaction id="T76" name="T76" reversible="true">
            <listOfReactants>
               <speciesReference species="C00080_c"  stoichiometry="1"/>
               <speciesReference species="C00058_c"  stoichiometry="1"/>
            </listOfReactants>
            <listOfProducts>
               <speciesReference species="C00080_out"  stoichiometry="1"/>
               <speciesReference species="C00058_out"  stoichiometry="1"/>
            </listOfProducts>
         </reaction>
         <reaction id="R01800_m" name="R01800_m" reversible="true">
            <listOfReactants>
               <speciesReference species="C00269_m"  stoichiometry="1"/>
               <speciesReference species="C00065_m"  stoichiometry="1"/>
            </listOfReactants>
            <listOfProducts>
               <speciesReference species="C02737_m"  stoichiometry="1"/>
               <speciesReference species="C00055_m"  stoichiometry="1"/>
            </listOfProducts>
         </reaction>
         <reaction id="R05577_a" name="R05577_a" reversible="true">
            <listOfReactants>
               <speciesReference species="C00049_a"  stoichiometry="1"/>
               <speciesReference species="C01638_a"  stoichiometry="1"/>
               <speciesReference species="C00002_a"  stoichiometry="1"/>
            </listOfReactants>
            <listOfProducts>
               <speciesReference species="C00020_a"  stoichiometry="1"/>
               <speciesReference species="C00013_a"  stoichiometry="1"/>
               <speciesReference species="C02984_a"  stoichiometry="1"/>
            </listOfProducts>
         </reaction>
         <reaction id="R03658_m" name="R03658_m" reversible="true">
            <listOfReactants>
               <speciesReference species="C00047_m"  stoichiometry="1"/>
               <speciesReference species="C00002_m"  stoichiometry="1"/>
               <speciesReference species="C01646_m"  stoichiometry="1"/>
            </listOfReactants>
            <listOfProducts>
               <speciesReference species="C00013_m"  stoichiometry="1"/>
               <speciesReference species="C00020_m"  stoichiometry="1"/>
               <speciesReference species="C01931_m"  stoichiometry="1"/>
            </listOfProducts>
         </reaction>
         <reaction id="Q00087_c" name="Q00087_c" reversible="true">
            <listOfReactants>
               <speciesReference species="C01209_c"  stoichiometry="1"/>
            </listOfReactants>
            <listOfProducts>
               <speciesReference species="C00011_c"  stoichiometry="1"/>
               <speciesReference species="C03939_c"  stoichiometry="1"/>
            </listOfProducts>
         </reaction>
         <reaction id="R05578_m" name="R05578_m" reversible="true">
            <listOfReactants>
               <speciesReference species="C00025_m"  stoichiometry="1"/>
               <speciesReference species="C01641_m"  stoichiometry="1"/>
               <speciesReference species="C00002_m"  stoichiometry="1"/>
            </listOfReactants>
            <listOfProducts>
               <speciesReference species="C00013_m"  stoichiometry="1"/>
               <speciesReference species="C00020_m"  stoichiometry="1"/>
               <speciesReference species="C02987_m"  stoichiometry="1"/>
            </listOfProducts>
         </reaction>
         <reaction id="T6" name="T6" reversible="true">
            <listOfReactants>
               <speciesReference species="C00262_out"  stoichiometry="1"/>
            </listOfReactants>
            <listOfProducts>
               <speciesReference species="C00262_c"  stoichiometry="1"/>
            </listOfProducts>
         </reaction>
         <reaction id="T279" name="T279" reversible="true">
            <listOfReactants>
               <speciesReference species="C00049_c"  stoichiometry="1"/>
            </listOfReactants>
            <listOfProducts>
               <speciesReference species="C00049_m"  stoichiometry="1"/>
            </listOfProducts>
         </reaction>
         <reaction id="R01137_c" name="R01137_c" reversible="true">
            <listOfReactants>
               <speciesReference species="C00002_c"  stoichiometry="1"/>
               <speciesReference species="C00206_c"  stoichiometry="1"/>
            </listOfReactants>
            <listOfProducts>
               <speciesReference species="C00008_c"  stoichiometry="1"/>
               <speciesReference species="C00131_c"  stoichiometry="1"/>
            </listOfProducts>
         </reaction>
         <reaction id="T118" name="T118" reversible="true">
            <listOfReactants>
               <speciesReference species="C00002_c"  stoichiometry="1"/>
               <speciesReference species="C00001_c"  stoichiometry="1"/>
               <speciesReference species="C00012_c"  stoichiometry="1"/>
            </listOfReactants>
            <listOfProducts>
               <speciesReference species="C00009_c"  stoichiometry="1"/>
               <speciesReference species="C00008_c"  stoichiometry="1"/>
               <speciesReference species="C00012_g"  stoichiometry="1"/>
            </listOfProducts>
         </reaction>
         <reaction id="R02412_c" name="R02412_c" reversible="true">
            <listOfReactants>
               <speciesReference species="C00002_c"  stoichiometry="1"/>
               <speciesReference species="C00493_c"  stoichiometry="1"/>
            </listOfReactants>
            <listOfProducts>
               <speciesReference species="C03175_c"  stoichiometry="1"/>
               <speciesReference species="C00008_c"  stoichiometry="1"/>
            </listOfProducts>
         </reaction>
         <reaction id="R01876_c" name="R01876_c" reversible="true">
            <listOfReactants>
               <speciesReference species="C00299_c"  stoichiometry="1"/>
               <speciesReference species="C00009_c"  stoichiometry="1"/>
            </listOfReactants>
            <listOfProducts>
               <speciesReference species="C00620_c"  stoichiometry="1"/>
               <speciesReference species="C00106_c"  stoichiometry="1"/>
            </listOfProducts>
         </reaction>
         <reaction id="R01063_m" name="R01063_m" reversible="true">
            <listOfReactants>
               <speciesReference species="C00009_m"  stoichiometry="1"/>
               <speciesReference species="C00006_m"  stoichiometry="1"/>
               <speciesReference species="C00118_m"  stoichiometry="1"/>
            </listOfReactants>
            <listOfProducts>
               <speciesReference species="C00005_m"  stoichiometry="1"/>
               <speciesReference species="C00236_m"  stoichiometry="1"/>
               <speciesReference species="C00080_m"  stoichiometry="1"/>
            </listOfProducts>
         </reaction>
         <reaction id="T81" name="T81" reversible="true">
            <listOfReactants>
               <speciesReference species="C00070_out"  stoichiometry="1"/>
            </listOfReactants>
            <listOfProducts>
               <speciesReference species="C00070_c"  stoichiometry="1"/>
            </listOfProducts>
         </reaction>
         <reaction id="R00619_a" name="R00619_a" reversible="true">
            <listOfReactants>
               <speciesReference species="C00002_a"  stoichiometry="1"/>
               <speciesReference species="C00378_a"  stoichiometry="1"/>
            </listOfReactants>
            <listOfProducts>
               <speciesReference species="C00020_a"  stoichiometry="1"/>
               <speciesReference species="C00068_a"  stoichiometry="1"/>
            </listOfProducts>
         </reaction>
         <reaction id="R00286_c" name="R00286_c" reversible="true">
            <listOfReactants>
               <speciesReference species="C00029_c"  stoichiometry="1"/>
               <speciesReference species="C00003_c"  stoichiometry="2"/>
               <speciesReference species="C00001_c"  stoichiometry="1"/>
            </listOfReactants>
            <listOfProducts>
               <speciesReference species="C00080_c"  stoichiometry="2"/>
               <speciesReference species="C00004_c"  stoichiometry="2"/>
               <speciesReference species="C00167_c"  stoichiometry="1"/>
            </listOfProducts>
         </reaction>
         <reaction id="T103" name="T103" reversible="true">
            <listOfReactants>
               <speciesReference species="C08362_out"  stoichiometry="1"/>
            </listOfReactants>
            <listOfProducts>
               <speciesReference species="C08362_c"  stoichiometry="1"/>
            </listOfProducts>
         </reaction>
         <reaction id="T389" name="T389" reversible="true">
            <listOfReactants>
               <speciesReference species="C00035_c"  stoichiometry="1"/>
            </listOfReactants>
            <listOfProducts>
               <speciesReference species="C00035_a"  stoichiometry="1"/>
            </listOfProducts>
         </reaction>
         <reaction id="R03469_c" name="R03469_c" reversible="true">
            <listOfReactants>
               <speciesReference species="C00002_c"  stoichiometry="1"/>
               <speciesReference species="C01277_c"  stoichiometry="1"/>
            </listOfReactants>
            <listOfProducts>
               <speciesReference species="C04637_c"  stoichiometry="1"/>
               <speciesReference species="C00008_c"  stoichiometry="1"/>
            </listOfProducts>
         </reaction>
         <reaction id="T260" name="T260" reversible="true">
            <listOfReactants>
               <speciesReference species="C00286_c"  stoichiometry="1"/>
            </listOfReactants>
            <listOfProducts>
               <speciesReference species="C00286_a"  stoichiometry="1"/>
            </listOfProducts>
         </reaction>
         <reaction id="Q00117_a" name="Q00117_a" reversible="true">
            <listOfReactants>
               <speciesReference species="C08362_a"  stoichiometry="1"/>
               <speciesReference species="C00010_a"  stoichiometry="1"/>
               <speciesReference species="C00002_a"  stoichiometry="1"/>
            </listOfReactants>
            <listOfProducts>
               <speciesReference species="C00020_a"  stoichiometry="1"/>
               <speciesReference species="C00013_a"  stoichiometry="1"/>
               <speciesReference species="U00066_a"  stoichiometry="1"/>
            </listOfProducts>
         </reaction>
         <reaction id="R01933_m" name="R01933_m" reversible="true">
            <listOfReactants>
               <speciesReference species="C00010_m"  stoichiometry="1"/>
               <speciesReference species="C00003_m"  stoichiometry="1"/>
               <speciesReference species="C00322_m"  stoichiometry="1"/>
            </listOfReactants>
            <listOfProducts>
               <speciesReference species="C00004_m"  stoichiometry="1"/>
               <speciesReference species="C00011_m"  stoichiometry="1"/>
               <speciesReference species="C00527_m"  stoichiometry="1"/>
               <speciesReference species="C00080_m"  stoichiometry="1"/>
            </listOfProducts>
         </reaction>
         <reaction id="T163" name="T163" reversible="true">
            <listOfReactants>
               <speciesReference species="C00305_c"  stoichiometry="1"/>
               <speciesReference species="C00002_c"  stoichiometry="1"/>
            </listOfReactants>
            <listOfProducts>
               <speciesReference species="C00009_c"  stoichiometry="1"/>
               <speciesReference species="C00008_c"  stoichiometry="1"/>
               <speciesReference species="C00305_a"  stoichiometry="1"/>
            </listOfProducts>
         </reaction>
         <reaction id="Q00143_a" name="Q00143_a" reversible="true">
            <listOfReactants>
               <speciesReference species="C11453_a"  stoichiometry="1"/>
               <speciesReference species="C00080_a"  stoichiometry="2"/>
               <speciesReference species="C00138_a"  stoichiometry="1"/>
            </listOfReactants>
            <listOfProducts>
               <speciesReference species="C00139_a"  stoichiometry="1"/>
               <speciesReference species="C11811_a"  stoichiometry="1"/>
               <speciesReference species="C00001_a"  stoichiometry="1"/>
            </listOfProducts>
         </reaction>
         <reaction id="Q00129_m" name="Q00129_m" reversible="true">
            <listOfReactants>
               <speciesReference species="C00138_m"  stoichiometry="1"/>
               <speciesReference species="C14818_m"  stoichiometry="2"/>
               <speciesReference species="U00052_m"  stoichiometry="1"/>
            </listOfReactants>
            <listOfProducts>
               <speciesReference species="U00055_m"  stoichiometry="1"/>
               <speciesReference species="C02743_m"  stoichiometry="1"/>
               <speciesReference species="C00139_m"  stoichiometry="1"/>
            </listOfProducts>
         </reaction>
         <reaction id="R00698_a" name="R00698_a" reversible="true">
            <listOfReactants>
               <speciesReference species="C00079_a"  stoichiometry="1"/>
            </listOfReactants>
            <listOfProducts>
               <speciesReference species="C02505_a"  stoichiometry="1"/>
            </listOfProducts>
         </reaction>
         <reaction id="R00114_c" name="R00114_c" reversible="true">
            <listOfReactants>
               <speciesReference species="C00006_c"  stoichiometry="1"/>
               <speciesReference species="C00025_c"  stoichiometry="2"/>
            </listOfReactants>
            <listOfProducts>
               <speciesReference species="C00064_c"  stoichiometry="1"/>
               <speciesReference species="C00005_c"  stoichiometry="1"/>
               <speciesReference species="C00026_c"  stoichiometry="1"/>
               <speciesReference species="C00080_c"  stoichiometry="1"/>
            </listOfProducts>
         </reaction>
         <reaction id="T83" name="T83" reversible="true">
            <listOfReactants>
               <speciesReference species="C00148_out"  stoichiometry="1"/>
            </listOfReactants>
            <listOfProducts>
               <speciesReference species="C00148_c"  stoichiometry="1"/>
            </listOfProducts>
         </reaction>
         <reaction id="R03158_c" name="R03158_c" reversible="true">
            <listOfReactants>
               <speciesReference species="C00010_c"  stoichiometry="1"/>
               <speciesReference species="C01013_c"  stoichiometry="1"/>
            </listOfReactants>
            <listOfProducts>
               <speciesReference species="C05668_c"  stoichiometry="1"/>
               <speciesReference species="C00001_c"  stoichiometry="1"/>
            </listOfProducts>
         </reaction>
         <reaction id="R04621_c" name="R04621_c" reversible="true">
            <listOfReactants>
               <speciesReference species="C04874_c"  stoichiometry="1"/>
               <speciesReference species="C00009_c"  stoichiometry="1"/>
            </listOfReactants>
            <listOfProducts>
               <speciesReference species="C05925_c"  stoichiometry="1"/>
               <speciesReference species="C00001_c"  stoichiometry="1"/>
            </listOfProducts>
         </reaction>
         <reaction id="T126" name="T126" reversible="true">
            <listOfReactants>
               <speciesReference species="C00080_v"  stoichiometry="1"/>
               <speciesReference species="C00305_v"  stoichiometry="1"/>
            </listOfReactants>
            <listOfProducts>
               <speciesReference species="C00305_c"  stoichiometry="1"/>
               <speciesReference species="C00080_c"  stoichiometry="1"/>
            </listOfProducts>
         </reaction>
         <reaction id="T188" name="T188" reversible="true">
            <listOfReactants>
               <speciesReference species="C00342_c"  stoichiometry="1"/>
            </listOfReactants>
            <listOfProducts>
               <speciesReference species="C00342_n"  stoichiometry="1"/>
            </listOfProducts>
         </reaction>
         <reaction id="R00602_m" name="R00602_m" reversible="true">
            <listOfReactants>
               <speciesReference species="C00132_m"  stoichiometry="1"/>
               <speciesReference species="C00027_m"  stoichiometry="1"/>
            </listOfReactants>
            <listOfProducts>
               <speciesReference species="C00067_m"  stoichiometry="1"/>
               <speciesReference species="C00001_m"  stoichiometry="2"/>
            </listOfProducts>
         </reaction>
         <reaction id="R02973_c" name="R02973_c" reversible="true">
            <listOfReactants>
               <speciesReference species="C00001_c"  stoichiometry="1"/>
               <speciesReference species="C00831_c"  stoichiometry="1"/>
            </listOfReactants>
            <listOfProducts>
               <speciesReference species="C00864_c"  stoichiometry="1"/>
               <speciesReference species="C01678_c"  stoichiometry="1"/>
            </listOfProducts>
         </reaction>
         <reaction id="R04958_a" name="R04958_a" reversible="true">
            <listOfReactants>
               <speciesReference species="C00003_a"  stoichiometry="1"/>
               <speciesReference species="C05752_a"  stoichiometry="1"/>
            </listOfReactants>
            <listOfProducts>
               <speciesReference species="C00004_a"  stoichiometry="1"/>
               <speciesReference species="C00080_a"  stoichiometry="1"/>
               <speciesReference species="C05751_a"  stoichiometry="1"/>
            </listOfProducts>
         </reaction>
         <reaction id="R01644_c" name="R01644_c" reversible="true">
            <listOfReactants>
               <speciesReference species="C00989_c"  stoichiometry="1"/>
               <speciesReference species="C00003_c"  stoichiometry="1"/>
            </listOfReactants>
            <listOfProducts>
               <speciesReference species="C00232_c"  stoichiometry="1"/>
               <speciesReference species="C00080_c"  stoichiometry="1"/>
               <speciesReference species="C00004_c"  stoichiometry="1"/>
            </listOfProducts>
         </reaction>
         <reaction id="R00291_c" name="R00291_c" reversible="true">
            <listOfReactants>
               <speciesReference species="C00029_c"  stoichiometry="1"/>
            </listOfReactants>
            <listOfProducts>
               <speciesReference species="C00052_c"  stoichiometry="1"/>
            </listOfProducts>
         </reaction>
         <reaction id="R07460_m" name="R07460_m" reversible="true">
            <listOfReactants>
               <speciesReference species="C00097_m"  stoichiometry="1"/>
               <speciesReference species="C15811_m"  stoichiometry="1"/>
            </listOfReactants>
            <listOfProducts>
               <speciesReference species="C00041_m"  stoichiometry="1"/>
               <speciesReference species="C15812_m"  stoichiometry="1"/>
            </listOfProducts>
         </reaction>
         <reaction id="R02324_c" name="R02324_c" reversible="true">
            <listOfReactants>
               <speciesReference species="C03150_c"  stoichiometry="1"/>
               <speciesReference species="C00002_c"  stoichiometry="1"/>
            </listOfReactants>
            <listOfProducts>
               <speciesReference species="C00455_c"  stoichiometry="1"/>
               <speciesReference species="C00008_c"  stoichiometry="1"/>
            </listOfProducts>
         </reaction>
         <reaction id="R04355_a" name="R04355_a" reversible="true">
            <listOfReactants>
               <speciesReference species="C01209_a"  stoichiometry="1"/>
               <speciesReference species="C03939_a"  stoichiometry="1"/>
            </listOfReactants>
            <listOfProducts>
               <speciesReference species="C05744_a"  stoichiometry="1"/>
               <speciesReference species="C00011_a"  stoichiometry="1"/>
               <speciesReference species="C00229_a"  stoichiometry="1"/>
            </listOfProducts>
         </reaction>
         <reaction id="R02017_c" name="R02017_c" reversible="true">
            <listOfReactants>
               <speciesReference species="C00001_c"  stoichiometry="1"/>
               <speciesReference species="C00343_c"  stoichiometry="1"/>
               <speciesReference species="C00206_c"  stoichiometry="1"/>
            </listOfReactants>
            <listOfProducts>
               <speciesReference species="C00342_c"  stoichiometry="1"/>
               <speciesReference species="C00008_c"  stoichiometry="1"/>
            </listOfProducts>
         </reaction>
         <reaction id="R02571_m" name="R02571_m" reversible="true">
            <listOfReactants>
               <speciesReference species="C15973_m"  stoichiometry="1"/>
               <speciesReference species="C00527_m"  stoichiometry="1"/>
            </listOfReactants>
            <listOfProducts>
               <speciesReference species="C00010_m"  stoichiometry="1"/>
               <speciesReference species="C06157_m"  stoichiometry="1"/>
            </listOfProducts>
         </reaction>
         <reaction id="R07459_m" name="R07459_m" reversible="true">
            <listOfReactants>
               <speciesReference species="C15810_m"  stoichiometry="1"/>
               <speciesReference species="C00002_m"  stoichiometry="1"/>
            </listOfReactants>
            <listOfProducts>
               <speciesReference species="C00013_m"  stoichiometry="1"/>
               <speciesReference species="C15813_m"  stoichiometry="1"/>
            </listOfProducts>
         </reaction>
         <reaction id="R00178_c" name="R00178_c" reversible="true">
            <listOfReactants>
               <speciesReference species="C00019_c"  stoichiometry="1"/>
            </listOfReactants>
            <listOfProducts>
               <speciesReference species="C00011_c"  stoichiometry="1"/>
               <speciesReference species="C01137_c"  stoichiometry="1"/>
            </listOfProducts>
         </reaction>
         <reaction id="T125" name="T125" reversible="true">
            <listOfReactants>
               <speciesReference species="C00080_v"  stoichiometry="1"/>
               <speciesReference species="C00076_v"  stoichiometry="1"/>
            </listOfReactants>
            <listOfProducts>
               <speciesReference species="C00076_c"  stoichiometry="1"/>
               <speciesReference species="C00080_c"  stoichiometry="1"/>
            </listOfProducts>
         </reaction>
         <reaction id="T339" name="T339" reversible="true">
            <listOfReactants>
               <speciesReference species="G00145_c"  stoichiometry="1"/>
            </listOfReactants>
            <listOfProducts>
               <speciesReference species="G00145_er"  stoichiometry="1"/>
            </listOfProducts>
         </reaction>
         <reaction id="R00416_c" name="R00416_c" reversible="true">
            <listOfReactants>
               <speciesReference species="C04501_c"  stoichiometry="1"/>
               <speciesReference species="C00075_c"  stoichiometry="1"/>
            </listOfReactants>
            <listOfProducts>
               <speciesReference species="C00013_c"  stoichiometry="1"/>
               <speciesReference species="C00043_c"  stoichiometry="1"/>
            </listOfProducts>
         </reaction>
         <reaction id="T353" name="T353" reversible="true">
            <listOfReactants>
               <speciesReference species="C00021_m"  stoichiometry="1"/>
            </listOfReactants>
            <listOfProducts>
               <speciesReference species="C00021_c"  stoichiometry="1"/>
            </listOfProducts>
         </reaction>
         <reaction id="Q00089_m" name="Q00089_m" reversible="true">
            <listOfReactants>
               <speciesReference species="C12134_m"  stoichiometry="1"/>
               <speciesReference species="C00235_m"  stoichiometry="1"/>
            </listOfReactants>
            <listOfProducts>
               <speciesReference species="C00013_m"  stoichiometry="1"/>
               <speciesReference species="C10498_m"  stoichiometry="1"/>
            </listOfProducts>
         </reaction>
         <reaction id="R07460_a" name="R07460_a" reversible="true">
            <listOfReactants>
               <speciesReference species="C00097_a"  stoichiometry="1"/>
               <speciesReference species="C15811_a"  stoichiometry="1"/>
            </listOfReactants>
            <listOfProducts>
               <speciesReference species="C00041_a"  stoichiometry="1"/>
               <speciesReference species="C15812_a"  stoichiometry="1"/>
            </listOfProducts>
         </reaction>
         <reaction id="R03174_m" name="R03174_m" reversible="true">
            <listOfReactants>
               <speciesReference species="C15973_m"  stoichiometry="1"/>
               <speciesReference species="C15980_m"  stoichiometry="1"/>
            </listOfReactants>
            <listOfProducts>
               <speciesReference species="C00010_m"  stoichiometry="1"/>
               <speciesReference species="C15979_m"  stoichiometry="1"/>
            </listOfProducts>
         </reaction>
         <reaction id="T273" name="T273" reversible="true">
            <listOfReactants>
               <speciesReference species="C00082_c"  stoichiometry="1"/>
            </listOfReactants>
            <listOfProducts>
               <speciesReference species="C00082_m"  stoichiometry="1"/>
            </listOfProducts>
         </reaction>
         <reaction id="R00335_c" name="R00335_c" reversible="true">
            <listOfReactants>
               <speciesReference species="C00044_c"  stoichiometry="1"/>
               <speciesReference species="C00001_c"  stoichiometry="1"/>
            </listOfReactants>
            <listOfProducts>
               <speciesReference species="C00035_c"  stoichiometry="1"/>
               <speciesReference species="C00009_c"  stoichiometry="1"/>
            </listOfProducts>
         </reaction>
         <reaction id="T59" name="T59" reversible="true">
            <listOfReactants>
               <speciesReference species="C00080_out"  stoichiometry="1"/>
               <speciesReference species="C01330_c"  stoichiometry="1"/>
            </listOfReactants>
            <listOfProducts>
               <speciesReference species="C01330_out"  stoichiometry="1"/>
               <speciesReference species="C00080_c"  stoichiometry="1"/>
            </listOfProducts>
         </reaction>
         <reaction id="R02090_c" name="R02090_c" reversible="true">
            <listOfReactants>
               <speciesReference species="C00002_c"  stoichiometry="1"/>
               <speciesReference species="C00362_c"  stoichiometry="1"/>
            </listOfReactants>
            <listOfProducts>
               <speciesReference species="C00008_c"  stoichiometry="1"/>
               <speciesReference species="C00361_c"  stoichiometry="1"/>
            </listOfProducts>
         </reaction>
         <reaction id="T108" name="T108" reversible="true">
            <listOfReactants>
               <speciesReference species="C00189_out"  stoichiometry="1"/>
            </listOfReactants>
            <listOfProducts>
               <speciesReference species="C00189_c"  stoichiometry="1"/>
            </listOfProducts>
         </reaction>
         <reaction id="R04986_m" name="R04986_m" reversible="true">
            <listOfReactants>
               <speciesReference species="C05809_m"  stoichiometry="1"/>
            </listOfReactants>
            <listOfProducts>
               <speciesReference species="C00011_m"  stoichiometry="1"/>
               <speciesReference species="C05810_m"  stoichiometry="1"/>
            </listOfProducts>
         </reaction>
         <reaction id="T209" name="T209" reversible="true">
            <listOfReactants>
               <speciesReference species="C00188_v"  stoichiometry="1"/>
            </listOfReactants>
            <listOfProducts>
               <speciesReference species="C00188_c"  stoichiometry="1"/>
            </listOfProducts>
         </reaction>
         <reaction id="T183" name="T183" reversible="true">
            <listOfReactants>
               <speciesReference species="C01079_a"  stoichiometry="1"/>
            </listOfReactants>
            <listOfProducts>
               <speciesReference species="C01079_c"  stoichiometry="1"/>
            </listOfProducts>
         </reaction>
         <reaction id="R00086_m" name="R00086_m" reversible="true">
            <listOfReactants>
               <speciesReference species="C00002_m"  stoichiometry="1"/>
               <speciesReference species="C00001_m"  stoichiometry="1"/>
            </listOfReactants>
            <listOfProducts>
               <speciesReference species="C00009_m"  stoichiometry="1"/>
               <speciesReference species="C00008_m"  stoichiometry="1"/>
            </listOfProducts>
         </reaction>
         <reaction id="R03654_a" name="R03654_a" reversible="true">
            <listOfReactants>
               <speciesReference species="C01642_a"  stoichiometry="1"/>
               <speciesReference species="C00037_a"  stoichiometry="1"/>
               <speciesReference species="C00002_a"  stoichiometry="1"/>
            </listOfReactants>
            <listOfProducts>
               <speciesReference species="C00020_a"  stoichiometry="1"/>
               <speciesReference species="C02412_a"  stoichiometry="1"/>
               <speciesReference species="C00013_a"  stoichiometry="1"/>
            </listOfProducts>
         </reaction>
         <reaction id="T156" name="T156" reversible="true">
            <listOfReactants>
               <speciesReference species="C00080_c"  stoichiometry="1"/>
               <speciesReference species="C00188_c"  stoichiometry="1"/>
            </listOfReactants>
            <listOfProducts>
               <speciesReference species="C00080_a"  stoichiometry="1"/>
               <speciesReference species="C00188_a"  stoichiometry="1"/>
            </listOfProducts>
         </reaction>
         <reaction id="R03197_a" name="R03197_a" reversible="true">
            <listOfReactants>
               <speciesReference species="C01051_a"  stoichiometry="1"/>
            </listOfReactants>
            <listOfProducts>
               <speciesReference species="C00011_a"  stoichiometry="4"/>
               <speciesReference species="C03263_a"  stoichiometry="1"/>
            </listOfProducts>
         </reaction>
         <reaction id="T97" name="T97" reversible="true">
            <listOfReactants>
               <speciesReference species="C00187_out"  stoichiometry="1"/>
            </listOfReactants>
            <listOfProducts>
               <speciesReference species="C00187_c"  stoichiometry="1"/>
            </listOfProducts>
         </reaction>
         <reaction id="R02573_c" name="R02573_c" reversible="true">
            <listOfReactants>
               <speciesReference species="C00101_c"  stoichiometry="1"/>
               <speciesReference species="C01008_c"  stoichiometry="1"/>
            </listOfReactants>
            <listOfProducts>
               <speciesReference species="C00580_c"  stoichiometry="1"/>
               <speciesReference species="C00440_c"  stoichiometry="1"/>
            </listOfProducts>
         </reaction>
         <reaction id="R00259_c" name="R00259_c" reversible="true">
            <listOfReactants>
               <speciesReference species="C00024_c"  stoichiometry="1"/>
               <speciesReference species="C00025_c"  stoichiometry="1"/>
            </listOfReactants>
            <listOfProducts>
               <speciesReference species="C00010_c"  stoichiometry="1"/>
               <speciesReference species="C00624_c"  stoichiometry="1"/>
            </listOfProducts>
         </reaction>
         <reaction id="R01218_c" name="R01218_c" reversible="true">
            <listOfReactants>
               <speciesReference species="C00143_c"  stoichiometry="1"/>
               <speciesReference species="C00003_c"  stoichiometry="1"/>
            </listOfReactants>
            <listOfProducts>
               <speciesReference species="C00445_c"  stoichiometry="1"/>
               <speciesReference species="C00080_c"  stoichiometry="1"/>
               <speciesReference species="C00004_c"  stoichiometry="1"/>
            </listOfProducts>
         </reaction>
         <reaction id="R05046_c" name="R05046_c" reversible="true">
            <listOfReactants>
               <speciesReference species="C00001_c"  stoichiometry="1"/>
               <speciesReference species="C05922_c"  stoichiometry="1"/>
            </listOfReactants>
            <listOfProducts>
               <speciesReference species="C05923_c"  stoichiometry="1"/>
               <speciesReference species="C00058_c"  stoichiometry="1"/>
            </listOfProducts>
         </reaction>
         <reaction id="Q00175_n" name="Q00175_n" reversible="true">
            <listOfReactants>
               <speciesReference species="C00075_n"  stoichiometry="0.28"/>
               <speciesReference species="C00044_n"  stoichiometry="0.25"/>
               <speciesReference species="C00002_n"  stoichiometry="0.26"/>
               <speciesReference species="C00063_n"  stoichiometry="0.21"/>
            </listOfReactants>
            <listOfProducts>
               <speciesReference species="C00013_n"  stoichiometry="1"/>
               <speciesReference species="C01651_n"  stoichiometry="1"/>
            </listOfProducts>
         </reaction>
         <reaction id="R00278_c" name="R00278_c" reversible="true">
            <listOfReactants>
               <speciesReference species="C00627_c"  stoichiometry="1"/>
               <speciesReference species="C00007_c"  stoichiometry="1"/>
            </listOfReactants>
            <listOfProducts>
               <speciesReference species="C00027_c"  stoichiometry="1"/>
               <speciesReference species="C00018_c"  stoichiometry="1"/>
            </listOfProducts>
         </reaction>
         <reaction id="T88" name="T88" reversible="true">
            <listOfReactants>
               <speciesReference species="C00253_out"  stoichiometry="1"/>
            </listOfReactants>
            <listOfProducts>
               <speciesReference species="C00253_c"  stoichiometry="1"/>
            </listOfProducts>
         </reaction>
         <reaction id="R03409_c" name="R03409_c" reversible="true">
            <listOfReactants>
               <speciesReference species="C00001_c"  stoichiometry="1"/>
               <speciesReference species="C04494_c"  stoichiometry="1"/>
            </listOfReactants>
            <listOfProducts>
               <speciesReference species="C01228_c"  stoichiometry="1"/>
               <speciesReference species="C00009_c"  stoichiometry="1"/>
            </listOfProducts>
         </reaction>
         <reaction id="R01547_m" name="R01547_m" reversible="true">
            <listOfReactants>
               <speciesReference species="C00360_m"  stoichiometry="1"/>
               <speciesReference species="C00002_m"  stoichiometry="1"/>
            </listOfReactants>
            <listOfProducts>
               <speciesReference species="C00206_m"  stoichiometry="1"/>
               <speciesReference species="C00008_m"  stoichiometry="1"/>
            </listOfProducts>
         </reaction>
         <reaction id="T274" name="T274" reversible="true">
            <listOfReactants>
               <speciesReference species="C00078_c"  stoichiometry="1"/>
            </listOfReactants>
            <listOfProducts>
               <speciesReference species="C00078_m"  stoichiometry="1"/>
            </listOfProducts>
         </reaction>
         <reaction id="R00772_c" name="R00772_c" reversible="true">
            <listOfReactants>
               <speciesReference species="C00275_c"  stoichiometry="1"/>
            </listOfReactants>
            <listOfProducts>
               <speciesReference species="C00085_c"  stoichiometry="1"/>
            </listOfProducts>
         </reaction>
         <reaction id="R07764_c" name="R07764_c" reversible="true">
            <listOfReactants>
               <speciesReference species="C16220_c"  stoichiometry="1"/>
            </listOfReactants>
            <listOfProducts>
               <speciesReference species="C00001_c"  stoichiometry="1"/>
               <speciesReference species="C16221_c"  stoichiometry="1"/>
            </listOfProducts>
         </reaction>
         <reaction id="R02484_c" name="R02484_c" reversible="true">
            <listOfReactants>
               <speciesReference species="C00526_c"  stoichiometry="1"/>
               <speciesReference species="C00009_c"  stoichiometry="1"/>
            </listOfReactants>
            <listOfProducts>
               <speciesReference species="C00672_c"  stoichiometry="1"/>
               <speciesReference species="C00106_c"  stoichiometry="1"/>
            </listOfProducts>
         </reaction>
         <reaction id="R00899_m" name="R00899_m" reversible="true">
            <listOfReactants>
               <speciesReference species="C00001_m"  stoichiometry="1"/>
               <speciesReference species="C01419_m"  stoichiometry="1"/>
            </listOfReactants>
            <listOfProducts>
               <speciesReference species="C00037_m"  stoichiometry="1"/>
               <speciesReference species="C00097_m"  stoichiometry="1"/>
            </listOfProducts>
         </reaction>
         <reaction id="Q00159_n" name="Q00159_n" reversible="true">
            <listOfReactants>
               <speciesReference species="C00075_n"  stoichiometry="0.29"/>
               <speciesReference species="C00044_n"  stoichiometry="0.28"/>
               <speciesReference species="C00002_n"  stoichiometry="0.22"/>
               <speciesReference species="C00063_n"  stoichiometry="0.21"/>
            </listOfReactants>
            <listOfProducts>
               <speciesReference species="C00013_n"  stoichiometry="1"/>
               <speciesReference species="C01635_n"  stoichiometry="1"/>
            </listOfProducts>
         </reaction>
         <reaction id="R02087_c" name="R02087_c" reversible="true">
            <listOfReactants>
               <speciesReference species="C00357_c"  stoichiometry="1"/>
            </listOfReactants>
            <listOfProducts>
               <speciesReference species="C04257_c"  stoichiometry="1"/>
            </listOfProducts>
         </reaction>
         <reaction id="R07443_a" name="R07443_a" reversible="true">
            <listOfReactants>
               <speciesReference species="C12205_a"  stoichiometry="1"/>
            </listOfReactants>
            <listOfProducts>
               <speciesReference species="C15807_a"  stoichiometry="1"/>
            </listOfProducts>
         </reaction>
         <reaction id="Q00158_n" name="Q00158_n" reversible="true">
            <listOfReactants>
               <speciesReference species="C00075_n"  stoichiometry="0.32"/>
               <speciesReference species="C00044_n"  stoichiometry="0.24"/>
               <speciesReference species="C00002_n"  stoichiometry="0.29"/>
               <speciesReference species="C00063_n"  stoichiometry="0.15"/>
            </listOfReactants>
            <listOfProducts>
               <speciesReference species="C00013_n"  stoichiometry="1"/>
               <speciesReference species="C00787_n"  stoichiometry="1"/>
            </listOfProducts>
         </reaction>
         <reaction id="R07273_m" name="R07273_m" reversible="true">
            <listOfReactants>
               <speciesReference species="C00156_m"  stoichiometry="1"/>
               <speciesReference species="C04145_m"  stoichiometry="1"/>
            </listOfReactants>
            <listOfProducts>
               <speciesReference species="C00013_m"  stoichiometry="1"/>
               <speciesReference species="C03885_m"  stoichiometry="1"/>
            </listOfProducts>
         </reaction>
         <reaction id="R07767_m" name="R07767_m" reversible="true">
            <listOfReactants>
               <speciesReference species="C00087_m"  stoichiometry="2"/>
               <speciesReference species="C16236_m"  stoichiometry="1"/>
               <speciesReference species="C00019_m"  stoichiometry="2"/>
            </listOfReactants>
            <listOfProducts>
               <speciesReference species="C00073_m"  stoichiometry="2"/>
               <speciesReference species="C05198_m"  stoichiometry="2"/>
               <speciesReference species="C16237_m"  stoichiometry="1"/>
            </listOfProducts>
         </reaction>
         <reaction id="T315" name="T315" reversible="true">
            <listOfReactants>
               <speciesReference species="C01643_c"  stoichiometry="1"/>
            </listOfReactants>
            <listOfProducts>
               <speciesReference species="C01643_a"  stoichiometry="1"/>
            </listOfProducts>
         </reaction>
         <reaction id="T258" name="T258" reversible="true">
            <listOfReactants>
               <speciesReference species="C00458_c"  stoichiometry="1"/>
            </listOfReactants>
            <listOfProducts>
               <speciesReference species="C00458_a"  stoichiometry="1"/>
            </listOfProducts>
         </reaction>
         <reaction id="R01961_c" name="R01961_c" reversible="true">
            <listOfReactants>
               <speciesReference species="C00329_c"  stoichiometry="1"/>
               <speciesReference species="C00002_c"  stoichiometry="1"/>
            </listOfReactants>
            <listOfProducts>
               <speciesReference species="C00352_c"  stoichiometry="1"/>
               <speciesReference species="C00008_c"  stoichiometry="1"/>
            </listOfProducts>
         </reaction>
         <reaction id="R01354_c" name="R01354_c" reversible="true">
            <listOfReactants>
               <speciesReference species="C00163_c"  stoichiometry="1"/>
               <speciesReference species="C00002_c"  stoichiometry="1"/>
            </listOfReactants>
            <listOfProducts>
               <speciesReference species="C00013_c"  stoichiometry="1"/>
               <speciesReference species="C05983_c"  stoichiometry="1"/>
            </listOfProducts>
         </reaction>
         <reaction id="R02023_c" name="R02023_c" reversible="true">
            <listOfReactants>
               <speciesReference species="C00001_c"  stoichiometry="1"/>
               <speciesReference species="C00343_c"  stoichiometry="1"/>
               <speciesReference species="C00460_c"  stoichiometry="1"/>
            </listOfReactants>
            <listOfProducts>
               <speciesReference species="C00342_c"  stoichiometry="1"/>
               <speciesReference species="C00075_c"  stoichiometry="1"/>
            </listOfProducts>
         </reaction>
         <reaction id="R07768_m" name="R07768_m" reversible="true">
            <listOfReactants>
               <speciesReference species="C00087_m"  stoichiometry="2"/>
               <speciesReference species="C00019_m"  stoichiometry="2"/>
               <speciesReference species="C05752_m"  stoichiometry="1"/>
            </listOfReactants>
            <listOfProducts>
               <speciesReference species="C00073_m"  stoichiometry="2"/>
               <speciesReference species="C05198_m"  stoichiometry="2"/>
               <speciesReference species="C16239_m"  stoichiometry="1"/>
            </listOfProducts>
         </reaction>
         <reaction id="R07899_c" name="R07899_c" reversible="true">
            <listOfReactants>
               <speciesReference species="C00024_c"  stoichiometry="1"/>
               <speciesReference species="C16339_c"  stoichiometry="1"/>
            </listOfReactants>
            <listOfProducts>
               <speciesReference species="C00010_c"  stoichiometry="1"/>
               <speciesReference species="C16338_c"  stoichiometry="1"/>
            </listOfProducts>
         </reaction>
         <reaction id="R07759_a" name="R07759_a" reversible="true">
            <listOfReactants>
               <speciesReference species="C00080_a"  stoichiometry="1"/>
               <speciesReference species="C16216_a"  stoichiometry="1"/>
               <speciesReference species="C00005_a"  stoichiometry="1"/>
            </listOfReactants>
            <listOfProducts>
               <speciesReference species="C16217_a"  stoichiometry="1"/>
               <speciesReference species="C00006_a"  stoichiometry="1"/>
            </listOfProducts>
         </reaction>
         <reaction id="R02433_c" name="R02433_c" reversible="true">
            <listOfReactants>
               <speciesReference species="C00026_c"  stoichiometry="1"/>
               <speciesReference species="C00506_c"  stoichiometry="1"/>
            </listOfReactants>
            <listOfProducts>
               <speciesReference species="C05528_c"  stoichiometry="1"/>
               <speciesReference species="C00025_c"  stoichiometry="1"/>
            </listOfProducts>
         </reaction>
         <reaction id="R02057_c" name="R02057_c" reversible="true">
            <listOfReactants>
               <speciesReference species="C00641_c"  stoichiometry="1"/>
               <speciesReference species="C00570_c"  stoichiometry="1"/>
            </listOfReactants>
            <listOfProducts>
               <speciesReference species="C00350_c"  stoichiometry="1"/>
               <speciesReference species="C00055_c"  stoichiometry="1"/>
            </listOfProducts>
         </reaction>
         <reaction id="T192" name="T192" reversible="true">
            <listOfReactants>
               <speciesReference species="C00095_out"  stoichiometry="1"/>
            </listOfReactants>
            <listOfProducts>
               <speciesReference species="C00095_c"  stoichiometry="1"/>
            </listOfProducts>
         </reaction>
         <reaction id="R01268_c" name="R01268_c" reversible="true">
            <listOfReactants>
               <speciesReference species="C00001_c"  stoichiometry="1"/>
               <speciesReference species="C00153_c"  stoichiometry="1"/>
            </listOfReactants>
            <listOfProducts>
               <speciesReference species="C00253_c"  stoichiometry="1"/>
               <speciesReference species="C00014_c"  stoichiometry="1"/>
            </listOfProducts>
         </reaction>
         <reaction id="R05841_a" name="R05841_a" reversible="true">
            <listOfReactants>
               <speciesReference species="C00037_a"  stoichiometry="1"/>
               <speciesReference species="C00582_a"  stoichiometry="1"/>
            </listOfReactants>
            <listOfProducts>
               <speciesReference species="C05598_a"  stoichiometry="1"/>
               <speciesReference species="C00010_a"  stoichiometry="1"/>
            </listOfProducts>
         </reaction>
         <reaction id="R00174_c" name="R00174_c" reversible="true">
            <listOfReactants>
               <speciesReference species="C00002_c"  stoichiometry="1"/>
               <speciesReference species="C00250_c"  stoichiometry="1"/>
            </listOfReactants>
            <listOfProducts>
               <speciesReference species="C00008_c"  stoichiometry="1"/>
               <speciesReference species="C00018_c"  stoichiometry="1"/>
            </listOfProducts>
         </reaction>
         <reaction id="Q00106_c" name="Q00106_c" reversible="true">
            <listOfReactants>
               <speciesReference species="C05119_c"  stoichiometry="1"/>
               <speciesReference species="U00039_c"  stoichiometry="1"/>
            </listOfReactants>
            <listOfProducts>
               <speciesReference species="C00068_c"  stoichiometry="1"/>
               <speciesReference species="C05118_c"  stoichiometry="1"/>
            </listOfProducts>
         </reaction>
         <reaction id="R06127_c" name="R06127_c" reversible="true">
            <listOfReactants>
               <speciesReference species="G00005_c"  stoichiometry="1"/>
               <speciesReference species="C00096_c"  stoichiometry="1"/>
            </listOfReactants>
            <listOfProducts>
               <speciesReference species="C00035_c"  stoichiometry="1"/>
               <speciesReference species="G10526_c"  stoichiometry="1"/>
            </listOfProducts>
         </reaction>
         <reaction id="T210" name="T210" reversible="true">
            <listOfReactants>
               <speciesReference species="C00152_v"  stoichiometry="1"/>
            </listOfReactants>
            <listOfProducts>
               <speciesReference species="C00152_c"  stoichiometry="1"/>
            </listOfProducts>
         </reaction>
         <reaction id="T363" name="T363" reversible="true">
            <listOfReactants>
               <speciesReference species="C01530_a"  stoichiometry="1"/>
            </listOfReactants>
            <listOfProducts>
               <speciesReference species="C01530_c"  stoichiometry="1"/>
            </listOfProducts>
         </reaction>
         <reaction id="R03655_c" name="R03655_c" reversible="true">
            <listOfReactants>
               <speciesReference species="C00002_c"  stoichiometry="1"/>
               <speciesReference species="C00135_c"  stoichiometry="1"/>
               <speciesReference species="C01643_c"  stoichiometry="1"/>
            </listOfReactants>
            <listOfProducts>
               <speciesReference species="C00013_c"  stoichiometry="1"/>
               <speciesReference species="C00020_c"  stoichiometry="1"/>
               <speciesReference species="C02988_c"  stoichiometry="1"/>
            </listOfProducts>
         </reaction>
         <reaction id="R01724_c" name="R01724_c" reversible="true">
            <listOfReactants>
               <speciesReference species="C00013_c"  stoichiometry="1"/>
               <speciesReference species="C01185_c"  stoichiometry="1"/>
            </listOfReactants>
            <listOfProducts>
               <speciesReference species="C00119_c"  stoichiometry="1"/>
               <speciesReference species="C00253_c"  stoichiometry="1"/>
            </listOfProducts>
         </reaction>
         <reaction id="R01088_a" name="R01088_a" reversible="true">
            <listOfReactants>
               <speciesReference species="C00003_a"  stoichiometry="1"/>
               <speciesReference species="C00001_a"  stoichiometry="1"/>
               <speciesReference species="C00123_a"  stoichiometry="1"/>
            </listOfReactants>
            <listOfProducts>
               <speciesReference species="C00004_a"  stoichiometry="1"/>
               <speciesReference species="C00233_a"  stoichiometry="1"/>
               <speciesReference species="C00080_a"  stoichiometry="1"/>
               <speciesReference species="C00014_a"  stoichiometry="1"/>
            </listOfProducts>
         </reaction>
         <reaction id="R04639_c" name="R04639_c" reversible="true">
            <listOfReactants>
               <speciesReference species="C00001_c"  stoichiometry="1"/>
               <speciesReference species="C04895_c"  stoichiometry="1"/>
            </listOfReactants>
            <listOfProducts>
               <speciesReference species="C06148_c"  stoichiometry="1"/>
            </listOfProducts>
         </reaction>
         <reaction id="R01900_m" name="R01900_m" reversible="true">
            <listOfReactants>
               <speciesReference species="C00311_m"  stoichiometry="1"/>
            </listOfReactants>
            <listOfProducts>
               <speciesReference species="C00417_m"  stoichiometry="1"/>
               <speciesReference species="C00001_m"  stoichiometry="1"/>
            </listOfProducts>
         </reaction>
         <reaction id="R00014_a" name="R00014_a" reversible="true">
            <listOfReactants>
               <speciesReference species="C00068_a"  stoichiometry="1"/>
               <speciesReference species="C00022_a"  stoichiometry="1"/>
            </listOfReactants>
            <listOfProducts>
               <speciesReference species="C05125_a"  stoichiometry="1"/>
               <speciesReference species="C00011_a"  stoichiometry="1"/>
            </listOfProducts>
         </reaction>
         <reaction id="R03293_c" name="R03293_c" reversible="true">
            <listOfReactants>
               <speciesReference species="C01157_c"  stoichiometry="1"/>
               <speciesReference species="C00006_c"  stoichiometry="1"/>
            </listOfReactants>
            <listOfProducts>
               <speciesReference species="C00005_c"  stoichiometry="1"/>
               <speciesReference species="C00080_c"  stoichiometry="1"/>
               <speciesReference species="C04281_c"  stoichiometry="1"/>
            </listOfProducts>
         </reaction>
         <reaction id="R01818_c" name="R01818_c" reversible="true">
            <listOfReactants>
               <speciesReference species="C00275_c"  stoichiometry="1"/>
            </listOfReactants>
            <listOfProducts>
               <speciesReference species="C00636_c"  stoichiometry="1"/>
            </listOfProducts>
         </reaction>
         <reaction id="T266" name="T266" reversible="true">
            <listOfReactants>
               <speciesReference species="C00041_c"  stoichiometry="1"/>
            </listOfReactants>
            <listOfProducts>
               <speciesReference species="C00041_m"  stoichiometry="1"/>
            </listOfProducts>
         </reaction>
         <reaction id="R06972_c" name="R06972_c" reversible="true">
            <listOfReactants>
               <speciesReference species="C00001_c"  stoichiometry="1"/>
               <speciesReference species="C14149_c"  stoichiometry="1"/>
            </listOfReactants>
            <listOfProducts>
               <speciesReference species="C14150_c"  stoichiometry="1"/>
               <speciesReference species="C06554_c"  stoichiometry="1"/>
            </listOfProducts>
         </reaction>
         <reaction id="R01398_c" name="R01398_c" reversible="true">
            <listOfReactants>
               <speciesReference species="C00077_c"  stoichiometry="1"/>
               <speciesReference species="C00169_c"  stoichiometry="1"/>
            </listOfReactants>
            <listOfProducts>
               <speciesReference species="C00009_c"  stoichiometry="1"/>
               <speciesReference species="C00327_c"  stoichiometry="1"/>
            </listOfProducts>
         </reaction>
         <reaction id="T85" name="T85" reversible="true">
            <listOfReactants>
               <speciesReference species="C00315_out"  stoichiometry="1"/>
            </listOfReactants>
            <listOfProducts>
               <speciesReference species="C00315_c"  stoichiometry="1"/>
            </listOfProducts>
         </reaction>
         <reaction id="R02323_c" name="R02323_c" reversible="true">
            <listOfReactants>
               <speciesReference species="C00455_c"  stoichiometry="1"/>
               <speciesReference species="C00001_c"  stoichiometry="1"/>
            </listOfReactants>
            <listOfProducts>
               <speciesReference species="C03150_c"  stoichiometry="1"/>
               <speciesReference species="C00009_c"  stoichiometry="1"/>
            </listOfProducts>
         </reaction>
         <reaction id="Q00126_a" name="Q00126_a" reversible="true">
[truncated: 476,641 more chars]
