# Supplementary material for: Antimalarial drug targets in Plasmodium falciparum predicted by stage-specific metabolic network analysis
Source: BMC Syst Biol. 2010 Aug 31;4:120. doi: 10.1186/1752-0509-4-120 (PMC2941759; doi:10.1186/1752-0509-4-120)
Supplement: Additional file 2 — Assembled metabolic network of the human erythrocyte in SBML format. [file 1752-0509-4-120-S2.XML]

<?xml version="1.0" encoding="UTF-8"?>
<sbml xmlns="http://www.sbml.org/sbml/level2" level="2" version="1">
   <model id="EryNet" name="EryNet">
      <listOfCompartments>
         <compartment id="blood" size="2"/>
         <compartment id="cytosol_host" outside="blood" size="1"/>
      </listOfCompartments>
      <listOfSpecies>
         <species id="G00055_c_host" name="G00055_c_host" boundaryCondition="false" compartment="cytosol_host" />
         <species id="C03150_c_host" name="N-Ribosylnicotinamide" boundaryCondition="false" compartment="cytosol_host" />
         <species id="C05127_c_host" name="N-Methylhistamine" boundaryCondition="false" compartment="cytosol_host" />
         <species id="C00330_c_host" name="Deoxyguanosine" boundaryCondition="false" compartment="cytosol_host" />
         <species id="C00183_c_host" name="L-Valine" boundaryCondition="false" compartment="cytosol_host" />
         <species id="C00183_b" name="L-Valine" boundaryCondition="false" compartment="blood" />
         <species id="C05212_c_host" name="1-Radyl-2-acyl-sn-glycero-3-phosphocholine" boundaryCondition="false" compartment="cytosol_host" />
         <species id="C00641_c_host" name="1,2-Diacyl-sn-glycerol" boundaryCondition="false" compartment="cytosol_host" />
         <species id="C00094_c_host" name="Sulfite" boundaryCondition="false" compartment="cytosol_host" />
         <species id="C00842_c_host" name="dTDP-glucose" boundaryCondition="false" compartment="cytosol_host" />
         <species id="C05634_c_host" name="5-Hydroxyindoleacetaldehyde" boundaryCondition="false" compartment="cytosol_host" />
         <species id="C00279_c_host" name="D-Erythrose 4-phosphate" boundaryCondition="false" compartment="cytosol_host" />
         <species id="C00954_c_host" name="Indole-3-acetate" boundaryCondition="false" compartment="cytosol_host" />
         <species id="C01502_c_host" name="o-Methoxyphenol" boundaryCondition="false" compartment="cytosol_host" />
         <species id="C04635_c_host" name="1-(1-Alkenyl)-sn-glycero-3-phosphoethanolamine" boundaryCondition="false" compartment="cytosol_host" />
         <species id="C00129_c_host" name="Isopentenyl diphosphate" boundaryCondition="false" compartment="cytosol_host" />
         <species id="C01762_c_host" name="Xanthosine" boundaryCondition="false" compartment="cytosol_host" />
         <species id="C00475_c_host" name="Cytidine" boundaryCondition="false" compartment="cytosol_host" />
         <species id="C00475_b" name="Cytidine" boundaryCondition="false" compartment="blood" />
         <species id="C00245_c_host" name="Taurine" boundaryCondition="false" compartment="cytosol_host" />
         <species id="C00245_b" name="Taurine" boundaryCondition="false" compartment="blood" />
         <species id="C00526_c_host" name="Deoxyuridine" boundaryCondition="false" compartment="cytosol_host" />
         <species id="C01200_c_host" name="N-Acylneuraminate 9-phosphate" boundaryCondition="false" compartment="cytosol_host" />
         <species id="C00238_c_host" name="Potassium" boundaryCondition="false" compartment="cytosol_host" />
         <species id="C00238_b" name="Potassium" boundaryCondition="false" compartment="blood" />
         <species id="C00027_c_host" name="H2O2" boundaryCondition="false" compartment="cytosol_host" />
         <species id="C11173_c_host" name="SN-38" boundaryCondition="false" compartment="cytosol_host" />
         <species id="C16681_c_host" name="C16681_c_host" boundaryCondition="false" compartment="cytosol_host" />
         <species id="C02315_c_host" name="Protein dithiol" boundaryCondition="false" compartment="cytosol_host" />
         <species id="C02165_c_host" name="Leukotriene B4" boundaryCondition="false" compartment="cytosol_host" />
         <species id="C05985_c_host" name="2-Propyn-1-al" boundaryCondition="false" compartment="cytosol_host" />
         <species id="C00292_c_host" name="Aniline" boundaryCondition="false" compartment="cytosol_host" />
         <species id="C04051_c_host" name="5-Amino-4-imidazolecarboxyamide" boundaryCondition="false" compartment="cytosol_host" />
         <species id="C00673_c_host" name="2-Deoxy-D-ribose 5-phosphate" boundaryCondition="false" compartment="cytosol_host" />
         <species id="C05946_c_host" name="D-4-Hydroxy-2-oxoglutarate" boundaryCondition="false" compartment="cytosol_host" />
         <species id="C00555_c_host" name="4-Aminobutanal" boundaryCondition="false" compartment="cytosol_host" />
         <species id="C02320_b" name="R-S-Glutathione" boundaryCondition="false" compartment="blood" />
         <species id="C02320_c_host" name="R-S-Glutathione" boundaryCondition="false" compartment="cytosol_host" />
         <species id="C01096_c_host" name="Sorbitol 6-phosphate" boundaryCondition="false" compartment="cytosol_host" />
         <species id="C00361_c_host" name="dGDP" boundaryCondition="false" compartment="cytosol_host" />
         <species id="C00534_c_host" name="Pyridoxamine" boundaryCondition="false" compartment="cytosol_host" />
         <species id="C01847_c_host" name="Reduced FMN" boundaryCondition="false" compartment="cytosol_host" />
         <species id="C01236_c_host" name="D-Glucono-1,5-lactone 6-phosphate" boundaryCondition="false" compartment="cytosol_host" />
         <species id="C05665_c_host" name="beta-Aminopropion aldehyde" boundaryCondition="false" compartment="cytosol_host" />
         <species id="C01589_c_host" name="Imidazole" boundaryCondition="false" compartment="cytosol_host" />
         <species id="C04108_c_host" name="20-Hydroxy-3-oxopregn-4-en-21-al" boundaryCondition="false" compartment="cytosol_host" />
         <species id="C07645_c_host" name="Aldophosphamide" boundaryCondition="false" compartment="cytosol_host" />
         <species id="C00469_c_host" name="Ethanol" boundaryCondition="false" compartment="cytosol_host" />
         <species id="C01353_c_host" name="Carbonic acid" boundaryCondition="false" compartment="cytosol_host" />
         <species id="C00535_c_host" name="Testosterone" boundaryCondition="false" compartment="cytosol_host" />
         <species id="C00631_c_host" name="2-Phospho-D-glycerate" boundaryCondition="false" compartment="cytosol_host" />
         <species id="C03758_c_host" name="4-(2-Aminoethyl)-1,2-benzenediol" boundaryCondition="false" compartment="cytosol_host" />
         <species id="C04281_c_host" name="L-1-Pyrroline-3-hydroxy-5-carboxylate" boundaryCondition="false" compartment="cytosol_host" />
         <species id="C05520_c_host" name="2-Amino-3-oxoadipate" boundaryCondition="false" compartment="cytosol_host" />
         <species id="C06614_c_host" name="trans-3-Chloroacrylic acid" boundaryCondition="false" compartment="cytosol_host" />
         <species id="C01345_c_host" name="dITP" boundaryCondition="false" compartment="cytosol_host" />
         <species id="C00091_c_host" name="Succinyl-CoA" boundaryCondition="false" compartment="cytosol_host" />
         <species id="C00334_c_host" name="4-Aminobutanoate" boundaryCondition="false" compartment="cytosol_host" />
         <species id="C00016_c_host" name="FAD" boundaryCondition="false" compartment="cytosol_host" />
         <species id="C00575_c_host" name="3',5'-Cyclic AMP" boundaryCondition="false" compartment="cytosol_host" />
         <species id="C00086_c_host" name="Urea" boundaryCondition="false" compartment="cytosol_host" />
         <species id="C00357_c_host" name="N-Acetyl-D-glucosamine 6-phosphate" boundaryCondition="false" compartment="cytosol_host" />
         <species id="C00562_c_host" name="Phosphoprotein" boundaryCondition="false" compartment="cytosol_host" />
         <species id="C00546_c_host" name="Methylglyoxal" boundaryCondition="false" compartment="cytosol_host" />
         <species id="C05691_c_host" name="Se-Adenosylselenomethionine" boundaryCondition="false" compartment="cytosol_host" />
         <species id="C00103_c_host" name="D-Glucose 1-phosphate" boundaryCondition="false" compartment="cytosol_host" />
         <species id="C03536_c_host" name="Pyrimidine 5'-nucleotide" boundaryCondition="false" compartment="cytosol_host" />
         <species id="C05999_c_host" name="Lactaldehyde" boundaryCondition="false" compartment="cytosol_host" />
         <species id="C00639_c_host" name="Prostaglandin F2alpha" boundaryCondition="false" compartment="cytosol_host" />
         <species id="C00315_c_host" name="Spermidine" boundaryCondition="false" compartment="cytosol_host" />
         <species id="C00315_b" name="Spermidine" boundaryCondition="false" compartment="blood" />
         <species id="C00349_c_host" name="2-Methyl-3-oxopropanoate" boundaryCondition="false" compartment="cytosol_host" />
         <species id="C00231_c_host" name="D-Xylulose 5-phosphate" boundaryCondition="false" compartment="cytosol_host" />
         <species id="C00140_c_host" name="N-Acetyl-D-glucosamine" boundaryCondition="false" compartment="cytosol_host" />
         <species id="C00076_c_host" name="Calcium" boundaryCondition="false" compartment="cytosol_host" />
         <species id="C00076_b" name="Calcium" boundaryCondition="false" compartment="blood" />
         <species id="C00149_c_host" name="(S)-Malate" boundaryCondition="false" compartment="cytosol_host" />
         <species id="C00585_c_host" name="Protein tyrosine" boundaryCondition="false" compartment="cytosol_host" />
         <species id="C16618_c_host" name="C16618_c_host" boundaryCondition="false" compartment="cytosol_host" />
         <species id="C05445_c_host" name="3alpha,7alpha-Dihydroxy-5beta-cholestan-26-al" boundaryCondition="false" compartment="cytosol_host" />
         <species id="C00804_c_host" name="Propynoate" boundaryCondition="false" compartment="cytosol_host" />
         <species id="C00061_c_host" name="FMN" boundaryCondition="false" compartment="cytosol_host" />
         <species id="C07648_c_host" name="Thioguanine" boundaryCondition="false" compartment="cytosol_host" />
         <species id="C06424_c_host" name="Tetradecanoic acid" boundaryCondition="false" compartment="cytosol_host" />
         <species id="C06424_b" name="Tetradecanoic acid" boundaryCondition="false" compartment="blood" />
         <species id="C00270_c_host" name="N-Acetylneuraminate" boundaryCondition="false" compartment="cytosol_host" />
         <species id="C00189_c_host" name="Ethanolamine" boundaryCondition="false" compartment="cytosol_host" />
         <species id="C00189_b" name="Ethanolamine" boundaryCondition="false" compartment="blood" />
         <species id="C00033_c_host" name="Acetate" boundaryCondition="false" compartment="cytosol_host" />
         <species id="C01507_c_host" name="L-Iditol" boundaryCondition="false" compartment="cytosol_host" />
         <species id="C02288_c_host" name="Insulin dithiol" boundaryCondition="false" compartment="cytosol_host" />
         <species id="C00504_c_host" name="Folate" boundaryCondition="false" compartment="cytosol_host" />
         <species id="C00504_b" name="Folate" boundaryCondition="false" compartment="blood" />
         <species id="C00235_c_host" name="Dimethylallyl diphosphate" boundaryCondition="false" compartment="cytosol_host" />
         <species id="G00052_c_host" name="G00052_c_host" boundaryCondition="false" compartment="cytosol_host" />
         <species id="C00111_c_host" name="Glycerone phosphate" boundaryCondition="false" compartment="cytosol_host" />
         <species id="C00047_c_host" name="L-Lysine" boundaryCondition="false" compartment="cytosol_host" />
         <species id="C00047_b" name="L-Lysine" boundaryCondition="false" compartment="blood" />
         <species id="C02670_c_host" name="D-Glucuronolactone" boundaryCondition="false" compartment="cytosol_host" />
         <species id="C05582_c_host" name="Homovanillate" boundaryCondition="false" compartment="cytosol_host" />
         <species id="C01220_c_host" name="1D-myo-Inositol 1,4-bisphosphate" boundaryCondition="false" compartment="cytosol_host" />
         <species id="C00154_c_host" name="Palmitoyl-CoA" boundaryCondition="false" compartment="cytosol_host" />
         <species id="C03174_c_host" name="S-Succinylglutathione" boundaryCondition="false" compartment="cytosol_host" />
         <species id="C00354_c_host" name="D-Fructose 1,6-bisphosphate" boundaryCondition="false" compartment="cytosol_host" />
         <species id="C00018_c_host" name="Pyridoxal phosphate" boundaryCondition="false" compartment="cytosol_host" />
         <species id="C00148_b" name="L-Proline" boundaryCondition="false" compartment="blood" />
         <species id="C00148_c_host" name="L-Proline" boundaryCondition="false" compartment="cytosol_host" />
         <species id="C00632_c_host" name="3-Hydroxyanthranilate" boundaryCondition="false" compartment="cytosol_host" />
         <species id="C00318_c_host" name="L-Carnitine" boundaryCondition="false" compartment="cytosol_host" />
         <species id="C00318_b" name="L-Carnitine" boundaryCondition="false" compartment="blood" />
         <species id="C05130_c_host" name="Imidazole-4-acetaldehyde" boundaryCondition="false" compartment="cytosol_host" />
         <species id="C00468_c_host" name="Estrone" boundaryCondition="false" compartment="cytosol_host" />
         <species id="C00052_c_host" name="UDP-D-galactose" boundaryCondition="false" compartment="cytosol_host" />
         <species id="C12214_c_host" name="Aminofructose 6-phosphate" boundaryCondition="false" compartment="cytosol_host" />
         <species id="C06196_c_host" name="2'-Deoxyinosine 5'-phosphate" boundaryCondition="false" compartment="cytosol_host" />
         <species id="C03508_c_host" name="L-2-Amino-3-oxobutanoic acid" boundaryCondition="false" compartment="cytosol_host" />
         <species id="C06613_c_host" name="3-Chloroallyl aldehyde" boundaryCondition="false" compartment="cytosol_host" />
         <species id="C03635_c_host" name="Protein N-ubiquityllysine" boundaryCondition="false" compartment="cytosol_host" />
         <species id="C00199_c_host" name="D-Ribulose 5-phosphate" boundaryCondition="false" compartment="cytosol_host" />
         <species id="C01530_b" name="Octadecanoic acid" boundaryCondition="false" compartment="blood" />
         <species id="C01530_c_host" name="Octadecanoic acid" boundaryCondition="false" compartment="cytosol_host" />
         <species id="C00388_c_host" name="1H-Imidazole-4-ethanamine" boundaryCondition="false" compartment="cytosol_host" />
         <species id="C04823_c_host" name="1-(5'-Phosphoribosyl)-5-amino-4-(N-succinocarboxamide)-imidazole" boundaryCondition="false" compartment="cytosol_host" />
         <species id="C00008_c_host" name="ADP" boundaryCondition="false" compartment="cytosol_host" />
         <species id="C00118_c_host" name="(2R)-2-Hydroxy-3-(phosphonooxy)-propanal" boundaryCondition="false" compartment="cytosol_host" />
         <species id="C00559_c_host" name="Deoxyadenosine" boundaryCondition="false" compartment="cytosol_host" />
         <species id="C00344_c_host" name="Phosphatidylglycerol" boundaryCondition="false" compartment="cytosol_host" />
         <species id="C04311_c_host" name="Protein L-isoaspartate methyl ester" boundaryCondition="false" compartment="cytosol_host" />
         <species id="C00036_c_host" name="Oxaloacetate" boundaryCondition="false" compartment="cytosol_host" />
         <species id="C00079_b" name="L-Phenylalanine" boundaryCondition="false" compartment="blood" />
         <species id="C00079_c_host" name="L-Phenylalanine" boundaryCondition="false" compartment="cytosol_host" />
         <species id="C05827_c_host" name="Methylimidazole acetaldehyde" boundaryCondition="false" compartment="cytosol_host" />
         <species id="C00135_b" name="L-Histidine" boundaryCondition="false" compartment="blood" />
         <species id="C00135_c_host" name="L-Histidine" boundaryCondition="false" compartment="cytosol_host" />
         <species id="C01181_c_host" name="4-Trimethylammoniobutanoate" boundaryCondition="false" compartment="cytosol_host" />
         <species id="C14818_c_host" name="Fe2+" boundaryCondition="false" compartment="cytosol_host" />
         <species id="C14818_b" name="Fe2+" boundaryCondition="false" compartment="blood" />
         <species id="C00448_c_host" name="trans,trans-Farnesyl diphosphate" boundaryCondition="false" compartment="cytosol_host" />
         <species id="C02835_c_host" name="Imidazole-4-acetate" boundaryCondition="false" compartment="cytosol_host" />
         <species id="U00067_c_host" name="active-glyoxalase-II" boundaryCondition="false" compartment="cytosol_host" />
         <species id="C01756_c_host" name="Thiopurine" boundaryCondition="false" compartment="cytosol_host" />
         <species id="C00130_c_host" name="IMP" boundaryCondition="false" compartment="cytosol_host" />
         <species id="C00068_c_host" name="Thiamin diphosphate" boundaryCondition="false" compartment="cytosol_host" />
         <species id="C03451_c_host" name="(R)-S-Lactoylglutathione" boundaryCondition="false" compartment="cytosol_host" />
         <species id="C00144_c_host" name="GMP" boundaryCondition="false" compartment="cytosol_host" />
         <species id="C00009_b" name="Orthophosphate" boundaryCondition="false" compartment="blood" />
         <species id="C00009_c_host" name="Orthophosphate" boundaryCondition="false" compartment="cytosol_host" />
         <species id="C04309_c_host" name="Phosphoenol-4-deoxy-3-tetrulosonate" boundaryCondition="false" compartment="cytosol_host" />
         <species id="C00385_b" name="Xanthine" boundaryCondition="false" compartment="blood" />
         <species id="C00385_c_host" name="Xanthine" boundaryCondition="false" compartment="cytosol_host" />
         <species id="C14819_c_host" name="Fe3+" boundaryCondition="false" compartment="cytosol_host" />
         <species id="C14819_b" name="Fe3+" boundaryCondition="false" compartment="blood" />
         <species id="C02050_c_host" name="Linoleoyl-CoA" boundaryCondition="false" compartment="cytosol_host" />
         <species id="C03081_c_host" name="4-Methylumbelliferone" boundaryCondition="false" compartment="cytosol_host" />
         <species id="C16633_c_host" name="C16633_c_host" boundaryCondition="false" compartment="cytosol_host" />
         <species id="C00188_c_host" name="L-Threonine" boundaryCondition="false" compartment="cytosol_host" />
         <species id="C00188_b" name="L-Threonine" boundaryCondition="false" compartment="blood" />
         <species id="C00387_b" name="Guanosine" boundaryCondition="false" compartment="blood" />
         <species id="C00387_c_host" name="Guanosine" boundaryCondition="false" compartment="cytosol_host" />
         <species id="C00026_c_host" name="2-Oxoglutarate" boundaryCondition="false" compartment="cytosol_host" />
         <species id="C16641_c_host" name="C16641_c_host" boundaryCondition="false" compartment="cytosol_host" />
         <species id="C00614_c_host" name="Protein glutamate" boundaryCondition="false" compartment="cytosol_host" />
         <species id="C02380_c_host" name="6-Mercaptopurin" boundaryCondition="false" compartment="cytosol_host" />
         <species id="C06145_c_host" name="3-Butyn-1-al" boundaryCondition="false" compartment="cytosol_host" />
         <species id="C08362_b" name="(9Z)-Hexadecenoic acid" boundaryCondition="false" compartment="blood" />
         <species id="C08362_c_host" name="(9Z)-Hexadecenoic acid" boundaryCondition="false" compartment="cytosol_host" />
         <species id="C01996_c_host" name="Acetylcholine" boundaryCondition="false" compartment="cytosol_host" />
         <species id="C01403_c_host" name="Anisole" boundaryCondition="false" compartment="cytosol_host" />
         <species id="C04295_c_host" name="Androst-5-ene-3beta,17beta-diol" boundaryCondition="false" compartment="cytosol_host" />
         <species id="C00042_c_host" name="Succinate" boundaryCondition="false" compartment="cytosol_host" />
         <species id="C01879_c_host" name="5-Oxoproline" boundaryCondition="false" compartment="cytosol_host" />
         <species id="C06899_c_host" name="Chloral hydrate" boundaryCondition="false" compartment="cytosol_host" />
         <species id="C04646_c_host" name="9-(5-Phospho-1-ribofuranosyl)-6-mercaptopurine" boundaryCondition="false" compartment="cytosol_host" />
         <species id="C01279_c_host" name="4-Amino-5-hydroxymethyl-2-methylpyrimidine" boundaryCondition="false" compartment="cytosol_host" />
         <species id="C01279_b" name="4-Amino-5-hydroxymethyl-2-methylpyrimidine" boundaryCondition="false" compartment="blood" />
         <species id="C00341_c_host" name="Geranyl diphosphate" boundaryCondition="false" compartment="cytosol_host" />
         <species id="C00022_c_host" name="Pyruvate" boundaryCondition="false" compartment="cytosol_host" />
         <species id="C00044_c_host" name="GTP" boundaryCondition="false" compartment="cytosol_host" />
         <species id="C00097_b" name="L-Cysteine" boundaryCondition="false" compartment="blood" />
         <species id="C00097_c_host" name="L-Cysteine" boundaryCondition="false" compartment="cytosol_host" />
         <species id="C00197_c_host" name="3-Phospho-D-glycerate" boundaryCondition="false" compartment="cytosol_host" />
         <species id="C03356_c_host" name="3-Phospho-D-erythronate" boundaryCondition="false" compartment="cytosol_host" />
         <species id="C01346_c_host" name="dUDP" boundaryCondition="false" compartment="cytosol_host" />
         <species id="C01755_c_host" name="Thiocyanate" boundaryCondition="false" compartment="cytosol_host" />
         <species id="C00362_c_host" name="dGMP" boundaryCondition="false" compartment="cytosol_host" />
         <species id="C02188_c_host" name="Protein lysine" boundaryCondition="false" compartment="cytosol_host" />
         <species id="C01159_c_host" name="2,3-Bisphospho-D-glycerate" boundaryCondition="false" compartment="cytosol_host" />
         <species id="C00004_c_host" name="NADH" boundaryCondition="false" compartment="cytosol_host" />
         <species id="C00314_b" name="Pyridoxine" boundaryCondition="false" compartment="blood" />
         <species id="C00314_c_host" name="Pyridoxine" boundaryCondition="false" compartment="cytosol_host" />
         <species id="C00295_b" name="Orotate" boundaryCondition="false" compartment="blood" />
         <species id="C00295_c_host" name="Orotate" boundaryCondition="false" compartment="cytosol_host" />
         <species id="C00376_c_host" name="Retinal" boundaryCondition="false" compartment="cytosol_host" />
         <species id="C00606_c_host" name="3-Sulfino-L-alanine" boundaryCondition="false" compartment="cytosol_host" />
         <species id="G00044_c_host" name="G00044_c_host" boundaryCondition="false" compartment="cytosol_host" />
         <species id="C00305_c_host" name="Magnesium" boundaryCondition="false" compartment="cytosol_host" />
         <species id="C00305_b" name="Magnesium" boundaryCondition="false" compartment="blood" />
         <species id="C03837_c_host" name="4-Methylumbelliferyl acetate" boundaryCondition="false" compartment="cytosol_host" />
         <species id="C00209_c_host" name="Oxalate" boundaryCondition="false" compartment="cytosol_host" />
         <species id="C00209_b" name="Oxalate" boundaryCondition="false" compartment="blood" />
         <species id="C00121_c_host" name="D-Ribose" boundaryCondition="false" compartment="cytosol_host" />
         <species id="C00121_b" name="D-Ribose" boundaryCondition="false" compartment="blood" />
         <species id="C00164_c_host" name="Acetoacetate" boundaryCondition="false" compartment="cytosol_host" />
         <species id="G00083_c_host" name="G00083_c_host" boundaryCondition="false" compartment="cytosol_host" />
         <species id="C00510_c_host" name="Oleoyl-CoA" boundaryCondition="false" compartment="cytosol_host" />
         <species id="C00124_c_host" name="D-Galactose" boundaryCondition="false" compartment="cytosol_host" />
         <species id="C00568_c_host" name="4-Aminobenzoate" boundaryCondition="false" compartment="cytosol_host" />
         <species id="C00568_b" name="4-Aminobenzoate" boundaryCondition="false" compartment="blood" />
         <species id="C05587_c_host" name="3-Methoxytyramine" boundaryCondition="false" compartment="cytosol_host" />
         <species id="C04142_c_host" name="Protein glutamate methyl ester" boundaryCondition="false" compartment="cytosol_host" />
         <species id="C00227_c_host" name="Acetyl phosphate" boundaryCondition="false" compartment="cytosol_host" />
         <species id="C00077_b" name="L-Ornithine" boundaryCondition="false" compartment="blood" />
         <species id="C00077_c_host" name="L-Ornithine" boundaryCondition="false" compartment="cytosol_host" />
         <species id="C05635_c_host" name="5-Hydroxyindoleacetate" boundaryCondition="false" compartment="cytosol_host" />
         <species id="C00346_c_host" name="Ethanolamine phosphate" boundaryCondition="false" compartment="cytosol_host" />
         <species id="C00301_c_host" name="ADP-ribose" boundaryCondition="false" compartment="cytosol_host" />
         <species id="C07649_c_host" name="5-FU" boundaryCondition="false" compartment="cytosol_host" />
         <species id="C00003_c_host" name="NAD+" boundaryCondition="false" compartment="cytosol_host" />
         <species id="C00313_c_host" name="Oxalyl-CoA" boundaryCondition="false" compartment="cytosol_host" />
         <species id="C00627_c_host" name="Pyridoxine phosphate" boundaryCondition="false" compartment="cytosol_host" />
         <species id="C08249_c_host" name="Pyrimidine 5'-deoxynucleotide" boundaryCondition="false" compartment="cytosol_host" />
         <species id="C00058_c_host" name="Formate" boundaryCondition="false" compartment="cytosol_host" />
         <species id="C02191_c_host" name="Protoporphyrin" boundaryCondition="false" compartment="cytosol_host" />
         <species id="C00134_c_host" name="Putrescine" boundaryCondition="false" compartment="cytosol_host" />
         <species id="C00134_b" name="Putrescine" boundaryCondition="false" compartment="blood" />
         <species id="C00035_c_host" name="GDP" boundaryCondition="false" compartment="cytosol_host" />
         <species id="C00041_c_host" name="L-Alanine" boundaryCondition="false" compartment="cytosol_host" />
         <species id="C00041_b" name="L-Alanine" boundaryCondition="false" compartment="blood" />
         <species id="C02576_c_host" name="Perillyl aldehyde" boundaryCondition="false" compartment="cytosol_host" />
         <species id="C04257_c_host" name="N-Acetyl-D-mannosamine 6-phosphate" boundaryCondition="false" compartment="cytosol_host" />
         <species id="C05936_c_host" name="N4-Acetylaminobutanal" boundaryCondition="false" compartment="cytosol_host" />
         <species id="C15602_c_host" name="Quinone" boundaryCondition="false" compartment="cytosol_host" />
         <species id="C05577_c_host" name="3,4-Dihydroxymandelaldehyde" boundaryCondition="false" compartment="cytosol_host" />
         <species id="C00750_c_host" name="Spermine" boundaryCondition="false" compartment="cytosol_host" />
         <species id="C00750_b" name="Spermine" boundaryCondition="false" compartment="blood" />
         <species id="C00864_c_host" name="Pantothenate" boundaryCondition="false" compartment="cytosol_host" />
         <species id="C00864_b" name="Pantothenate" boundaryCondition="false" compartment="blood" />
         <species id="C01079_c_host" name="Protoporphyrinogen IX" boundaryCondition="false" compartment="cytosol_host" />
         <species id="C00212_b" name="Adenosine" boundaryCondition="false" compartment="blood" />
         <species id="C00212_c_host" name="Adenosine" boundaryCondition="false" compartment="cytosol_host" />
         <species id="C00686_c_host" name="N-Acyl-D-mannosamine 6-phosphate" boundaryCondition="false" compartment="cytosol_host" />
         <species id="C06755_c_host" name="Chloroacetic acid" boundaryCondition="false" compartment="cytosol_host" />
         <species id="C00818_c_host" name="D-Glucarate" boundaryCondition="false" compartment="cytosol_host" />
         <species id="C00386_c_host" name="Carnosine" boundaryCondition="false" compartment="cytosol_host" />
         <species id="C15497_c_host" name="1-(beta-D-Ribofuranosyl)-1,4-dihydronicotinamide" boundaryCondition="false" compartment="cytosol_host" />
         <species id="C12448_c_host" name="Ecgonine methyl ester" boundaryCondition="false" compartment="cytosol_host" />
         <species id="C00160_c_host" name="Glycolate" boundaryCondition="false" compartment="cytosol_host" />
         <species id="C00114_b" name="Choline" boundaryCondition="false" compartment="blood" />
         <species id="C00114_c_host" name="Choline" boundaryCondition="false" compartment="cytosol_host" />
         <species id="C03794_c_host" name="N6-(1,2-Dicarboxyethyl)-AMP" boundaryCondition="false" compartment="cytosol_host" />
         <species id="C01179_c_host" name="3-(4-Hydroxyphenyl)pyruvate" boundaryCondition="false" compartment="cytosol_host" />
         <species id="C01243_c_host" name="1D-myo-Inositol 1,3,4-trisphosphate" boundaryCondition="false" compartment="cytosol_host" />
         <species id="C00015_c_host" name="UDP" boundaryCondition="false" compartment="cytosol_host" />
         <species id="C04648_c_host" name="Glycoprotein alpha-L-fucosyl-(1,2)-D-galactose" boundaryCondition="false" compartment="cytosol_host" />
         <species id="C05583_c_host" name="3-Methoxy-4-hydroxyphenylglycolaldehyde" boundaryCondition="false" compartment="cytosol_host" />
         <species id="C00065_c_host" name="L-Serine" boundaryCondition="false" compartment="cytosol_host" />
         <species id="C00065_b" name="L-Serine" boundaryCondition="false" compartment="blood" />
         <species id="C02946_c_host" name="4-Acetamidobutanoate" boundaryCondition="false" compartment="cytosol_host" />
         <species id="C04043_c_host" name="3,4-Dihydroxyphenylacetaldehyde" boundaryCondition="false" compartment="cytosol_host" />
         <species id="C05640_c_host" name="Cinnavalininate" boundaryCondition="false" compartment="cytosol_host" />
         <species id="C00329_c_host" name="D-Glucosamine" boundaryCondition="false" compartment="cytosol_host" />
         <species id="C00239_c_host" name="dCMP" boundaryCondition="false" compartment="cytosol_host" />
         <species id="C00591_c_host" name="N-Acylneuraminate" boundaryCondition="false" compartment="cytosol_host" />
         <species id="C00379_b" name="Xylitol" boundaryCondition="false" compartment="blood" />
         <species id="C00379_c_host" name="Xylitol" boundaryCondition="false" compartment="cytosol_host" />
         <species id="C00186_b" name="(S)-Lactate" boundaryCondition="false" compartment="blood" />
         <species id="C00186_c_host" name="(S)-Lactate" boundaryCondition="false" compartment="cytosol_host" />
         <species id="C01194_c_host" name="1-Phosphatidyl-D-myo-inositol" boundaryCondition="false" compartment="cytosol_host" />
         <species id="C03306_c_host" name="Protein L-isoaspartate" boundaryCondition="false" compartment="cytosol_host" />
         <species id="G00039_c_host" name="G00039_c_host" boundaryCondition="false" compartment="cytosol_host" />
         <species id="C00127_b" name="Glutathione disulfide" boundaryCondition="false" compartment="blood" />
         <species id="C00127_c_host" name="Glutathione disulfide" boundaryCondition="false" compartment="cytosol_host" />
         <species id="C00909_c_host" name="Leukotriene A4" boundaryCondition="false" compartment="cytosol_host" />
         <species id="C00942_c_host" name="3',5'-Cyclic GMP" boundaryCondition="false" compartment="cytosol_host" />
         <species id="C00078_c_host" name="L-Tryptophan" boundaryCondition="false" compartment="cytosol_host" />
         <species id="C00078_b" name="L-Tryptophan" boundaryCondition="false" compartment="blood" />
         <species id="C03103_c_host" name="Cyclobutadipyrimidine" boundaryCondition="false" compartment="cytosol_host" />
         <species id="C00532_b" name="L-Arabitol" boundaryCondition="false" compartment="blood" />
         <species id="C00532_c_host" name="L-Arabitol" boundaryCondition="false" compartment="cytosol_host" />
         <species id="C00363_c_host" name="dTDP" boundaryCondition="false" compartment="cytosol_host" />
         <species id="C01149_c_host" name="4-Trimethylammoniobutanal" boundaryCondition="false" compartment="cytosol_host" />
         <species id="C00247_c_host" name="L-Sorbose" boundaryCondition="false" compartment="cytosol_host" />
         <species id="C00794_b" name="D-Sorbitol" boundaryCondition="false" compartment="blood" />
         <species id="C00794_c_host" name="D-Sorbitol" boundaryCondition="false" compartment="cytosol_host" />
         <species id="C00698_c_host" name="Cl-" boundaryCondition="false" compartment="cytosol_host" />
         <species id="C00698_b" name="Cl-" boundaryCondition="false" compartment="blood" />
         <species id="C00288_b" name="HCO3-" boundaryCondition="false" compartment="blood" />
         <species id="C00288_c_host" name="HCO3-" boundaryCondition="false" compartment="cytosol_host" />
         <species id="C00253_b" name="Nicotinate" boundaryCondition="false" compartment="blood" />
         <species id="C00253_c_host" name="Nicotinate" boundaryCondition="false" compartment="cytosol_host" />
         <species id="C01419_c_host" name="Cys-Gly" boundaryCondition="false" compartment="cytosol_host" />
         <species id="C00021_c_host" name="S-Adenosyl-L-homocysteine" boundaryCondition="false" compartment="cytosol_host" />
         <species id="C00352_c_host" name="D-Glucosamine 6-phosphate" boundaryCondition="false" compartment="cytosol_host" />
         <species id="C00005_c_host" name="NADPH" boundaryCondition="false" compartment="cytosol_host" />
         <species id="C04759_c_host" name="1,2-D-Glucosyl-5-D-(galactosyloxy)-L-lysine-procollagen" boundaryCondition="false" compartment="cytosol_host" />
         <species id="C00117_c_host" name="D-Ribose 5-phosphate" boundaryCondition="false" compartment="cytosol_host" />
         <species id="C00601_c_host" name="Phenylacetaldehyde" boundaryCondition="false" compartment="cytosol_host" />
         <species id="C00132_c_host" name="Methanol" boundaryCondition="false" compartment="cytosol_host" />
         <species id="C00067_c_host" name="Formaldehyde" boundaryCondition="false" compartment="cytosol_host" />
         <species id="C12215_c_host" name="Iminoerythrose 4-phosphate" boundaryCondition="false" compartment="cytosol_host" />
         <species id="C00137_c_host" name="myo-Inositol" boundaryCondition="false" compartment="cytosol_host" />
         <species id="C00137_b" name="myo-Inositol" boundaryCondition="false" compartment="blood" />
         <species id="C00712_b" name="(9Z)-Octadecenoic acid" boundaryCondition="false" compartment="blood" />
         <species id="C00712_c_host" name="(9Z)-Octadecenoic acid" boundaryCondition="false" compartment="cytosol_host" />
         <species id="C04317_c_host" name="1-Organyl-2-lyso-sn-glycero-3-phosphocholine" boundaryCondition="false" compartment="cytosol_host" />
         <species id="C00396_c_host" name="Pyrimidine" boundaryCondition="false" compartment="cytosol_host" />
         <species id="C00025_b" name="L-Glutamate" boundaryCondition="false" compartment="blood" />
         <species id="C00025_c_host" name="L-Glutamate" boundaryCondition="false" compartment="cytosol_host" />
         <species id="C01277_c_host" name="1-Phosphatidyl-1D-myo-inositol 4-phosphate" boundaryCondition="false" compartment="cytosol_host" />
         <species id="C00001_c_host" name="H2O" boundaryCondition="false" compartment="cytosol_host" />
         <species id="C05841_c_host" name="Nicotinate D-ribonucleoside" boundaryCondition="false" compartment="cytosol_host" />
         <species id="C00256_b" name="(R)-Lactate" boundaryCondition="false" compartment="blood" />
         <species id="C00256_c_host" name="(R)-Lactate" boundaryCondition="false" compartment="cytosol_host" />
         <species id="C00777_c_host" name="Retinoate" boundaryCondition="false" compartment="cytosol_host" />
         <species id="C00365_c_host" name="dUMP" boundaryCondition="false" compartment="cytosol_host" />
         <species id="C00157_c_host" name="Phosphatidylcholine" boundaryCondition="false" compartment="cytosol_host" />
         <species id="C00014_c_host" name="NH3" boundaryCondition="false" compartment="cytosol_host" />
         <species id="C00031_b" name="D-Glucose" boundaryCondition="false" compartment="blood" />
         <species id="C00031_c_host" name="D-Glucose" boundaryCondition="false" compartment="cytosol_host" />
         <species id="C00159_c_host" name="D-Mannose" boundaryCondition="false" compartment="cytosol_host" />
         <species id="C00106_c_host" name="Uracil" boundaryCondition="false" compartment="cytosol_host" />
         <species id="C06615_c_host" name="cis-3-Chloroacrylic acid" boundaryCondition="false" compartment="cytosol_host" />
         <species id="C16617_c_host" name="C16617_c_host" boundaryCondition="false" compartment="cytosol_host" />
         <species id="C00236_c_host" name="3-Phospho-D-glyceroyl phosphate" boundaryCondition="false" compartment="cytosol_host" />
         <species id="C03406_c_host" name="N-(L-Arginino)succinate" boundaryCondition="false" compartment="cytosol_host" />
         <species id="C00002_c_host" name="ATP" boundaryCondition="false" compartment="cytosol_host" />
         <species id="C00460_c_host" name="dUTP" boundaryCondition="false" compartment="cytosol_host" />
         <species id="C05828_c_host" name="Methylimidazoleacetic acid" boundaryCondition="false" compartment="cytosol_host" />
         <species id="C01290_c_host" name="beta-D-Galactosyl-1,4-beta-D-glucosylceramide" boundaryCondition="false" compartment="cytosol_host" />
         <species id="C00647_c_host" name="Pyridoxamine phosphate" boundaryCondition="false" compartment="cytosol_host" />
         <species id="C03246_c_host" name="ADPribose 2'-phosphate" boundaryCondition="false" compartment="cytosol_host" />
         <species id="C00445_c_host" name="5,10-Methenyltetrahydrofolate" boundaryCondition="false" compartment="cytosol_host" />
         <species id="C00166_c_host" name="Phenylpyruvate" boundaryCondition="false" compartment="cytosol_host" />
         <species id="C00583_c_host" name="Propane-1,2-diol" boundaryCondition="false" compartment="cytosol_host" />
         <species id="C00416_c_host" name="Phosphatidate" boundaryCondition="false" compartment="cytosol_host" />
         <species id="C00937_c_host" name="(R)-Lactaldehyde" boundaryCondition="false" compartment="cytosol_host" />
         <species id="C00957_c_host" name="Mercaptopyruvate" boundaryCondition="false" compartment="cytosol_host" />
         <species id="C00262_b" name="Hypoxanthine" boundaryCondition="false" compartment="blood" />
         <species id="C00262_c_host" name="Hypoxanthine" boundaryCondition="false" compartment="cytosol_host" />
         <species id="C00085_c_host" name="D-Fructose 6-phosphate" boundaryCondition="false" compartment="cytosol_host" />
         <species id="C00669_c_host" name="gamma-L-Glutamyl-L-cysteine" boundaryCondition="false" compartment="cytosol_host" />
         <species id="G00071_c_host" name="G00071_c_host" boundaryCondition="false" compartment="cytosol_host" />
         <species id="C00011_c_host" name="CO2" boundaryCondition="false" compartment="cytosol_host" />
         <species id="C07646_c_host" name="Carboxyphosphamide" boundaryCondition="false" compartment="cytosol_host" />
         <species id="C04866_c_host" name="Glycoprotein" boundaryCondition="false" compartment="cytosol_host" />
         <species id="C00798_c_host" name="Formyl-CoA" boundaryCondition="false" compartment="cytosol_host" />
         <species id="C00407_c_host" name="L-Isoleucine" boundaryCondition="false" compartment="cytosol_host" />
         <species id="C00407_b" name="L-Isoleucine" boundaryCondition="false" compartment="blood" />
         <species id="C01161_c_host" name="3,4-Dihydroxyphenylacetate" boundaryCondition="false" compartment="cytosol_host" />
         <species id="C00870_c_host" name="4-Nitrophenol" boundaryCondition="false" compartment="cytosol_host" />
         <species id="C00496_c_host" name="Ubiquitin" boundaryCondition="false" compartment="cytosol_host" />
         <species id="C01330_c_host" name="Sodium" boundaryCondition="false" compartment="cytosol_host" />
         <species id="C01330_b" name="Sodium" boundaryCondition="false" compartment="blood" />
         <species id="C05527_c_host" name="3-Sulfinylpyruvate" boundaryCondition="false" compartment="cytosol_host" />
         <species id="C00458_c_host" name="dCTP" boundaryCondition="false" compartment="cytosol_host" />
         <species id="C16614_c_host" name="C16614_c_host" boundaryCondition="false" compartment="cytosol_host" />
         <species id="C15603_c_host" name="Hydroquinone" boundaryCondition="false" compartment="cytosol_host" />
         <species id="C06377_c_host" name="D-Galactosamine 6-phosphate" boundaryCondition="false" compartment="cytosol_host" />
         <species id="C05588_c_host" name="L-Metanephrine" boundaryCondition="false" compartment="cytosol_host" />
         <species id="C00725_c_host" name="Lipoate" boundaryCondition="false" compartment="cytosol_host" />
         <species id="C00725_b" name="Lipoate" boundaryCondition="false" compartment="blood" />
         <species id="C00378_b" name="Thiamin" boundaryCondition="false" compartment="blood" />
         <species id="C00378_c_host" name="Thiamin" boundaryCondition="false" compartment="cytosol_host" />
         <species id="C00074_c_host" name="Phosphoenolpyruvate" boundaryCondition="false" compartment="cytosol_host" />
         <species id="C00577_c_host" name="D-Glyceraldehyde" boundaryCondition="false" compartment="cytosol_host" />
         <species id="C01185_c_host" name="Nicotinate D-ribonucleotide" boundaryCondition="false" compartment="cytosol_host" />
         <species id="C00180_c_host" name="Benzoate" boundaryCondition="false" compartment="cytosol_host" />
         <species id="C00116_b" name="Glycerol" boundaryCondition="false" compartment="blood" />
         <species id="C00116_c_host" name="Glycerol" boundaryCondition="false" compartment="cytosol_host" />
         <species id="C00040_c_host" name="Acyl-CoA" boundaryCondition="false" compartment="cytosol_host" />
         <species id="C00506_c_host" name="L-Cysteate" boundaryCondition="false" compartment="cytosol_host" />
         <species id="C01094_c_host" name="D-Fructose 1-phosphate" boundaryCondition="false" compartment="cytosol_host" />
         <species id="C01326_c_host" name="Hydrogen cyanide" boundaryCondition="false" compartment="cytosol_host" />
         <species id="C00063_c_host" name="CTP" boundaryCondition="false" compartment="cytosol_host" />
         <species id="C00181_c_host" name="D-Xylose" boundaryCondition="false" compartment="cytosol_host" />
         <species id="C01272_c_host" name="1D-myo-Inositol 1,3,4,5-tetrakisphosphate" boundaryCondition="false" compartment="cytosol_host" />
         <species id="C11557_c_host" name="1-Phosphatidyl-1D-myo-inositol 5-phosphate" boundaryCondition="false" compartment="cytosol_host" />
         <species id="C11150_c_host" name="Trichloroacetate" boundaryCondition="false" compartment="cytosol_host" />
         <species id="C05576_c_host" name="3,4-Dihydroxyphenylethyleneglycol" boundaryCondition="false" compartment="cytosol_host" />
         <species id="C00049_b" name="L-Aspartate" boundaryCondition="false" compartment="blood" />
         <species id="C00049_c_host" name="L-Aspartate" boundaryCondition="false" compartment="cytosol_host" />
         <species id="C00788_c_host" name="L-Adrenaline" boundaryCondition="false" compartment="cytosol_host" />
         <species id="C00704_c_host" name="O2.-" boundaryCondition="false" compartment="cytosol_host" />
         <species id="C05689_c_host" name="Se-Methylselenocysteine" boundaryCondition="false" compartment="cytosol_host" />
         <species id="C00857_c_host" name="Deamino-NAD+" boundaryCondition="false" compartment="cytosol_host" />
         <species id="G00023_c_host" name="G00023_c_host" boundaryCondition="false" compartment="cytosol_host" />
         <species id="C05580_c_host" name="3,4-Dihydroxymandelate" boundaryCondition="false" compartment="cytosol_host" />
         <species id="C16634_c_host" name="C16634_c_host" boundaryCondition="false" compartment="cytosol_host" />
         <species id="C00101_c_host" name="Tetrahydrofolate" boundaryCondition="false" compartment="cytosol_host" />
         <species id="C06206_c_host" name="Benzoyl phosphate" boundaryCondition="false" compartment="cytosol_host" />
         <species id="C00951_c_host" name="Estradiol-17beta" boundaryCondition="false" compartment="cytosol_host" />
         <species id="C00250_b" name="Pyridoxal" boundaryCondition="false" compartment="blood" />
         <species id="C00250_c_host" name="Pyridoxal" boundaryCondition="false" compartment="cytosol_host" />
         <species id="C16543_c_host" name="C16543_c_host" boundaryCondition="false" compartment="cytosol_host" />
         <species id="C00275_c_host" name="D-Mannose 6-phosphate" boundaryCondition="false" compartment="cytosol_host" />
         <species id="C01595_b" name="Linoleate" boundaryCondition="false" compartment="blood" />
         <species id="C01595_c_host" name="Linoleate" boundaryCondition="false" compartment="cytosol_host" />
         <species id="C03708_c_host" name="N-Acetyl-O-acetylneuraminate" boundaryCondition="false" compartment="cytosol_host" />
         <species id="C00152_c_host" name="L-Asparagine" boundaryCondition="false" compartment="cytosol_host" />
         <species id="C00152_b" name="L-Asparagine" boundaryCondition="false" compartment="blood" />
         <species id="C16348_c_host" name="cis-3-Chloroallyl aldehyde" boundaryCondition="false" compartment="cytosol_host" />
         <species id="C00029_c_host" name="UDP-glucose" boundaryCondition="false" compartment="cytosol_host" />
         <species id="C00090_c_host" name="Catechol" boundaryCondition="false" compartment="cytosol_host" />
         <species id="C03684_c_host" name="6-Pyruvoyltetrahydropterin" boundaryCondition="false" compartment="cytosol_host" />
         <species id="C06103_c_host" name="6-Hydroxyhexanoic acid" boundaryCondition="false" compartment="cytosol_host" />
         <species id="C00214_c_host" name="Thymidine" boundaryCondition="false" compartment="cytosol_host" />
         <species id="C00214_b" name="Thymidine" boundaryCondition="false" compartment="blood" />
         <species id="C00006_c_host" name="NADP+" boundaryCondition="false" compartment="cytosol_host" />
         <species id="C05382_c_host" name="D-Sedoheptulose 7-phosphate" boundaryCondition="false" compartment="cytosol_host" />
         <species id="C05584_c_host" name="3-Methoxy-4-hydroxymandelate" boundaryCondition="false" compartment="cytosol_host" />
         <species id="C12650_c_host" name="Capecitabine" boundaryCondition="false" compartment="cytosol_host" />
         <species id="C06045_c_host" name="3-Methoxy-4-hydroxyphenylacetate" boundaryCondition="false" compartment="cytosol_host" />
         <species id="C00095_b" name="D-Fructose" boundaryCondition="false" compartment="blood" />
         <species id="C00095_c_host" name="D-Fructose" boundaryCondition="false" compartment="cytosol_host" />
         <species id="C00081_c_host" name="ITP" boundaryCondition="false" compartment="cytosol_host" />
         <species id="C04737_c_host" name="Trihexosylceramide" boundaryCondition="false" compartment="cytosol_host" />
         <species id="C00187_c_host" name="Cholesterol" boundaryCondition="false" compartment="cytosol_host" />
         <species id="C00187_b" name="Cholesterol" boundaryCondition="false" compartment="blood" />
         <species id="C11924_c_host" name="Perillic acid" boundaryCondition="false" compartment="cytosol_host" />
         <species id="C06102_c_host" name="Adipate semialdehyde" boundaryCondition="false" compartment="cytosol_host" />
         <species id="C04637_c_host" name="1-Phosphatidyl-D-myo-inositol 4,5-bisphosphate" boundaryCondition="false" compartment="cytosol_host" />
         <species id="C00588_c_host" name="Choline phosphate" boundaryCondition="false" compartment="cytosol_host" />
         <species id="C03028_c_host" name="Thiamin triphosphate" boundaryCondition="false" compartment="cytosol_host" />
         <species id="C07086_c_host" name="Phenylacetic acid" boundaryCondition="false" compartment="cytosol_host" />
         <species id="C01416_c_host" name="Cocaine" boundaryCondition="false" compartment="cytosol_host" />
         <species id="C01344_c_host" name="dIDP" boundaryCondition="false" compartment="cytosol_host" />
         <species id="C01061_c_host" name="4-Fumarylacetoacetate" boundaryCondition="false" compartment="cytosol_host" />
         <species id="C00258_c_host" name="D-Glycerate" boundaryCondition="false" compartment="cytosol_host" />
         <species id="C00162_c_host" name="Fatty acid" boundaryCondition="false" compartment="cytosol_host" />
         <species id="C00455_c_host" name="Nicotinamide D-ribonucleotide" boundaryCondition="false" compartment="cytosol_host" />
         <species id="C00131_c_host" name="dATP" boundaryCondition="false" compartment="cytosol_host" />
         <species id="C05589_c_host" name="L-Normetanephrine" boundaryCondition="false" compartment="cytosol_host" />
         <species id="C01227_c_host" name="3beta-Hydroxyandrost-5-en-17-one" boundaryCondition="false" compartment="cytosol_host" />
         <species id="C00430_c_host" name="5-Aminolevulinate" boundaryCondition="false" compartment="cytosol_host" />
         <species id="U00017_c_host" name="toxic nucleophile" boundaryCondition="false" compartment="cytosol_host" />
         <species id="C01245_c_host" name="D-myo-Inositol 1,4,5-trisphosphate" boundaryCondition="false" compartment="cytosol_host" />
         <species id="C00642_c_host" name="4-Hydroxyphenylacetate" boundaryCondition="false" compartment="cytosol_host" />
         <species id="C01402_c_host" name="Anilide" boundaryCondition="false" compartment="cytosol_host" />
         <species id="C00105_c_host" name="UMP" boundaryCondition="false" compartment="cytosol_host" />
         <species id="C00380_c_host" name="Cytosine" boundaryCondition="false" compartment="cytosol_host" />
         <species id="C00064_b" name="L-Glutamine" boundaryCondition="false" compartment="blood" />
         <species id="C00064_c_host" name="L-Glutamine" boundaryCondition="false" compartment="cytosol_host" />
         <species id="C00672_c_host" name="2-Deoxy-D-ribose 1-phosphate" boundaryCondition="false" compartment="cytosol_host" />
         <species id="C00112_c_host" name="CDP" boundaryCondition="false" compartment="cytosol_host" />
         <species id="C00084_c_host" name="Acetaldehyde" boundaryCondition="false" compartment="cytosol_host" />
         <species id="C02170_c_host" name="Methylmalonate" boundaryCondition="false" compartment="cytosol_host" />
         <species id="C05947_c_host" name="L-erythro-4-Hydroxyglutamate" boundaryCondition="false" compartment="cytosol_host" />
         <species id="C00093_c_host" name="sn-Glycerol 3-phosphate" boundaryCondition="false" compartment="cytosol_host" />
         <species id="C00655_c_host" name="Xanthosine 5'-phosphate" boundaryCondition="false" compartment="cytosol_host" />
         <species id="C00017_c_host" name="Protein" boundaryCondition="false" compartment="cytosol_host" />
         <species id="U00066_c_host" name="(9Z)-Hexadecenoyl-CoA" boundaryCondition="false" compartment="cytosol_host" />
         <species id="C00024_c_host" name="Acetyl-CoA" boundaryCondition="false" compartment="cytosol_host" />
         <species id="C04598_c_host" name="2-Acetyl-1-alkyl-sn-glycero-3-phosphocholine" boundaryCondition="false" compartment="cytosol_host" />
         <species id="C00055_c_host" name="CMP" boundaryCondition="false" compartment="cytosol_host" />
         <species id="C00637_c_host" name="Indole-3-acetaldehyde" boundaryCondition="false" compartment="cytosol_host" />
         <species id="C03384_c_host" name="D-Galactose 1-phosphate" boundaryCondition="false" compartment="cytosol_host" />
         <species id="Biomass_c_host" name="Biomass_c_host" boundaryCondition="false" compartment="cytosol_host" />
         <species id="C16620_c_host" name="C16620_c_host" boundaryCondition="false" compartment="cytosol_host" />
         <species id="C04756_c_host" name="O-1-Alk-1-enyl-2-acyl-sn-glycero-3-phosphoethanolamine" boundaryCondition="false" compartment="cytosol_host" />
         <species id="C00723_c_host" name="Insulin" boundaryCondition="false" compartment="cytosol_host" />
         <species id="C00158_c_host" name="Citrate" boundaryCondition="false" compartment="cytosol_host" />
         <species id="C00104_c_host" name="IDP" boundaryCondition="false" compartment="cytosol_host" />
         <species id="C16619_c_host" name="C16619_c_host" boundaryCondition="false" compartment="cytosol_host" />
         <species id="C00286_c_host" name="dGTP" boundaryCondition="false" compartment="cytosol_host" />
         <species id="C00073_b" name="L-Methionine" boundaryCondition="false" compartment="blood" />
         <species id="C00073_c_host" name="L-Methionine" boundaryCondition="false" compartment="cytosol_host" />
         <species id="C13378_c_host" name="alpha,beta-Dihydroxyethyl-TPP" boundaryCondition="false" compartment="cytosol_host" />
         <species id="C00122_c_host" name="Fumarate" boundaryCondition="false" compartment="cytosol_host" />
         <species id="C00249_b" name="Hexadecanoic acid" boundaryCondition="false" compartment="blood" />
         <species id="C00249_c_host" name="Hexadecanoic acid" boundaryCondition="false" compartment="cytosol_host" />
         <species id="C02582_c_host" name="Protein disulfide" boundaryCondition="false" compartment="cytosol_host" />
         <species id="C00092_c_host" name="D-Glucose 6-phosphate" boundaryCondition="false" compartment="cytosol_host" />
         <species id="C00255_b" name="Riboflavin" boundaryCondition="false" compartment="blood" />
         <species id="C00255_c_host" name="Riboflavin" boundaryCondition="false" compartment="cytosol_host" />
         <species id="C16587_c_host" name="C16587_c_host" boundaryCondition="false" compartment="cytosol_host" />
         <species id="C00620_c_host" name="alpha-D-Ribose 1-phosphate" boundaryCondition="false" compartment="cytosol_host" />
         <species id="C00440_c_host" name="5-Methyltetrahydrofolate" boundaryCondition="false" compartment="cytosol_host" />
         <species id="C00440_b" name="5-Methyltetrahydrofolate" boundaryCondition="false" compartment="blood" />
         <species id="C00700_c_host" name="XTP" boundaryCondition="false" compartment="cytosol_host" />
         <species id="C03785_c_host" name="D-Tagatose 1,6-bisphosphate" boundaryCondition="false" compartment="cytosol_host" />
         <species id="C00206_c_host" name="dADP" boundaryCondition="false" compartment="cytosol_host" />
         <species id="C00988_c_host" name="2-Phosphoglycolate" boundaryCondition="false" compartment="cytosol_host" />
         <species id="C01157_c_host" name="trans-4-Hydroxy-L-proline" boundaryCondition="false" compartment="cytosol_host" />
         <species id="C04487_c_host" name="5-(D-Galactosyloxy)-L-lysine-procollagen" boundaryCondition="false" compartment="cytosol_host" />
         <species id="U00053_c_host" name="active-glutathione-transferase" boundaryCondition="false" compartment="cytosol_host" />
         <species id="C01177_c_host" name="Inositol 1-phosphate" boundaryCondition="false" compartment="cytosol_host" />
         <species id="C00062_b" name="L-Arginine" boundaryCondition="false" compartment="blood" />
         <species id="C00062_c_host" name="L-Arginine" boundaryCondition="false" compartment="cytosol_host" />
         <species id="C04677_c_host" name="1-(5'-Phosphoribosyl)-5-amino-4-imidazolecarboxamide" boundaryCondition="false" compartment="cytosol_host" />
         <species id="C00345_c_host" name="6-Phospho-D-gluconate" boundaryCondition="false" compartment="cytosol_host" />
         <species id="C00037_b" name="Glycine" boundaryCondition="false" compartment="blood" />
         <species id="C00037_c_host" name="Glycine" boundaryCondition="false" compartment="cytosol_host" />
         <species id="C00123_b" name="L-Leucine" boundaryCondition="false" compartment="blood" />
         <species id="C00123_c_host" name="L-Leucine" boundaryCondition="false" compartment="cytosol_host" />
         <species id="C00147_c_host" name="Adenine" boundaryCondition="false" compartment="cytosol_host" />
         <species id="C00412_c_host" name="Stearoyl-CoA" boundaryCondition="false" compartment="cytosol_host" />
         <species id="C00242_b" name="Guanine" boundaryCondition="false" compartment="blood" />
         <species id="C00242_c_host" name="Guanine" boundaryCondition="false" compartment="cytosol_host" />
         <species id="C05581_c_host" name="3-Methoxy-4-hydroxyphenylacetaldehyde" boundaryCondition="false" compartment="cytosol_host" />
         <species id="C00459_c_host" name="dTTP" boundaryCondition="false" compartment="cytosol_host" />
         <species id="C00280_c_host" name="Androst-4-ene-3,17-dione" boundaryCondition="false" compartment="cytosol_host" />
         <species id="C00082_b" name="L-Tyrosine" boundaryCondition="false" compartment="blood" />
         <species id="C00082_c_host" name="L-Tyrosine" boundaryCondition="false" compartment="cytosol_host" />
         <species id="C05688_c_host" name="Selenocysteine" boundaryCondition="false" compartment="cytosol_host" />
         <species id="C04895_c_host" name="2-Amino-4-hydroxy-6-(erythro-1,2,3-trihydroxypropyl)dihydropteridine" boundaryCondition="false" compartment="cytosol_host" />
         <species id="C06376_c_host" name="N-Acetyl-D-galactosamine 6-phosphate" boundaryCondition="false" compartment="cytosol_host" />
         <species id="C00360_c_host" name="dAMP" boundaryCondition="false" compartment="cytosol_host" />
         <species id="C06754_c_host" name="Chloroacetaldehyde" boundaryCondition="false" compartment="cytosol_host" />
         <species id="C05594_c_host" name="3-Methoxy-4-hydroxyphenylethyleneglycol" boundaryCondition="false" compartment="cytosol_host" />
         <species id="C05335_c_host" name="Selenomethionine" boundaryCondition="false" compartment="cytosol_host" />
         <species id="C00146_c_host" name="Phenol" boundaryCondition="false" compartment="cytosol_host" />
         <species id="C02560_c_host" name="N-Acetylimidazole" boundaryCondition="false" compartment="cytosol_host" />
         <species id="C00584_c_host" name="Prostaglandin E2" boundaryCondition="false" compartment="cytosol_host" />
         <species id="C00020_c_host" name="AMP" boundaryCondition="false" compartment="cytosol_host" />
         <species id="C03765_c_host" name="4-Hydroxyphenylacetaldehyde" boundaryCondition="false" compartment="cytosol_host" />
         <species id="C05512_c_host" name="Deoxyinosine" boundaryCondition="false" compartment="cytosol_host" />
         <species id="C00013_c_host" name="Pyrophosphate" boundaryCondition="false" compartment="cytosol_host" />
         <species id="C00099_c_host" name="beta-Alanine" boundaryCondition="false" compartment="cytosol_host" />
         <species id="C01097_c_host" name="D-Tagatose 6-phosphate" boundaryCondition="false" compartment="cytosol_host" />
         <species id="C00536_c_host" name="Triphosphate" boundaryCondition="false" compartment="cytosol_host" />
         <species id="C00153_b" name="Nicotinamide" boundaryCondition="false" compartment="blood" />
         <species id="C00153_c_host" name="Nicotinamide" boundaryCondition="false" compartment="cytosol_host" />
         <species id="C01167_c_host" name="Protein tyrosine phosphate" boundaryCondition="false" compartment="cytosol_host" />
         <species id="C00884_c_host" name="Homocarnosine" boundaryCondition="false" compartment="cytosol_host" />
         <species id="C00019_c_host" name="S-Adenosyl-L-methionine" boundaryCondition="false" compartment="cytosol_host" />
         <species id="C01697_b" name="Galactitol" boundaryCondition="false" compartment="blood" />
         <species id="C01697_c_host" name="Galactitol" boundaryCondition="false" compartment="cytosol_host" />
         <species id="C00177_c_host" name="Cyanide" boundaryCondition="false" compartment="cytosol_host" />
         <species id="C15493_c_host" name="9-cis-Retinoic acid" boundaryCondition="false" compartment="cytosol_host" />
         <species id="C00547_c_host" name="L-Noradrenaline" boundaryCondition="false" compartment="cytosol_host" />
         <species id="C00705_c_host" name="dCDP" boundaryCondition="false" compartment="cytosol_host" />
         <species id="C00234_c_host" name="10-Formyltetrahydrofolate" boundaryCondition="false" compartment="cytosol_host" />
         <species id="C01103_c_host" name="Orotidine 5'-phosphate" boundaryCondition="false" compartment="cytosol_host" />
         <species id="C00075_c_host" name="UTP" boundaryCondition="false" compartment="cytosol_host" />
         <species id="C00299_b" name="Uridine" boundaryCondition="false" compartment="blood" />
         <species id="C00299_c_host" name="Uridine" boundaryCondition="false" compartment="cytosol_host" />
         <species id="C02097_c_host" name="dTDP-galactose" boundaryCondition="false" compartment="cytosol_host" />
         <species id="C00119_b" name="5-Phospho-alpha-D-ribose 1-diphosphate" boundaryCondition="false" compartment="blood" />
         <species id="C00119_c_host" name="5-Phospho-alpha-D-ribose 1-diphosphate" boundaryCondition="false" compartment="cytosol_host" />
         <species id="C04554_c_host" name="3alpha,7alpha-Dihydroxy-5beta-cholestanate" boundaryCondition="false" compartment="cytosol_host" />
         <species id="C06144_c_host" name="3-Butynoate" boundaryCondition="false" compartment="cytosol_host" />
         <species id="C16591_c_host" name="C16591_c_host" boundaryCondition="false" compartment="cytosol_host" />
         <species id="C16635_c_host" name="C16635_c_host" boundaryCondition="false" compartment="cytosol_host" />
         <species id="C03912_c_host" name="(S)-1-Pyrroline-5-carboxylate" boundaryCondition="false" compartment="cytosol_host" />
         <species id="C03542_c_host" name="Thiopurine S-methylether" boundaryCondition="false" compartment="cytosol_host" />
         <species id="C02486_c_host" name="(3R)-beta-Leucine" boundaryCondition="false" compartment="cytosol_host" />
         <species id="C03360_c_host" name="4-Nitrophenyl phosphate" boundaryCondition="false" compartment="cytosol_host" />
         <species id="C00350_c_host" name="Phosphatidylethanolamine" boundaryCondition="false" compartment="cytosol_host" />
         <species id="G00024_c_host" name="G00024_c_host" boundaryCondition="false" compartment="cytosol_host" />
         <species id="C03205_c_host" name="11-Deoxycorticosterone" boundaryCondition="false" compartment="cytosol_host" />
         <species id="C00447_c_host" name="D-Sedoheptulose 1,7-bisphosphate" boundaryCondition="false" compartment="cytosol_host" />
         <species id="C00051_b" name="Glutathione" boundaryCondition="false" compartment="blood" />
         <species id="C00051_c_host" name="Glutathione" boundaryCondition="false" compartment="cytosol_host" />
         <species id="C00259_b" name="L-Arabinose" boundaryCondition="false" compartment="blood" />
         <species id="C00259_c_host" name="L-Arabinose" boundaryCondition="false" compartment="cytosol_host" />
         <species id="C16615_c_host" name="C16615_c_host" boundaryCondition="false" compartment="cytosol_host" />
         <species id="C00294_b" name="Inosine" boundaryCondition="false" compartment="blood" />
         <species id="C00294_c_host" name="Inosine" boundaryCondition="false" compartment="cytosol_host" />
         <species id="C00007_c_host" name="Oxygen" boundaryCondition="false" compartment="cytosol_host" />
         <species id="C00320_c_host" name="Thiosulfate" boundaryCondition="false" compartment="cytosol_host" />
         <species id="C02679_c_host" name="Dodecanoic acid" boundaryCondition="false" compartment="cytosol_host" />
         <species id="C02679_b" name="Dodecanoic acid" boundaryCondition="false" compartment="blood" />
         <species id="C00080_b" name="H+" boundaryCondition="false" compartment="blood" />
         <species id="C00080_c_host" name="H+" boundaryCondition="false" compartment="cytosol_host" />
         <species id="C06241_c_host" name="N-Acetylneuraminate 9-phosphate" boundaryCondition="false" compartment="cytosol_host" />
         <species id="C05528_c_host" name="3-Sulfopyruvate" boundaryCondition="false" compartment="cytosol_host" />
         <species id="C00010_c_host" name="CoA" boundaryCondition="false" compartment="cytosol_host" />
      </listOfSpecies>
      <listOfReactions>
         <reaction id="T38" name="T38" reversible="true">
            <listOfReactants>
               <speciesReference species="C00385_b"  stoichiometry="1"/>
            </listOfReactants>
            <listOfProducts>
               <speciesReference species="C00385_c_host"  stoichiometry="1"/>
            </listOfProducts>
         </reaction>
         <reaction id="R08385_c_host" name="R08385_c_host" reversible="true">
            <listOfReactants>
               <speciesReference species="C00003_c_host"  stoichiometry="1"/>
               <speciesReference species="C00001_c_host"  stoichiometry="1"/>
               <speciesReference species="C16681_c_host"  stoichiometry="1"/>
            </listOfReactants>
            <listOfProducts>
               <speciesReference species="C15493_c_host"  stoichiometry="1"/>
               <speciesReference species="C00080_c_host"  stoichiometry="1"/>
               <speciesReference species="C00004_c_host"  stoichiometry="1"/>
            </listOfProducts>
         </reaction>
         <reaction id="R05168_c_host" name="R05168_c_host" reversible="true">
            <listOfReactants>
               <speciesReference species="C00001_c_host"  stoichiometry="1"/>
               <speciesReference species="C06376_c_host"  stoichiometry="1"/>
            </listOfReactants>
            <listOfProducts>
               <speciesReference species="C00033_c_host"  stoichiometry="1"/>
               <speciesReference species="C06377_c_host"  stoichiometry="1"/>
            </listOfProducts>
         </reaction>
         <reaction id="R01855_c_host" name="R01855_c_host" reversible="true">
            <listOfReactants>
               <speciesReference species="C00001_c_host"  stoichiometry="1"/>
               <speciesReference species="C00286_c_host"  stoichiometry="1"/>
            </listOfReactants>
            <listOfProducts>
               <speciesReference species="C00013_c_host"  stoichiometry="1"/>
               <speciesReference species="C00362_c_host"  stoichiometry="1"/>
            </listOfProducts>
         </reaction>
         <reaction id="R03236_c_host" name="R03236_c_host" reversible="true">
            <listOfReactants>
               <speciesReference species="C01097_c_host"  stoichiometry="1"/>
               <speciesReference species="C00002_c_host"  stoichiometry="1"/>
            </listOfReactants>
            <listOfProducts>
               <speciesReference species="C00008_c_host"  stoichiometry="1"/>
               <speciesReference species="C03785_c_host"  stoichiometry="1"/>
            </listOfProducts>
         </reaction>
         <reaction id="T49" name="T49" reversible="true">
            <listOfReactants>
               <speciesReference species="C00076_b"  stoichiometry="1"/>
            </listOfReactants>
            <listOfProducts>
               <speciesReference species="C00076_c_host"  stoichiometry="1"/>
            </listOfProducts>
         </reaction>
         <reaction id="R05119_c_host" name="R05119_c_host" reversible="true">
            <listOfReactants>
               <speciesReference species="C06145_c_host"  stoichiometry="1"/>
               <speciesReference species="C00003_c_host"  stoichiometry="1"/>
               <speciesReference species="C00001_c_host"  stoichiometry="1"/>
            </listOfReactants>
            <listOfProducts>
               <speciesReference species="C06144_c_host"  stoichiometry="1"/>
               <speciesReference species="C00080_c_host"  stoichiometry="1"/>
               <speciesReference species="C00004_c_host"  stoichiometry="1"/>
            </listOfProducts>
         </reaction>
         <reaction id="R01858_c_host" name="R01858_c_host" reversible="true">
            <listOfReactants>
               <speciesReference species="C00286_c_host"  stoichiometry="1"/>
               <speciesReference species="C00022_c_host"  stoichiometry="1"/>
            </listOfReactants>
            <listOfProducts>
               <speciesReference species="C00074_c_host"  stoichiometry="1"/>
               <speciesReference species="C00361_c_host"  stoichiometry="1"/>
            </listOfProducts>
         </reaction>
         <reaction id="R00835_c_host" name="R00835_c_host" reversible="true">
            <listOfReactants>
               <speciesReference species="C00092_c_host"  stoichiometry="1"/>
               <speciesReference species="C00006_c_host"  stoichiometry="1"/>
            </listOfReactants>
            <listOfProducts>
               <speciesReference species="C01236_c_host"  stoichiometry="1"/>
               <speciesReference species="C00080_c_host"  stoichiometry="1"/>
               <speciesReference species="C00005_c_host"  stoichiometry="1"/>
            </listOfProducts>
         </reaction>
         <reaction id="R03293_c_host" name="R03293_c_host" reversible="true">
            <listOfReactants>
               <speciesReference species="C01157_c_host"  stoichiometry="1"/>
               <speciesReference species="C00006_c_host"  stoichiometry="1"/>
            </listOfReactants>
            <listOfProducts>
               <speciesReference species="C04281_c_host"  stoichiometry="1"/>
               <speciesReference species="C00080_c_host"  stoichiometry="1"/>
               <speciesReference species="C00005_c_host"  stoichiometry="1"/>
            </listOfProducts>
         </reaction>
         <reaction id="R08239_c_host" name="R08239_c_host" reversible="true">
            <listOfReactants>
               <speciesReference species="C00019_c_host"  stoichiometry="1"/>
               <speciesReference species="C04646_c_host"  stoichiometry="1"/>
            </listOfReactants>
            <listOfProducts>
               <speciesReference species="C00021_c_host"  stoichiometry="1"/>
               <speciesReference species="C16615_c_host"  stoichiometry="1"/>
            </listOfProducts>
         </reaction>
         <reaction id="R00161_c_host" name="R00161_c_host" reversible="true">
            <listOfReactants>
               <speciesReference species="C00061_c_host"  stoichiometry="1"/>
               <speciesReference species="C00002_c_host"  stoichiometry="1"/>
            </listOfReactants>
            <listOfProducts>
               <speciesReference species="C00013_c_host"  stoichiometry="1"/>
               <speciesReference species="C00016_c_host"  stoichiometry="1"/>
            </listOfProducts>
         </reaction>
         <reaction id="R01057_c_host" name="R01057_c_host" reversible="true">
            <listOfReactants>
               <speciesReference species="C00620_c_host"  stoichiometry="1"/>
            </listOfReactants>
            <listOfProducts>
               <speciesReference species="C00117_c_host"  stoichiometry="1"/>
            </listOfProducts>
         </reaction>
         <reaction id="T83" name="T83" reversible="true">
            <listOfReactants>
               <speciesReference species="C00250_b"  stoichiometry="1"/>
            </listOfReactants>
            <listOfProducts>
               <speciesReference species="C00250_c_host"  stoichiometry="1"/>
            </listOfProducts>
         </reaction>
         <reaction id="T52" name="T52" reversible="true">
            <listOfReactants>
               <speciesReference species="C00114_b"  stoichiometry="1"/>
            </listOfReactants>
            <listOfProducts>
               <speciesReference species="C00114_c_host"  stoichiometry="1"/>
            </listOfProducts>
         </reaction>
         <reaction id="Q00014_c_host" name="Q00014_c_host" reversible="true">
            <listOfReactants>
               <speciesReference species="C00001_c_host"  stoichiometry="1"/>
               <speciesReference species="C05212_c_host"  stoichiometry="1"/>
            </listOfReactants>
            <listOfProducts>
               <speciesReference species="C04317_c_host"  stoichiometry="1"/>
               <speciesReference species="C00162_c_host"  stoichiometry="1"/>
            </listOfProducts>
         </reaction>
         <reaction id="R00355_c_host" name="R00355_c_host" reversible="true">
            <listOfReactants>
               <speciesReference species="C00049_c_host"  stoichiometry="1"/>
               <speciesReference species="C00026_c_host"  stoichiometry="1"/>
            </listOfReactants>
            <listOfProducts>
               <speciesReference species="C00025_c_host"  stoichiometry="1"/>
               <speciesReference species="C00036_c_host"  stoichiometry="1"/>
            </listOfProducts>
         </reaction>
         <reaction id="R00896_c_host" name="R00896_c_host" reversible="true">
            <listOfReactants>
               <speciesReference species="C00097_c_host"  stoichiometry="1"/>
               <speciesReference species="C00026_c_host"  stoichiometry="1"/>
            </listOfReactants>
            <listOfProducts>
               <speciesReference species="C00025_c_host"  stoichiometry="1"/>
               <speciesReference species="C00957_c_host"  stoichiometry="1"/>
            </listOfProducts>
         </reaction>
         <reaction id="T56" name="T56" reversible="true">
            <listOfReactants>
               <speciesReference species="C01330_c_host"  stoichiometry="1"/>
               <speciesReference species="C00238_b"  stoichiometry="1"/>
               <speciesReference species="C00002_c_host"  stoichiometry="1"/>
            </listOfReactants>
            <listOfProducts>
               <speciesReference species="C00009_c_host"  stoichiometry="1"/>
               <speciesReference species="C01330_b"  stoichiometry="1"/>
               <speciesReference species="C00008_c_host"  stoichiometry="1"/>
               <speciesReference species="C00238_c_host"  stoichiometry="1"/>
            </listOfProducts>
         </reaction>
         <reaction id="R01093_c_host" name="R01093_c_host" reversible="true">
            <listOfReactants>
               <speciesReference species="C00124_c_host"  stoichiometry="1"/>
               <speciesReference species="C00080_c_host"  stoichiometry="1"/>
               <speciesReference species="C00004_c_host"  stoichiometry="1"/>
            </listOfReactants>
            <listOfProducts>
               <speciesReference species="C00003_c_host"  stoichiometry="1"/>
               <speciesReference species="C01697_c_host"  stoichiometry="1"/>
            </listOfProducts>
         </reaction>
         <reaction id="R07104_c_host" name="R07104_c_host" reversible="true">
            <listOfReactants>
               <speciesReference species="C00003_c_host"  stoichiometry="1"/>
               <speciesReference species="C06899_c_host"  stoichiometry="1"/>
            </listOfReactants>
            <listOfProducts>
               <speciesReference species="C11150_c_host"  stoichiometry="1"/>
               <speciesReference species="C00080_c_host"  stoichiometry="1"/>
               <speciesReference species="C00004_c_host"  stoichiometry="1"/>
            </listOfProducts>
         </reaction>
         <reaction id="R02035_c_host" name="R02035_c_host" reversible="true">
            <listOfReactants>
               <speciesReference species="C00001_c_host"  stoichiometry="1"/>
               <speciesReference species="C01236_c_host"  stoichiometry="1"/>
            </listOfReactants>
            <listOfProducts>
               <speciesReference species="C00345_c_host"  stoichiometry="1"/>
            </listOfProducts>
         </reaction>
         <reaction id="R01049_c_host" name="R01049_c_host" reversible="true">
            <listOfReactants>
               <speciesReference species="C00117_c_host"  stoichiometry="1"/>
               <speciesReference species="C00002_c_host"  stoichiometry="1"/>
            </listOfReactants>
            <listOfProducts>
               <speciesReference species="C00020_c_host"  stoichiometry="1"/>
               <speciesReference species="C00119_c_host"  stoichiometry="1"/>
            </listOfProducts>
         </reaction>
         <reaction id="T3" name="T3" reversible="true">
            <listOfReactants>
               <speciesReference species="C00259_b"  stoichiometry="1"/>
            </listOfReactants>
            <listOfProducts>
               <speciesReference species="C00259_c_host"  stoichiometry="1"/>
            </listOfProducts>
         </reaction>
         <reaction id="R00616_c_host" name="R00616_c_host" reversible="true">
            <listOfReactants>
               <speciesReference species="C00068_c_host"  stoichiometry="1"/>
               <speciesReference species="C00002_c_host"  stoichiometry="1"/>
            </listOfReactants>
            <listOfProducts>
               <speciesReference species="C03028_c_host"  stoichiometry="1"/>
               <speciesReference species="C00008_c_host"  stoichiometry="1"/>
            </listOfProducts>
         </reaction>
         <reaction id="T25" name="T25" reversible="true">
            <listOfReactants>
               <speciesReference species="C00152_b"  stoichiometry="1"/>
            </listOfReactants>
            <listOfProducts>
               <speciesReference species="C00152_c_host"  stoichiometry="1"/>
            </listOfProducts>
         </reaction>
         <reaction id="R02585_c_host" name="R02585_c_host" reversible="true">
            <listOfReactants>
               <speciesReference species="C00001_c_host"  stoichiometry="1"/>
               <speciesReference species="C01167_c_host"  stoichiometry="1"/>
            </listOfReactants>
            <listOfProducts>
               <speciesReference species="C00009_c_host"  stoichiometry="1"/>
               <speciesReference species="C00585_c_host"  stoichiometry="1"/>
            </listOfProducts>
         </reaction>
         <reaction id="R07145_c_host" name="R07145_c_host" reversible="true">
            <listOfReactants>
               <speciesReference species="C00003_c_host"  stoichiometry="1"/>
               <speciesReference species="C01507_c_host"  stoichiometry="1"/>
            </listOfReactants>
            <listOfProducts>
               <speciesReference species="C00247_c_host"  stoichiometry="1"/>
               <speciesReference species="C00080_c_host"  stoichiometry="1"/>
               <speciesReference species="C00004_c_host"  stoichiometry="1"/>
            </listOfProducts>
         </reaction>
         <reaction id="R02295_c_host" name="R02295_c_host" reversible="true">
            <listOfReactants>
               <speciesReference species="C00009_c_host"  stoichiometry="1"/>
               <speciesReference species="C05841_c_host"  stoichiometry="1"/>
            </listOfReactants>
            <listOfProducts>
               <speciesReference species="C00620_c_host"  stoichiometry="1"/>
               <speciesReference species="C00253_c_host"  stoichiometry="1"/>
            </listOfProducts>
         </reaction>
         <reaction id="R04404_c_host" name="R04404_c_host" reversible="true">
            <listOfReactants>
               <speciesReference species="C04637_c_host"  stoichiometry="1"/>
               <speciesReference species="C00001_c_host"  stoichiometry="1"/>
            </listOfReactants>
            <listOfProducts>
               <speciesReference species="C00009_c_host"  stoichiometry="1"/>
               <speciesReference species="C01277_c_host"  stoichiometry="1"/>
            </listOfProducts>
         </reaction>
         <reaction id="R04771_c_host" name="R04771_c_host" reversible="true">
            <listOfReactants>
               <speciesReference species="C05335_c_host"  stoichiometry="1"/>
               <speciesReference species="C00001_c_host"  stoichiometry="1"/>
               <speciesReference species="C00002_c_host"  stoichiometry="1"/>
            </listOfReactants>
            <listOfProducts>
               <speciesReference species="C00013_c_host"  stoichiometry="1"/>
               <speciesReference species="C00009_c_host"  stoichiometry="1"/>
               <speciesReference species="C05691_c_host"  stoichiometry="1"/>
            </listOfProducts>
         </reaction>
         <reaction id="R05052_c_host" name="R05052_c_host" reversible="true">
            <listOfReactants>
               <speciesReference species="C05947_c_host"  stoichiometry="1"/>
               <speciesReference species="C00026_c_host"  stoichiometry="1"/>
            </listOfReactants>
            <listOfProducts>
               <speciesReference species="C00025_c_host"  stoichiometry="1"/>
               <speciesReference species="C05946_c_host"  stoichiometry="1"/>
            </listOfProducts>
         </reaction>
         <reaction id="T59" name="T59" reversible="true">
            <listOfReactants>
               <speciesReference species="C00750_b"  stoichiometry="1"/>
            </listOfReactants>
            <listOfProducts>
               <speciesReference species="C00750_c_host"  stoichiometry="1"/>
            </listOfProducts>
         </reaction>
         <reaction id="R02294_c_host" name="R02294_c_host" reversible="true">
            <listOfReactants>
               <speciesReference species="C00009_c_host"  stoichiometry="1"/>
               <speciesReference species="C03150_c_host"  stoichiometry="1"/>
            </listOfReactants>
            <listOfProducts>
               <speciesReference species="C00153_c_host"  stoichiometry="1"/>
               <speciesReference species="C00620_c_host"  stoichiometry="1"/>
            </listOfProducts>
         </reaction>
         <reaction id="Q00013_c_host" name="Q00013_c_host" reversible="true">
            <listOfReactants>
               <speciesReference species="C00051_c_host"  stoichiometry="1"/>
               <speciesReference species="U00017_c_host"  stoichiometry="1"/>
            </listOfReactants>
            <listOfProducts>
               <speciesReference species="C02320_c_host"  stoichiometry="1"/>
               <speciesReference species="U00053_c_host"  stoichiometry="1"/>
            </listOfProducts>
         </reaction>
         <reaction id="R04883_c_host" name="R04883_c_host" reversible="true">
            <listOfReactants>
               <speciesReference species="C00001_c_host"  stoichiometry="1"/>
               <speciesReference species="C00006_c_host"  stoichiometry="1"/>
               <speciesReference species="C05577_c_host"  stoichiometry="1"/>
            </listOfReactants>
            <listOfProducts>
               <speciesReference species="C05580_c_host"  stoichiometry="1"/>
               <speciesReference species="C00080_c_host"  stoichiometry="1"/>
               <speciesReference species="C00005_c_host"  stoichiometry="1"/>
            </listOfProducts>
         </reaction>
         <reaction id="T40" name="T40" reversible="true">
            <listOfReactants>
               <speciesReference species="C00475_b"  stoichiometry="1"/>
            </listOfReactants>
            <listOfProducts>
               <speciesReference species="C00475_c_host"  stoichiometry="1"/>
            </listOfProducts>
         </reaction>
         <reaction id="R00158_c_host" name="R00158_c_host" reversible="true">
            <listOfReactants>
               <speciesReference species="C00105_c_host"  stoichiometry="1"/>
               <speciesReference species="C00002_c_host"  stoichiometry="1"/>
            </listOfReactants>
            <listOfProducts>
               <speciesReference species="C00015_c_host"  stoichiometry="1"/>
               <speciesReference species="C00008_c_host"  stoichiometry="1"/>
            </listOfProducts>
         </reaction>
         <reaction id="R01138_c_host" name="R01138_c_host" reversible="true">
            <listOfReactants>
               <speciesReference species="C00131_c_host"  stoichiometry="1"/>
               <speciesReference species="C00022_c_host"  stoichiometry="1"/>
            </listOfReactants>
            <listOfProducts>
               <speciesReference species="C00206_c_host"  stoichiometry="1"/>
               <speciesReference species="C00074_c_host"  stoichiometry="1"/>
            </listOfProducts>
         </reaction>
         <reaction id="R01829_c_host" name="R01829_c_host" reversible="true">
            <listOfReactants>
               <speciesReference species="C00447_c_host"  stoichiometry="1"/>
            </listOfReactants>
            <listOfProducts>
               <speciesReference species="C00111_c_host"  stoichiometry="1"/>
               <speciesReference species="C00279_c_host"  stoichiometry="1"/>
            </listOfProducts>
         </reaction>
         <reaction id="R00352_c_host" name="R00352_c_host" reversible="true">
            <listOfReactants>
               <speciesReference species="C00010_c_host"  stoichiometry="1"/>
               <speciesReference species="C00158_c_host"  stoichiometry="1"/>
               <speciesReference species="C00002_c_host"  stoichiometry="1"/>
            </listOfReactants>
            <listOfProducts>
               <speciesReference species="C00009_c_host"  stoichiometry="1"/>
               <speciesReference species="C00024_c_host"  stoichiometry="1"/>
               <speciesReference species="C00036_c_host"  stoichiometry="1"/>
               <speciesReference species="C00008_c_host"  stoichiometry="1"/>
            </listOfProducts>
         </reaction>
         <reaction id="R00004_c_host" name="R00004_c_host" reversible="true">
            <listOfReactants>
               <speciesReference species="C00013_c_host"  stoichiometry="1"/>
               <speciesReference species="C00001_c_host"  stoichiometry="1"/>
            </listOfReactants>
            <listOfProducts>
               <speciesReference species="C00009_c_host"  stoichiometry="2"/>
            </listOfProducts>
         </reaction>
         <reaction id="Q00018_c_host" name="Q00018_c_host" reversible="true">
            <listOfReactants>
               <speciesReference species="C00001_c_host"  stoichiometry="1"/>
               <speciesReference species="C03451_c_host"  stoichiometry="1"/>
            </listOfReactants>
            <listOfProducts>
               <speciesReference species="C00256_c_host"  stoichiometry="1"/>
               <speciesReference species="C00051_c_host"  stoichiometry="1"/>
               <speciesReference species="U00067_c_host"  stoichiometry="1"/>
            </listOfProducts>
         </reaction>
         <reaction id="T86" name="T86" reversible="true">
            <listOfReactants>
               <speciesReference species="C00153_b"  stoichiometry="1"/>
            </listOfReactants>
            <listOfProducts>
               <speciesReference species="C00153_c_host"  stoichiometry="1"/>
            </listOfProducts>
         </reaction>
         <reaction id="R01091_c_host" name="R01091_c_host" reversible="true">
            <listOfReactants>
               <speciesReference species="C00123_c_host"  stoichiometry="1"/>
            </listOfReactants>
            <listOfProducts>
               <speciesReference species="C02486_c_host"  stoichiometry="1"/>
            </listOfProducts>
         </reaction>
         <reaction id="R03406_c_host" name="R03406_c_host" reversible="true">
            <listOfReactants>
               <speciesReference species="C00003_c_host"  stoichiometry="1"/>
               <speciesReference species="C04295_c_host"  stoichiometry="1"/>
            </listOfReactants>
            <listOfProducts>
               <speciesReference species="C00080_c_host"  stoichiometry="1"/>
               <speciesReference species="C00004_c_host"  stoichiometry="1"/>
               <speciesReference species="C01227_c_host"  stoichiometry="1"/>
            </listOfProducts>
         </reaction>
         <reaction id="T79" name="T79" reversible="true">
            <listOfReactants>
               <speciesReference species="C00725_b"  stoichiometry="1"/>
            </listOfReactants>
            <listOfProducts>
               <speciesReference species="C00725_c_host"  stoichiometry="1"/>
            </listOfProducts>
         </reaction>
         <reaction id="R01758_c_host" name="R01758_c_host" reversible="true">
            <listOfReactants>
               <speciesReference species="C00003_c_host"  stoichiometry="1"/>
               <speciesReference species="C00532_c_host"  stoichiometry="1"/>
            </listOfReactants>
            <listOfProducts>
               <speciesReference species="C00259_c_host"  stoichiometry="1"/>
               <speciesReference species="C00080_c_host"  stoichiometry="1"/>
               <speciesReference species="C00004_c_host"  stoichiometry="1"/>
            </listOfProducts>
         </reaction>
         <reaction id="R00137_c_host" name="R00137_c_host" reversible="true">
            <listOfReactants>
               <speciesReference species="C00455_c_host"  stoichiometry="1"/>
               <speciesReference species="C00002_c_host"  stoichiometry="1"/>
            </listOfReactants>
            <listOfProducts>
               <speciesReference species="C00013_c_host"  stoichiometry="1"/>
               <speciesReference species="C00003_c_host"  stoichiometry="1"/>
            </listOfProducts>
         </reaction>
         <reaction id="R01280_c_host" name="R01280_c_host" reversible="true">
            <listOfReactants>
               <speciesReference species="C00010_c_host"  stoichiometry="1"/>
               <speciesReference species="C00249_c_host"  stoichiometry="1"/>
               <speciesReference species="C00002_c_host"  stoichiometry="1"/>
            </listOfReactants>
            <listOfProducts>
               <speciesReference species="C00013_c_host"  stoichiometry="1"/>
               <speciesReference species="C00020_c_host"  stoichiometry="1"/>
               <speciesReference species="C00154_c_host"  stoichiometry="1"/>
            </listOfProducts>
         </reaction>
         <reaction id="T17" name="T17" reversible="true">
            <listOfReactants>
               <speciesReference species="C00065_b"  stoichiometry="1"/>
            </listOfReactants>
            <listOfProducts>
               <speciesReference species="C00065_c_host"  stoichiometry="1"/>
            </listOfProducts>
         </reaction>
         <reaction id="T11" name="T11" reversible="true">
            <listOfReactants>
               <speciesReference species="C00041_b"  stoichiometry="1"/>
            </listOfReactants>
            <listOfProducts>
               <speciesReference species="C00041_c_host"  stoichiometry="1"/>
            </listOfProducts>
         </reaction>
         <reaction id="R02940_c_host" name="R02940_c_host" reversible="true">
            <listOfReactants>
               <speciesReference species="C00003_c_host"  stoichiometry="1"/>
               <speciesReference species="C00001_c_host"  stoichiometry="1"/>
               <speciesReference species="C05985_c_host"  stoichiometry="1"/>
            </listOfReactants>
            <listOfProducts>
               <speciesReference species="C00804_c_host"  stoichiometry="1"/>
               <speciesReference species="C00080_c_host"  stoichiometry="1"/>
               <speciesReference species="C00004_c_host"  stoichiometry="1"/>
            </listOfProducts>
         </reaction>
         <reaction id="T88" name="T88" reversible="true">
            <listOfReactants>
               <speciesReference species="C00440_b"  stoichiometry="1"/>
            </listOfReactants>
            <listOfProducts>
               <speciesReference species="C00440_c_host"  stoichiometry="1"/>
            </listOfProducts>
         </reaction>
         <reaction id="T61" name="T61" reversible="true">
            <listOfReactants>
               <speciesReference species="C00051_b"  stoichiometry="1"/>
            </listOfReactants>
            <listOfProducts>
               <speciesReference species="C00051_c_host"  stoichiometry="1"/>
            </listOfProducts>
         </reaction>
         <reaction id="R04888_c_host" name="R04888_c_host" reversible="true">
            <listOfReactants>
               <speciesReference species="C00003_c_host"  stoichiometry="1"/>
               <speciesReference species="C00001_c_host"  stoichiometry="1"/>
               <speciesReference species="C05581_c_host"  stoichiometry="1"/>
            </listOfReactants>
            <listOfProducts>
               <speciesReference species="C05582_c_host"  stoichiometry="1"/>
               <speciesReference species="C00080_c_host"  stoichiometry="1"/>
               <speciesReference species="C00004_c_host"  stoichiometry="1"/>
            </listOfProducts>
         </reaction>
         <reaction id="R02027_c_host" name="R02027_c_host" reversible="true">
            <listOfReactants>
               <speciesReference species="C00001_c_host"  stoichiometry="1"/>
               <speciesReference species="C00344_c_host"  stoichiometry="1"/>
            </listOfReactants>
            <listOfProducts>
               <speciesReference species="C00641_c_host"  stoichiometry="1"/>
               <speciesReference species="C00093_c_host"  stoichiometry="1"/>
            </listOfProducts>
         </reaction>
         <reaction id="R01827_c_host" name="R01827_c_host" reversible="true">
            <listOfReactants>
               <speciesReference species="C00118_c_host"  stoichiometry="1"/>
               <speciesReference species="C05382_c_host"  stoichiometry="1"/>
            </listOfReactants>
            <listOfProducts>
               <speciesReference species="C00279_c_host"  stoichiometry="1"/>
               <speciesReference species="C00085_c_host"  stoichiometry="1"/>
            </listOfProducts>
         </reaction>
         <reaction id="T20" name="T20" reversible="true">
            <listOfReactants>
               <speciesReference species="C00079_b"  stoichiometry="1"/>
            </listOfReactants>
            <listOfProducts>
               <speciesReference species="C00079_c_host"  stoichiometry="1"/>
            </listOfProducts>
         </reaction>
         <reaction id="R01969_c_host" name="R01969_c_host" reversible="true">
            <listOfReactants>
               <speciesReference species="C00009_c_host"  stoichiometry="1"/>
               <speciesReference species="C00330_c_host"  stoichiometry="1"/>
            </listOfReactants>
            <listOfProducts>
               <speciesReference species="C00672_c_host"  stoichiometry="1"/>
               <speciesReference species="C00242_c_host"  stoichiometry="1"/>
            </listOfProducts>
         </reaction>
         <reaction id="R08220_c_host" name="R08220_c_host" reversible="true">
            <listOfReactants>
               <speciesReference species="C12650_c_host"  stoichiometry="1"/>
            </listOfReactants>
            <listOfProducts>
               <speciesReference species="C16635_c_host"  stoichiometry="1"/>
            </listOfProducts>
         </reaction>
         <reaction id="R06524_c_host" name="R06524_c_host" reversible="true">
            <listOfReactants>
               <speciesReference species="C01161_c_host"  stoichiometry="1"/>
               <speciesReference species="C00019_c_host"  stoichiometry="1"/>
            </listOfReactants>
            <listOfProducts>
               <speciesReference species="C00021_c_host"  stoichiometry="1"/>
               <speciesReference species="C06045_c_host"  stoichiometry="1"/>
            </listOfProducts>
         </reaction>
         <reaction id="T30" name="T30" reversible="true">
            <listOfReactants>
               <speciesReference species="C00148_b"  stoichiometry="1"/>
            </listOfReactants>
            <listOfProducts>
               <speciesReference species="C00148_c_host"  stoichiometry="1"/>
            </listOfProducts>
         </reaction>
         <reaction id="R01056_c_host" name="R01056_c_host" reversible="true">
            <listOfReactants>
               <speciesReference species="C00117_c_host"  stoichiometry="1"/>
            </listOfReactants>
            <listOfProducts>
               <speciesReference species="C00199_c_host"  stoichiometry="1"/>
            </listOfProducts>
         </reaction>
         <reaction id="R00725_c_host" name="R00725_c_host" reversible="true">
            <listOfReactants>
               <speciesReference species="C00031_c_host"  stoichiometry="1"/>
               <speciesReference species="C00081_c_host"  stoichiometry="1"/>
            </listOfReactants>
            <listOfProducts>
               <speciesReference species="C00092_c_host"  stoichiometry="1"/>
               <speciesReference species="C00104_c_host"  stoichiometry="1"/>
            </listOfProducts>
         </reaction>
         <reaction id="R01515_c_host" name="R01515_c_host" reversible="true">
            <listOfReactants>
               <speciesReference species="C00001_c_host"  stoichiometry="1"/>
               <speciesReference species="C00236_c_host"  stoichiometry="1"/>
            </listOfReactants>
            <listOfProducts>
               <speciesReference species="C00009_c_host"  stoichiometry="1"/>
               <speciesReference species="C00197_c_host"  stoichiometry="1"/>
            </listOfProducts>
         </reaction>
         <reaction id="R00190_c_host" name="R00190_c_host" reversible="true">
            <listOfReactants>
               <speciesReference species="C00013_c_host"  stoichiometry="1"/>
               <speciesReference species="C00020_c_host"  stoichiometry="1"/>
            </listOfReactants>
            <listOfProducts>
               <speciesReference species="C00119_c_host"  stoichiometry="1"/>
               <speciesReference species="C00147_c_host"  stoichiometry="1"/>
            </listOfProducts>
         </reaction>
         <reaction id="R06861_c_host" name="R06861_c_host" reversible="true">
            <listOfReactants>
               <speciesReference species="C00231_c_host"  stoichiometry="1"/>
               <speciesReference species="C00068_c_host"  stoichiometry="1"/>
            </listOfReactants>
            <listOfProducts>
               <speciesReference species="C13378_c_host"  stoichiometry="1"/>
               <speciesReference species="C00118_c_host"  stoichiometry="1"/>
            </listOfProducts>
         </reaction>
         <reaction id="R03486_c_host" name="R03486_c_host" reversible="true">
            <listOfReactants>
               <speciesReference species="C01290_c_host"  stoichiometry="1"/>
               <speciesReference species="C00052_c_host"  stoichiometry="1"/>
            </listOfReactants>
            <listOfProducts>
               <speciesReference species="C00015_c_host"  stoichiometry="1"/>
               <speciesReference species="C04737_c_host"  stoichiometry="1"/>
            </listOfProducts>
         </reaction>
         <reaction id="R00113_c_host" name="R00113_c_host" reversible="true">
            <listOfReactants>
               <speciesReference species="C00027_c_host"  stoichiometry="1"/>
               <speciesReference species="C00080_c_host"  stoichiometry="1"/>
               <speciesReference species="C00005_c_host"  stoichiometry="1"/>
            </listOfReactants>
            <listOfProducts>
               <speciesReference species="C00001_c_host"  stoichiometry="2"/>
               <speciesReference species="C00006_c_host"  stoichiometry="1"/>
            </listOfProducts>
         </reaction>
         <reaction id="R02678_c_host" name="R02678_c_host" reversible="true">
            <listOfReactants>
               <speciesReference species="C00003_c_host"  stoichiometry="1"/>
               <speciesReference species="C00001_c_host"  stoichiometry="1"/>
               <speciesReference species="C00637_c_host"  stoichiometry="1"/>
            </listOfReactants>
            <listOfProducts>
               <speciesReference species="C00954_c_host"  stoichiometry="1"/>
               <speciesReference species="C00080_c_host"  stoichiometry="1"/>
               <speciesReference species="C00004_c_host"  stoichiometry="1"/>
            </listOfProducts>
         </reaction>
         <reaction id="R01086_c_host" name="R01086_c_host" reversible="true">
            <listOfReactants>
               <speciesReference species="C03406_c_host"  stoichiometry="1"/>
            </listOfReactants>
            <listOfProducts>
               <speciesReference species="C00122_c_host"  stoichiometry="1"/>
               <speciesReference species="C00062_c_host"  stoichiometry="1"/>
            </listOfProducts>
         </reaction>
         <reaction id="R04378_c_host" name="R04378_c_host" reversible="true">
            <listOfReactants>
               <speciesReference species="C00013_c_host"  stoichiometry="1"/>
               <speciesReference species="C04677_c_host"  stoichiometry="1"/>
            </listOfReactants>
            <listOfProducts>
               <speciesReference species="C00119_c_host"  stoichiometry="1"/>
               <speciesReference species="C04051_c_host"  stoichiometry="1"/>
            </listOfProducts>
         </reaction>
         <reaction id="R01330_c_host" name="R01330_c_host" reversible="true">
            <listOfReactants>
               <speciesReference species="C00159_c_host"  stoichiometry="1"/>
               <speciesReference species="C00131_c_host"  stoichiometry="1"/>
            </listOfReactants>
            <listOfProducts>
               <speciesReference species="C00275_c_host"  stoichiometry="1"/>
               <speciesReference species="C00206_c_host"  stoichiometry="1"/>
            </listOfProducts>
         </reaction>
         <reaction id="R01752_c_host" name="R01752_c_host" reversible="true">
            <listOfReactants>
               <speciesReference species="C00003_c_host"  stoichiometry="1"/>
               <speciesReference species="C00001_c_host"  stoichiometry="1"/>
               <speciesReference species="C00577_c_host"  stoichiometry="1"/>
            </listOfReactants>
            <listOfProducts>
               <speciesReference species="C00258_c_host"  stoichiometry="1"/>
               <speciesReference species="C00080_c_host"  stoichiometry="1"/>
               <speciesReference species="C00004_c_host"  stoichiometry="1"/>
            </listOfProducts>
         </reaction>
         <reaction id="R01130_c_host" name="R01130_c_host" reversible="true">
            <listOfReactants>
               <speciesReference species="C00130_c_host"  stoichiometry="1"/>
               <speciesReference species="C00003_c_host"  stoichiometry="1"/>
               <speciesReference species="C00001_c_host"  stoichiometry="1"/>
            </listOfReactants>
            <listOfProducts>
               <speciesReference species="C00080_c_host"  stoichiometry="1"/>
               <speciesReference species="C00004_c_host"  stoichiometry="1"/>
               <speciesReference species="C00655_c_host"  stoichiometry="1"/>
            </listOfProducts>
         </reaction>
         <reaction id="R03430_c_host" name="R03430_c_host" reversible="true">
            <listOfReactants>
               <speciesReference species="C00001_c_host"  stoichiometry="1"/>
               <speciesReference species="C01272_c_host"  stoichiometry="1"/>
            </listOfReactants>
            <listOfProducts>
               <speciesReference species="C00009_c_host"  stoichiometry="1"/>
               <speciesReference species="C01243_c_host"  stoichiometry="1"/>
            </listOfProducts>
         </reaction>
         <reaction id="R00426_c_host" name="R00426_c_host" reversible="true">
            <listOfReactants>
               <speciesReference species="C00001_c_host"  stoichiometry="1"/>
               <speciesReference species="C00044_c_host"  stoichiometry="1"/>
            </listOfReactants>
            <listOfProducts>
               <speciesReference species="C00013_c_host"  stoichiometry="1"/>
               <speciesReference species="C00144_c_host"  stoichiometry="1"/>
            </listOfProducts>
         </reaction>
         <reaction id="T77" name="T77" reversible="true">
            <listOfReactants>
               <speciesReference species="C00712_b"  stoichiometry="1"/>
            </listOfReactants>
            <listOfProducts>
               <speciesReference species="C00712_c_host"  stoichiometry="1"/>
            </listOfProducts>
         </reaction>
         <reaction id="R08238_c_host" name="R08238_c_host" reversible="true">
            <listOfReactants>
               <speciesReference species="C00119_c_host"  stoichiometry="1"/>
               <speciesReference species="C16614_c_host"  stoichiometry="1"/>
            </listOfReactants>
            <listOfProducts>
               <speciesReference species="C00013_c_host"  stoichiometry="1"/>
               <speciesReference species="C16615_c_host"  stoichiometry="1"/>
            </listOfProducts>
         </reaction>
         <reaction id="T73" name="T73" reversible="true">
            <listOfReactants>
               <speciesReference species="C06424_b"  stoichiometry="1"/>
            </listOfReactants>
            <listOfProducts>
               <speciesReference species="C06424_c_host"  stoichiometry="1"/>
            </listOfProducts>
         </reaction>
         <reaction id="R00760_c_host" name="R00760_c_host" reversible="true">
            <listOfReactants>
               <speciesReference species="C00095_c_host"  stoichiometry="1"/>
               <speciesReference species="C00002_c_host"  stoichiometry="1"/>
            </listOfReactants>
            <listOfProducts>
               <speciesReference species="C00085_c_host"  stoichiometry="1"/>
               <speciesReference species="C00008_c_host"  stoichiometry="1"/>
            </listOfProducts>
         </reaction>
         <reaction id="R01965_c_host" name="R01965_c_host" reversible="true">
            <listOfReactants>
               <speciesReference species="C00329_c_host"  stoichiometry="1"/>
               <speciesReference species="C00131_c_host"  stoichiometry="1"/>
            </listOfReactants>
            <listOfProducts>
               <speciesReference species="C00206_c_host"  stoichiometry="1"/>
               <speciesReference species="C00352_c_host"  stoichiometry="1"/>
            </listOfProducts>
         </reaction>
         <reaction id="R00955_c_host" name="R00955_c_host" reversible="true">
            <listOfReactants>
               <speciesReference species="C00029_c_host"  stoichiometry="1"/>
               <speciesReference species="C03384_c_host"  stoichiometry="1"/>
            </listOfReactants>
            <listOfProducts>
               <speciesReference species="C00103_c_host"  stoichiometry="1"/>
               <speciesReference species="C00052_c_host"  stoichiometry="1"/>
            </listOfProducts>
         </reaction>
         <reaction id="R00876_c_host" name="R00876_c_host" reversible="true">
            <listOfReactants>
               <speciesReference species="C00081_c_host"  stoichiometry="1"/>
               <speciesReference species="C00095_c_host"  stoichiometry="1"/>
            </listOfReactants>
            <listOfProducts>
               <speciesReference species="C00085_c_host"  stoichiometry="1"/>
               <speciesReference species="C00104_c_host"  stoichiometry="1"/>
            </listOfProducts>
         </reaction>
         <reaction id="R02584_c_host" name="R02584_c_host" reversible="true">
            <listOfReactants>
               <speciesReference species="C00585_c_host"  stoichiometry="1"/>
               <speciesReference species="C00002_c_host"  stoichiometry="1"/>
            </listOfReactants>
            <listOfProducts>
               <speciesReference species="C01167_c_host"  stoichiometry="1"/>
               <speciesReference species="C00008_c_host"  stoichiometry="1"/>
            </listOfProducts>
         </reaction>
         <reaction id="R04892_c_host" name="R04892_c_host" reversible="true">
            <listOfReactants>
               <speciesReference species="C00001_c_host"  stoichiometry="1"/>
               <speciesReference species="C00006_c_host"  stoichiometry="1"/>
               <speciesReference species="C05583_c_host"  stoichiometry="1"/>
            </listOfReactants>
            <listOfProducts>
               <speciesReference species="C05584_c_host"  stoichiometry="1"/>
               <speciesReference species="C00080_c_host"  stoichiometry="1"/>
               <speciesReference species="C00005_c_host"  stoichiometry="1"/>
            </listOfProducts>
         </reaction>
         <reaction id="R00257_c_host" name="R00257_c_host" reversible="true">
            <listOfReactants>
               <speciesReference species="C00001_c_host"  stoichiometry="1"/>
               <speciesReference species="C00064_c_host"  stoichiometry="1"/>
               <speciesReference species="C00857_c_host"  stoichiometry="1"/>
               <speciesReference species="C00002_c_host"  stoichiometry="1"/>
            </listOfReactants>
            <listOfProducts>
               <speciesReference species="C00025_c_host"  stoichiometry="1"/>
               <speciesReference species="C00013_c_host"  stoichiometry="1"/>
               <speciesReference species="C00020_c_host"  stoichiometry="1"/>
               <speciesReference species="C00003_c_host"  stoichiometry="1"/>
            </listOfProducts>
         </reaction>
         <reaction id="R00156_c_host" name="R00156_c_host" reversible="true">
            <listOfReactants>
               <speciesReference species="C00015_c_host"  stoichiometry="1"/>
               <speciesReference species="C00002_c_host"  stoichiometry="1"/>
            </listOfReactants>
            <listOfProducts>
               <speciesReference species="C00075_c_host"  stoichiometry="1"/>
               <speciesReference species="C00008_c_host"  stoichiometry="1"/>
            </listOfProducts>
         </reaction>
         <reaction id="R01857_c_host" name="R01857_c_host" reversible="true">
            <listOfReactants>
               <speciesReference species="C00361_c_host"  stoichiometry="1"/>
               <speciesReference species="C00002_c_host"  stoichiometry="1"/>
            </listOfReactants>
            <listOfProducts>
               <speciesReference species="C00286_c_host"  stoichiometry="1"/>
               <speciesReference species="C00008_c_host"  stoichiometry="1"/>
            </listOfProducts>
         </reaction>
         <reaction id="R00831_c_host" name="R00831_c_host" reversible="true">
            <listOfReactants>
               <speciesReference species="C00037_c_host"  stoichiometry="1"/>
               <speciesReference species="C00091_c_host"  stoichiometry="1"/>
            </listOfReactants>
            <listOfProducts>
               <speciesReference species="C00010_c_host"  stoichiometry="1"/>
               <speciesReference species="C05520_c_host"  stoichiometry="1"/>
            </listOfProducts>
         </reaction>
         <reaction id="R03024_c_host" name="R03024_c_host" reversible="true">
            <listOfReactants>
               <speciesReference species="C00001_c_host"  stoichiometry="1"/>
               <speciesReference species="C03360_c_host"  stoichiometry="1"/>
            </listOfReactants>
            <listOfProducts>
               <speciesReference species="C00009_c_host"  stoichiometry="1"/>
               <speciesReference species="C00870_c_host"  stoichiometry="1"/>
            </listOfProducts>
         </reaction>
         <reaction id="R03394_c_host" name="R03394_c_host" reversible="true">
            <listOfReactants>
               <speciesReference species="C00001_c_host"  stoichiometry="1"/>
               <speciesReference species="C01245_c_host"  stoichiometry="1"/>
            </listOfReactants>
            <listOfProducts>
               <speciesReference species="C00009_c_host"  stoichiometry="1"/>
               <speciesReference species="C01220_c_host"  stoichiometry="1"/>
            </listOfProducts>
         </reaction>
         <reaction id="R02484_c_host" name="R02484_c_host" reversible="true">
            <listOfReactants>
               <speciesReference species="C00009_c_host"  stoichiometry="1"/>
               <speciesReference species="C00526_c_host"  stoichiometry="1"/>
            </listOfReactants>
            <listOfProducts>
               <speciesReference species="C00672_c_host"  stoichiometry="1"/>
               <speciesReference species="C00106_c_host"  stoichiometry="1"/>
            </listOfProducts>
         </reaction>
         <reaction id="R00710_c_host" name="R00710_c_host" reversible="true">
            <listOfReactants>
               <speciesReference species="C00003_c_host"  stoichiometry="1"/>
               <speciesReference species="C00001_c_host"  stoichiometry="1"/>
               <speciesReference species="C00084_c_host"  stoichiometry="1"/>
            </listOfReactants>
            <listOfProducts>
               <speciesReference species="C00033_c_host"  stoichiometry="1"/>
               <speciesReference species="C00080_c_host"  stoichiometry="1"/>
               <speciesReference species="C00004_c_host"  stoichiometry="1"/>
            </listOfProducts>
         </reaction>
         <reaction id="R00278_c_host" name="R00278_c_host" reversible="true">
            <listOfReactants>
               <speciesReference species="C00007_c_host"  stoichiometry="1"/>
               <speciesReference species="C00627_c_host"  stoichiometry="1"/>
            </listOfReactants>
            <listOfProducts>
               <speciesReference species="C00018_c_host"  stoichiometry="1"/>
               <speciesReference species="C00027_c_host"  stoichiometry="1"/>
            </listOfProducts>
         </reaction>
         <reaction id="R03106_c_host" name="R03106_c_host" reversible="true">
            <listOfReactants>
               <speciesReference species="C00957_c_host"  stoichiometry="1"/>
               <speciesReference species="C01326_c_host"  stoichiometry="1"/>
            </listOfReactants>
            <listOfProducts>
               <speciesReference species="C01755_c_host"  stoichiometry="1"/>
               <speciesReference species="C00022_c_host"  stoichiometry="1"/>
            </listOfProducts>
         </reaction>
         <reaction id="R01134_c_host" name="R01134_c_host" reversible="true">
            <listOfReactants>
               <speciesReference species="C00130_c_host"  stoichiometry="1"/>
               <speciesReference species="C00014_c_host"  stoichiometry="1"/>
               <speciesReference species="C00006_c_host"  stoichiometry="1"/>
            </listOfReactants>
            <listOfProducts>
               <speciesReference species="C00144_c_host"  stoichiometry="1"/>
               <speciesReference species="C00080_c_host"  stoichiometry="1"/>
               <speciesReference species="C00005_c_host"  stoichiometry="1"/>
            </listOfProducts>
         </reaction>
         <reaction id="T7" name="T7" reversible="true">
            <listOfReactants>
               <speciesReference species="C01697_b"  stoichiometry="1"/>
            </listOfReactants>
            <listOfProducts>
               <speciesReference species="C01697_c_host"  stoichiometry="1"/>
            </listOfProducts>
         </reaction>
         <reaction id="R00548_c_host" name="R00548_c_host" reversible="true">
            <listOfReactants>
               <speciesReference species="C00001_c_host"  stoichiometry="1"/>
               <speciesReference species="C00061_c_host"  stoichiometry="1"/>
            </listOfReactants>
            <listOfProducts>
               <speciesReference species="C00009_c_host"  stoichiometry="1"/>
               <speciesReference species="C00255_c_host"  stoichiometry="1"/>
            </listOfProducts>
         </reaction>
         <reaction id="T34" name="T34" reversible="true">
            <listOfReactants>
               <speciesReference species="C00387_b"  stoichiometry="1"/>
            </listOfReactants>
            <listOfProducts>
               <speciesReference species="C00387_c_host"  stoichiometry="1"/>
            </listOfProducts>
         </reaction>
         <reaction id="R00342_c_host" name="R00342_c_host" reversible="true">
            <listOfReactants>
               <speciesReference species="C00003_c_host"  stoichiometry="1"/>
               <speciesReference species="C00149_c_host"  stoichiometry="1"/>
            </listOfReactants>
            <listOfProducts>
               <speciesReference species="C00036_c_host"  stoichiometry="1"/>
               <speciesReference species="C00080_c_host"  stoichiometry="1"/>
               <speciesReference species="C00004_c_host"  stoichiometry="1"/>
            </listOfProducts>
         </reaction>
         <reaction id="R05705_c_host" name="R05705_c_host" reversible="true">
            <listOfReactants>
               <speciesReference species="C01847_c_host"  stoichiometry="1"/>
               <speciesReference species="C00003_c_host"  stoichiometry="1"/>
            </listOfReactants>
            <listOfProducts>
               <speciesReference species="C00061_c_host"  stoichiometry="1"/>
               <speciesReference species="C00080_c_host"  stoichiometry="1"/>
               <speciesReference species="C00004_c_host"  stoichiometry="1"/>
            </listOfProducts>
         </reaction>
         <reaction id="R04903_c_host" name="R04903_c_host" reversible="true">
            <listOfReactants>
               <speciesReference species="C00003_c_host"  stoichiometry="1"/>
               <speciesReference species="C00001_c_host"  stoichiometry="1"/>
               <speciesReference species="C05634_c_host"  stoichiometry="1"/>
            </listOfReactants>
            <listOfProducts>
               <speciesReference species="C00004_c_host"  stoichiometry="1"/>
               <speciesReference species="C00080_c_host"  stoichiometry="1"/>
               <speciesReference species="C05635_c_host"  stoichiometry="1"/>
            </listOfProducts>
         </reaction>
         <reaction id="T48" name="T48" reversible="true">
            <listOfReactants>
               <speciesReference species="C00305_b"  stoichiometry="1"/>
            </listOfReactants>
            <listOfProducts>
               <speciesReference species="C00305_c_host"  stoichiometry="1"/>
            </listOfProducts>
         </reaction>
         <reaction id="T65" name="T65" reversible="true">
            <listOfReactants>
               <speciesReference species="C00119_b"  stoichiometry="1"/>
            </listOfReactants>
            <listOfProducts>
               <speciesReference species="C00119_c_host"  stoichiometry="1"/>
            </listOfProducts>
         </reaction>
         <reaction id="R00430_c_host" name="R00430_c_host" reversible="true">
            <listOfReactants>
               <speciesReference species="C00022_c_host"  stoichiometry="1"/>
               <speciesReference species="C00044_c_host"  stoichiometry="1"/>
            </listOfReactants>
            <listOfProducts>
               <speciesReference species="C00035_c_host"  stoichiometry="1"/>
               <speciesReference species="C00074_c_host"  stoichiometry="1"/>
            </listOfProducts>
         </reaction>
         <reaction id="R02577_c_host" name="R02577_c_host" reversible="true">
            <listOfReactants>
               <speciesReference species="C00006_c_host"  stoichiometry="1"/>
               <speciesReference species="C00583_c_host"  stoichiometry="1"/>
            </listOfReactants>
            <listOfProducts>
               <speciesReference species="C05999_c_host"  stoichiometry="1"/>
               <speciesReference species="C00080_c_host"  stoichiometry="1"/>
               <speciesReference species="C00005_c_host"  stoichiometry="1"/>
            </listOfProducts>
         </reaction>
         <reaction id="R00132_c_host" name="R00132_c_host" reversible="true">
            <listOfReactants>
               <speciesReference species="C01353_c_host"  stoichiometry="1"/>
            </listOfReactants>
            <listOfProducts>
               <speciesReference species="C00001_c_host"  stoichiometry="1"/>
               <speciesReference species="C00011_c_host"  stoichiometry="1"/>
            </listOfProducts>
         </reaction>
         <reaction id="R03238_c_host" name="R03238_c_host" reversible="true">
            <listOfReactants>
               <speciesReference species="C01097_c_host"  stoichiometry="1"/>
               <speciesReference species="C00075_c_host"  stoichiometry="1"/>
            </listOfReactants>
            <listOfProducts>
               <speciesReference species="C00015_c_host"  stoichiometry="1"/>
               <speciesReference species="C03785_c_host"  stoichiometry="1"/>
            </listOfProducts>
         </reaction>
         <reaction id="R02534_c_host" name="R02534_c_host" reversible="true">
            <listOfReactants>
               <speciesReference species="C00547_c_host"  stoichiometry="1"/>
               <speciesReference species="C00019_c_host"  stoichiometry="1"/>
            </listOfReactants>
            <listOfProducts>
               <speciesReference species="C00021_c_host"  stoichiometry="1"/>
               <speciesReference species="C05589_c_host"  stoichiometry="1"/>
            </listOfProducts>
         </reaction>
         <reaction id="R00371_c_host" name="R00371_c_host" reversible="true">
            <listOfReactants>
               <speciesReference species="C00037_c_host"  stoichiometry="1"/>
               <speciesReference species="C00024_c_host"  stoichiometry="1"/>
            </listOfReactants>
            <listOfProducts>
               <speciesReference species="C00010_c_host"  stoichiometry="1"/>
               <speciesReference species="C03508_c_host"  stoichiometry="1"/>
            </listOfProducts>
         </reaction>
         <reaction id="R01015_c_host" name="R01015_c_host" reversible="true">
            <listOfReactants>
               <speciesReference species="C00118_c_host"  stoichiometry="1"/>
            </listOfReactants>
            <listOfProducts>
               <speciesReference species="C00111_c_host"  stoichiometry="1"/>
            </listOfProducts>
         </reaction>
         <reaction id="T44" name="T44" reversible="true">
            <listOfReactants>
               <speciesReference species="C00256_b"  stoichiometry="1"/>
            </listOfReactants>
            <listOfProducts>
               <speciesReference species="C00256_c_host"  stoichiometry="1"/>
            </listOfProducts>
         </reaction>
         <reaction id="T85" name="T85" reversible="true">
            <listOfReactants>
               <speciesReference species="C00253_b"  stoichiometry="1"/>
            </listOfReactants>
            <listOfProducts>
               <speciesReference species="C00253_c_host"  stoichiometry="1"/>
            </listOfProducts>
         </reaction>
         <reaction id="T80" name="T80" reversible="true">
            <listOfReactants>
               <speciesReference species="C01279_b"  stoichiometry="1"/>
            </listOfReactants>
            <listOfProducts>
               <speciesReference species="C01279_c_host"  stoichiometry="1"/>
            </listOfProducts>
         </reaction>
         <reaction id="R00512_c_host" name="R00512_c_host" reversible="true">
            <listOfReactants>
               <speciesReference species="C00055_c_host"  stoichiometry="1"/>
               <speciesReference species="C00002_c_host"  stoichiometry="1"/>
            </listOfReactants>
            <listOfProducts>
               <speciesReference species="C00112_c_host"  stoichiometry="1"/>
               <speciesReference species="C00008_c_host"  stoichiometry="1"/>
            </listOfProducts>
         </reaction>
         <reaction id="R01870_c_host" name="R01870_c_host" reversible="true">
            <listOfReactants>
               <speciesReference species="C00013_c_host"  stoichiometry="1"/>
               <speciesReference species="C01103_c_host"  stoichiometry="1"/>
            </listOfReactants>
            <listOfProducts>
               <speciesReference species="C00119_c_host"  stoichiometry="1"/>
               <speciesReference species="C00295_c_host"  stoichiometry="1"/>
            </listOfProducts>
         </reaction>
         <reaction id="R00904_c_host" name="R00904_c_host" reversible="true">
            <listOfReactants>
               <speciesReference species="C00003_c_host"  stoichiometry="1"/>
               <speciesReference species="C00001_c_host"  stoichiometry="1"/>
               <speciesReference species="C05665_c_host"  stoichiometry="1"/>
            </listOfReactants>
            <listOfProducts>
               <speciesReference species="C00099_c_host"  stoichiometry="1"/>
               <speciesReference species="C00080_c_host"  stoichiometry="1"/>
               <speciesReference species="C00004_c_host"  stoichiometry="1"/>
            </listOfProducts>
         </reaction>
         <reaction id="R02619_c_host" name="R02619_c_host" reversible="true">
            <listOfReactants>
               <speciesReference species="C00606_c_host"  stoichiometry="1"/>
               <speciesReference species="C00026_c_host"  stoichiometry="1"/>
            </listOfReactants>
            <listOfProducts>
               <speciesReference species="C00025_c_host"  stoichiometry="1"/>
               <speciesReference species="C05527_c_host"  stoichiometry="1"/>
            </listOfProducts>
         </reaction>
         <reaction id="R06029_c_host" name="R06029_c_host" reversible="true">
            <listOfReactants>
               <speciesReference species="G00055_c_host"  stoichiometry="1"/>
               <speciesReference species="C00052_c_host"  stoichiometry="1"/>
            </listOfReactants>
            <listOfProducts>
               <speciesReference species="C00015_c_host"  stoichiometry="1"/>
               <speciesReference species="G00052_c_host"  stoichiometry="1"/>
            </listOfProducts>
         </reaction>
         <reaction id="T70" name="T70" reversible="true">
            <listOfReactants>
               <speciesReference species="C02320_c_host"  stoichiometry="1"/>
            </listOfReactants>
            <listOfProducts>
               <speciesReference species="C02320_b"  stoichiometry="1"/>
            </listOfProducts>
         </reaction>
         <reaction id="R02537_c_host" name="R02537_c_host" reversible="true">
            <listOfReactants>
               <speciesReference species="C00001_c_host"  stoichiometry="1"/>
               <speciesReference species="C00006_c_host"  stoichiometry="1"/>
               <speciesReference species="C00601_c_host"  stoichiometry="1"/>
            </listOfReactants>
            <listOfProducts>
               <speciesReference species="C07086_c_host"  stoichiometry="1"/>
               <speciesReference species="C00080_c_host"  stoichiometry="1"/>
               <speciesReference species="C00005_c_host"  stoichiometry="1"/>
            </listOfProducts>
         </reaction>
         <reaction id="R02352_c_host" name="R02352_c_host" reversible="true">
            <listOfReactants>
               <speciesReference species="C00003_c_host"  stoichiometry="1"/>
               <speciesReference species="C00951_c_host"  stoichiometry="1"/>
            </listOfReactants>
            <listOfProducts>
               <speciesReference species="C00468_c_host"  stoichiometry="1"/>
               <speciesReference species="C00080_c_host"  stoichiometry="1"/>
               <speciesReference species="C00004_c_host"  stoichiometry="1"/>
            </listOfProducts>
         </reaction>
         <reaction id="R08245_c_host" name="R08245_c_host" reversible="true">
            <listOfReactants>
               <speciesReference species="C00119_c_host"  stoichiometry="1"/>
               <speciesReference species="C07648_c_host"  stoichiometry="1"/>
            </listOfReactants>
            <listOfProducts>
               <speciesReference species="C00013_c_host"  stoichiometry="1"/>
               <speciesReference species="C16619_c_host"  stoichiometry="1"/>
            </listOfProducts>
         </reaction>
         <reaction id="R00771_c_host" name="R00771_c_host" reversible="true">
            <listOfReactants>
               <speciesReference species="C00092_c_host"  stoichiometry="1"/>
            </listOfReactants>
            <listOfProducts>
               <speciesReference species="C00085_c_host"  stoichiometry="1"/>
            </listOfProducts>
         </reaction>
         <reaction id="R00943_c_host" name="R00943_c_host" reversible="true">
            <listOfReactants>
               <speciesReference species="C00101_c_host"  stoichiometry="1"/>
               <speciesReference species="C00058_c_host"  stoichiometry="1"/>
               <speciesReference species="C00002_c_host"  stoichiometry="1"/>
            </listOfReactants>
            <listOfProducts>
               <speciesReference species="C00009_c_host"  stoichiometry="1"/>
               <speciesReference species="C00234_c_host"  stoichiometry="1"/>
               <speciesReference species="C00008_c_host"  stoichiometry="1"/>
            </listOfProducts>
         </reaction>
         <reaction id="R03105_c_host" name="R03105_c_host" reversible="true">
            <listOfReactants>
               <speciesReference species="C00957_c_host"  stoichiometry="1"/>
               <speciesReference species="C00094_c_host"  stoichiometry="1"/>
            </listOfReactants>
            <listOfProducts>
               <speciesReference species="C00320_c_host"  stoichiometry="1"/>
               <speciesReference species="C00022_c_host"  stoichiometry="1"/>
            </listOfProducts>
         </reaction>
         <reaction id="Q00001_c_host" name="Q00001_c_host" reversible="true">
            <listOfReactants>
               <speciesReference species="C01595_c_host"  stoichiometry="0.1010"/>
               <speciesReference species="C00712_c_host"  stoichiometry="0.246"/>
               <speciesReference species="C01530_c_host"  stoichiometry="0.1387"/>
               <speciesReference species="C08362_c_host"  stoichiometry="0.0187"/>
               <speciesReference species="C00249_c_host"  stoichiometry="0.3115"/>
            </listOfReactants>
            <listOfProducts>
               <speciesReference species="C00162_c_host"  stoichiometry="1"/>
            </listOfProducts>
         </reaction>
         <reaction id="R01063_c_host" name="R01063_c_host" reversible="true">
            <listOfReactants>
               <speciesReference species="C00009_c_host"  stoichiometry="1"/>
               <speciesReference species="C00006_c_host"  stoichiometry="1"/>
               <speciesReference species="C00118_c_host"  stoichiometry="1"/>
            </listOfReactants>
            <listOfProducts>
               <speciesReference species="C00236_c_host"  stoichiometry="1"/>
               <speciesReference species="C00080_c_host"  stoichiometry="1"/>
               <speciesReference species="C00005_c_host"  stoichiometry="1"/>
            </listOfProducts>
         </reaction>
         <reaction id="R01066_c_host" name="R01066_c_host" reversible="true">
            <listOfReactants>
               <speciesReference species="C00673_c_host"  stoichiometry="1"/>
            </listOfReactants>
            <listOfProducts>
               <speciesReference species="C00118_c_host"  stoichiometry="1"/>
               <speciesReference species="C00084_c_host"  stoichiometry="1"/>
            </listOfProducts>
         </reaction>
         <reaction id="R01724_c_host" name="R01724_c_host" reversible="true">
            <listOfReactants>
               <speciesReference species="C00013_c_host"  stoichiometry="1"/>
               <speciesReference species="C01185_c_host"  stoichiometry="1"/>
            </listOfReactants>
            <listOfProducts>
               <speciesReference species="C00119_c_host"  stoichiometry="1"/>
               <speciesReference species="C00253_c_host"  stoichiometry="1"/>
            </listOfProducts>
         </reaction>
         <reaction id="R04931_c_host" name="R04931_c_host" reversible="true">
            <listOfReactants>
               <speciesReference species="C05688_c_host"  stoichiometry="1"/>
               <speciesReference species="C00019_c_host"  stoichiometry="1"/>
            </listOfReactants>
            <listOfProducts>
               <speciesReference species="C00021_c_host"  stoichiometry="1"/>
               <speciesReference species="C05689_c_host"  stoichiometry="1"/>
            </listOfProducts>
         </reaction>
         <reaction id="R00965_c_host" name="R00965_c_host" reversible="true">
            <listOfReactants>
               <speciesReference species="C01103_c_host"  stoichiometry="1"/>
            </listOfReactants>
            <listOfProducts>
               <speciesReference species="C00105_c_host"  stoichiometry="1"/>
               <speciesReference species="C00011_c_host"  stoichiometry="1"/>
            </listOfProducts>
         </reaction>
         <reaction id="R01964_c_host" name="R01964_c_host" reversible="true">
            <listOfReactants>
               <speciesReference species="C00081_c_host"  stoichiometry="1"/>
               <speciesReference species="C00329_c_host"  stoichiometry="1"/>
            </listOfReactants>
            <listOfProducts>
               <speciesReference species="C00352_c_host"  stoichiometry="1"/>
               <speciesReference species="C00104_c_host"  stoichiometry="1"/>
            </listOfProducts>
         </reaction>
         <reaction id="R01092_c_host" name="R01092_c_host" reversible="true">
            <listOfReactants>
               <speciesReference species="C00124_c_host"  stoichiometry="1"/>
               <speciesReference species="C00002_c_host"  stoichiometry="1"/>
            </listOfReactants>
            <listOfProducts>
               <speciesReference species="C00008_c_host"  stoichiometry="1"/>
               <speciesReference species="C03384_c_host"  stoichiometry="1"/>
            </listOfProducts>
         </reaction>
         <reaction id="T53" name="T53" reversible="true">
            <listOfReactants>
               <speciesReference species="C00288_c_host"  stoichiometry="1"/>
               <speciesReference species="C00698_b"  stoichiometry="1"/>
            </listOfReactants>
            <listOfProducts>
               <speciesReference species="C00698_c_host"  stoichiometry="1"/>
               <speciesReference species="C00288_b"  stoichiometry="1"/>
            </listOfProducts>
         </reaction>
         <reaction id="R04887_c_host" name="R04887_c_host" reversible="true">
            <listOfReactants>
               <speciesReference species="C05580_c_host"  stoichiometry="1"/>
               <speciesReference species="C00019_c_host"  stoichiometry="1"/>
            </listOfReactants>
            <listOfProducts>
               <speciesReference species="C00021_c_host"  stoichiometry="1"/>
               <speciesReference species="C05584_c_host"  stoichiometry="1"/>
            </listOfProducts>
         </reaction>
         <reaction id="T26" name="T26" reversible="true">
            <listOfReactants>
               <speciesReference species="C00183_b"  stoichiometry="1"/>
            </listOfReactants>
            <listOfProducts>
               <speciesReference species="C00183_c_host"  stoichiometry="1"/>
            </listOfProducts>
         </reaction>
         <reaction id="R01561_c_host" name="R01561_c_host" reversible="true">
            <listOfReactants>
               <speciesReference species="C00009_c_host"  stoichiometry="1"/>
               <speciesReference species="C00212_c_host"  stoichiometry="1"/>
            </listOfReactants>
            <listOfProducts>
               <speciesReference species="C00620_c_host"  stoichiometry="1"/>
               <speciesReference species="C00147_c_host"  stoichiometry="1"/>
            </listOfProducts>
         </reaction>
         <reaction id="R03531_c_host" name="R03531_c_host" reversible="true">
            <listOfReactants>
               <speciesReference species="C00001_c_host"  stoichiometry="1"/>
               <speciesReference species="C01345_c_host"  stoichiometry="1"/>
            </listOfReactants>
            <listOfProducts>
               <speciesReference species="C00013_c_host"  stoichiometry="1"/>
               <speciesReference species="C06196_c_host"  stoichiometry="1"/>
            </listOfProducts>
         </reaction>
         <reaction id="R00330_c_host" name="R00330_c_host" reversible="true">
            <listOfReactants>
               <speciesReference species="C00035_c_host"  stoichiometry="1"/>
               <speciesReference species="C00002_c_host"  stoichiometry="1"/>
            </listOfReactants>
            <listOfProducts>
               <speciesReference species="C00044_c_host"  stoichiometry="1"/>
               <speciesReference species="C00008_c_host"  stoichiometry="1"/>
            </listOfProducts>
         </reaction>
         <reaction id="R01547_c_host" name="R01547_c_host" reversible="true">
            <listOfReactants>
               <speciesReference species="C00360_c_host"  stoichiometry="1"/>
               <speciesReference species="C00002_c_host"  stoichiometry="1"/>
            </listOfReactants>
            <listOfProducts>
               <speciesReference species="C00206_c_host"  stoichiometry="1"/>
               <speciesReference species="C00008_c_host"  stoichiometry="1"/>
            </listOfProducts>
         </reaction>
         <reaction id="R05050_c_host" name="R05050_c_host" reversible="true">
            <listOfReactants>
               <speciesReference species="C00003_c_host"  stoichiometry="1"/>
               <speciesReference species="C00001_c_host"  stoichiometry="1"/>
               <speciesReference species="C05936_c_host"  stoichiometry="1"/>
            </listOfReactants>
            <listOfProducts>
               <speciesReference species="C02946_c_host"  stoichiometry="1"/>
               <speciesReference species="C00080_c_host"  stoichiometry="1"/>
               <speciesReference species="C00004_c_host"  stoichiometry="1"/>
            </listOfProducts>
         </reaction>
         <reaction id="R00659_c_host" name="R00659_c_host" reversible="true">
            <listOfReactants>
               <speciesReference species="C00022_c_host"  stoichiometry="1"/>
               <speciesReference species="C00075_c_host"  stoichiometry="1"/>
            </listOfReactants>
            <listOfProducts>
               <speciesReference species="C00015_c_host"  stoichiometry="1"/>
               <speciesReference species="C00074_c_host"  stoichiometry="1"/>
            </listOfProducts>
         </reaction>
         <reaction id="R03291_c_host" name="R03291_c_host" reversible="true">
            <listOfReactants>
               <speciesReference species="C01157_c_host"  stoichiometry="1"/>
               <speciesReference species="C00003_c_host"  stoichiometry="1"/>
            </listOfReactants>
            <listOfProducts>
               <speciesReference species="C04281_c_host"  stoichiometry="1"/>
               <speciesReference species="C00080_c_host"  stoichiometry="1"/>
               <speciesReference species="C00004_c_host"  stoichiometry="1"/>
            </listOfProducts>
         </reaction>
         <reaction id="R04559_c_host" name="R04559_c_host" reversible="true">
            <listOfReactants>
               <speciesReference species="C04823_c_host"  stoichiometry="1"/>
            </listOfReactants>
            <listOfProducts>
               <speciesReference species="C00122_c_host"  stoichiometry="1"/>
               <speciesReference species="C04677_c_host"  stoichiometry="1"/>
            </listOfProducts>
         </reaction>
         <reaction id="T69" name="T69" reversible="true">
            <listOfReactants>
               <speciesReference species="C00295_b"  stoichiometry="1"/>
            </listOfReactants>
            <listOfProducts>
               <speciesReference species="C00295_c_host"  stoichiometry="1"/>
            </listOfProducts>
         </reaction>
         <reaction id="T22" name="T22" reversible="true">
            <listOfReactants>
               <speciesReference species="C00097_b"  stoichiometry="1"/>
            </listOfReactants>
            <listOfProducts>
               <speciesReference species="C00097_c_host"  stoichiometry="1"/>
            </listOfProducts>
         </reaction>
         <reaction id="T60" name="T60" reversible="true">
            <listOfReactants>
               <speciesReference species="C00134_b"  stoichiometry="1"/>
            </listOfReactants>
            <listOfProducts>
               <speciesReference species="C00134_c_host"  stoichiometry="1"/>
            </listOfProducts>
         </reaction>
         <reaction id="R02597_c_host" name="R02597_c_host" reversible="true">
            <listOfReactants>
               <speciesReference species="C00001_c_host"  stoichiometry="1"/>
               <speciesReference species="C01200_c_host"  stoichiometry="1"/>
            </listOfReactants>
            <listOfProducts>
               <speciesReference species="C00009_c_host"  stoichiometry="1"/>
               <speciesReference species="C00591_c_host"  stoichiometry="1"/>
            </listOfProducts>
         </reaction>
         <reaction id="R00571_c_host" name="R00571_c_host" reversible="true">
            <listOfReactants>
               <speciesReference species="C00014_c_host"  stoichiometry="1"/>
               <speciesReference species="C00075_c_host"  stoichiometry="1"/>
               <speciesReference species="C00002_c_host"  stoichiometry="1"/>
            </listOfReactants>
            <listOfProducts>
               <speciesReference species="C00009_c_host"  stoichiometry="1"/>
               <speciesReference species="C00063_c_host"  stoichiometry="1"/>
               <speciesReference species="C00008_c_host"  stoichiometry="1"/>
            </listOfProducts>
         </reaction>
         <reaction id="R02093_c_host" name="R02093_c_host" reversible="true">
            <listOfReactants>
               <speciesReference species="C00363_c_host"  stoichiometry="1"/>
               <speciesReference species="C00002_c_host"  stoichiometry="1"/>
            </listOfReactants>
            <listOfProducts>
               <speciesReference species="C00008_c_host"  stoichiometry="1"/>
               <speciesReference species="C00459_c_host"  stoichiometry="1"/>
            </listOfProducts>
         </reaction>
         <reaction id="R08246_c_host" name="R08246_c_host" reversible="true">
            <listOfReactants>
               <speciesReference species="C16619_c_host"  stoichiometry="1"/>
               <speciesReference species="C00019_c_host"  stoichiometry="1"/>
            </listOfReactants>
            <listOfProducts>
               <speciesReference species="C00021_c_host"  stoichiometry="1"/>
               <speciesReference species="C16620_c_host"  stoichiometry="1"/>
            </listOfProducts>
         </reaction>
         <reaction id="R00497_c_host" name="R00497_c_host" reversible="true">
            <listOfReactants>
               <speciesReference species="C00037_c_host"  stoichiometry="1"/>
               <speciesReference species="C00669_c_host"  stoichiometry="1"/>
               <speciesReference species="C00002_c_host"  stoichiometry="1"/>
            </listOfReactants>
            <listOfProducts>
               <speciesReference species="C00009_c_host"  stoichiometry="1"/>
               <speciesReference species="C00051_c_host"  stoichiometry="1"/>
               <speciesReference species="C00008_c_host"  stoichiometry="1"/>
            </listOfProducts>
         </reaction>
         <reaction id="R02353_c_host" name="R02353_c_host" reversible="true">
            <listOfReactants>
               <speciesReference species="C00006_c_host"  stoichiometry="1"/>
               <speciesReference species="C00951_c_host"  stoichiometry="1"/>
            </listOfReactants>
            <listOfProducts>
               <speciesReference species="C00468_c_host"  stoichiometry="1"/>
               <speciesReference species="C00080_c_host"  stoichiometry="1"/>
               <speciesReference species="C00005_c_host"  stoichiometry="1"/>
            </listOfProducts>
         </reaction>
         <reaction id="R01230_c_host" name="R01230_c_host" reversible="true">
            <listOfReactants>
               <speciesReference species="C00014_c_host"  stoichiometry="1"/>
               <speciesReference species="C00655_c_host"  stoichiometry="1"/>
               <speciesReference species="C00002_c_host"  stoichiometry="1"/>
            </listOfReactants>
            <listOfProducts>
               <speciesReference species="C00013_c_host"  stoichiometry="1"/>
               <speciesReference species="C00020_c_host"  stoichiometry="1"/>
               <speciesReference species="C00144_c_host"  stoichiometry="1"/>
            </listOfProducts>
         </reaction>
         <reaction id="R00102_c_host" name="R00102_c_host" reversible="true">
            <listOfReactants>
               <speciesReference species="C00003_c_host"  stoichiometry="1"/>
               <speciesReference species="C00001_c_host"  stoichiometry="1"/>
            </listOfReactants>
            <listOfProducts>
               <speciesReference species="C00301_c_host"  stoichiometry="1"/>
               <speciesReference species="C00153_c_host"  stoichiometry="1"/>
            </listOfProducts>
         </reaction>
         <reaction id="R01655_c_host" name="R01655_c_host" reversible="true">
            <listOfReactants>
               <speciesReference species="C00001_c_host"  stoichiometry="1"/>
               <speciesReference species="C00445_c_host"  stoichiometry="1"/>
            </listOfReactants>
            <listOfProducts>
               <speciesReference species="C00234_c_host"  stoichiometry="1"/>
               <speciesReference species="C00080_c_host"  stoichiometry="1"/>
            </listOfProducts>
         </reaction>
         <reaction id="T21" name="T21" reversible="true">
            <listOfReactants>
               <speciesReference species="C00082_b"  stoichiometry="1"/>
            </listOfReactants>
            <listOfProducts>
               <speciesReference species="C00082_c_host"  stoichiometry="1"/>
            </listOfProducts>
         </reaction>
         <reaction id="R04891_c_host" name="R04891_c_host" reversible="true">
            <listOfReactants>
               <speciesReference species="C00003_c_host"  stoichiometry="1"/>
               <speciesReference species="C00001_c_host"  stoichiometry="1"/>
               <speciesReference species="C05583_c_host"  stoichiometry="1"/>
            </listOfReactants>
            <listOfProducts>
               <speciesReference species="C05584_c_host"  stoichiometry="1"/>
               <speciesReference species="C00080_c_host"  stoichiometry="1"/>
               <speciesReference species="C00004_c_host"  stoichiometry="1"/>
            </listOfProducts>
         </reaction>
         <reaction id="R01137_c_host" name="R01137_c_host" reversible="true">
            <listOfReactants>
               <speciesReference species="C00206_c_host"  stoichiometry="1"/>
               <speciesReference species="C00002_c_host"  stoichiometry="1"/>
            </listOfReactants>
            <listOfProducts>
               <speciesReference species="C00131_c_host"  stoichiometry="1"/>
               <speciesReference species="C00008_c_host"  stoichiometry="1"/>
            </listOfProducts>
         </reaction>
         <reaction id="R01036_c_host" name="R01036_c_host" reversible="true">
            <listOfReactants>
               <speciesReference species="C00003_c_host"  stoichiometry="1"/>
               <speciesReference species="C00116_c_host"  stoichiometry="1"/>
            </listOfReactants>
            <listOfProducts>
               <speciesReference species="C00080_c_host"  stoichiometry="1"/>
               <speciesReference species="C00004_c_host"  stoichiometry="1"/>
               <speciesReference species="C00577_c_host"  stoichiometry="1"/>
            </listOfProducts>
         </reaction>
         <reaction id="T90" name="T90" reversible="true">
            <listOfReactants>
               <speciesReference species="C00568_b"  stoichiometry="1"/>
            </listOfReactants>
            <listOfProducts>
               <speciesReference species="C00568_c_host"  stoichiometry="1"/>
            </listOfProducts>
         </reaction>
         <reaction id="R00899_c_host" name="R00899_c_host" reversible="true">
            <listOfReactants>
               <speciesReference species="C00001_c_host"  stoichiometry="1"/>
               <speciesReference species="C01419_c_host"  stoichiometry="1"/>
            </listOfReactants>
            <listOfProducts>
               <speciesReference species="C00037_c_host"  stoichiometry="1"/>
               <speciesReference species="C00097_c_host"  stoichiometry="1"/>
            </listOfProducts>
         </reaction>
         <reaction id="R00724_c_host" name="R00724_c_host" reversible="true">
            <listOfReactants>
               <speciesReference species="C00081_c_host"  stoichiometry="1"/>
               <speciesReference species="C00022_c_host"  stoichiometry="1"/>
            </listOfReactants>
            <listOfProducts>
               <speciesReference species="C00074_c_host"  stoichiometry="1"/>
               <speciesReference species="C00104_c_host"  stoichiometry="1"/>
            </listOfProducts>
         </reaction>
         <reaction id="R00332_c_host" name="R00332_c_host" reversible="true">
            <listOfReactants>
               <speciesReference species="C00144_c_host"  stoichiometry="1"/>
               <speciesReference species="C00002_c_host"  stoichiometry="1"/>
            </listOfReactants>
            <listOfProducts>
               <speciesReference species="C00035_c_host"  stoichiometry="1"/>
               <speciesReference species="C00008_c_host"  stoichiometry="1"/>
            </listOfProducts>
         </reaction>
         <reaction id="R02957_c_host" name="R02957_c_host" reversible="true">
            <listOfReactants>
               <speciesReference species="C00003_c_host"  stoichiometry="1"/>
               <speciesReference species="C00001_c_host"  stoichiometry="2"/>
               <speciesReference species="C02670_c_host"  stoichiometry="1"/>
            </listOfReactants>
            <listOfProducts>
               <speciesReference species="C00818_c_host"  stoichiometry="1"/>
               <speciesReference species="C00080_c_host"  stoichiometry="1"/>
               <speciesReference species="C00004_c_host"  stoichiometry="1"/>
            </listOfProducts>
         </reaction>
         <reaction id="R03407_c_host" name="R03407_c_host" reversible="true">
            <listOfReactants>
               <speciesReference species="C04295_c_host"  stoichiometry="1"/>
               <speciesReference species="C00006_c_host"  stoichiometry="1"/>
            </listOfReactants>
            <listOfProducts>
               <speciesReference species="C00080_c_host"  stoichiometry="1"/>
               <speciesReference species="C00005_c_host"  stoichiometry="1"/>
               <speciesReference species="C01227_c_host"  stoichiometry="1"/>
            </listOfProducts>
         </reaction>
         <reaction id="R03057_c_host" name="R03057_c_host" reversible="true">
            <listOfReactants>
               <speciesReference species="C00001_c_host"  stoichiometry="1"/>
               <speciesReference species="C00909_c_host"  stoichiometry="1"/>
            </listOfReactants>
            <listOfProducts>
               <speciesReference species="C02165_c_host"  stoichiometry="1"/>
            </listOfProducts>
         </reaction>
         <reaction id="R00177_c_host" name="R00177_c_host" reversible="true">
            <listOfReactants>
               <speciesReference species="C00013_c_host"  stoichiometry="1"/>
               <speciesReference species="C00009_c_host"  stoichiometry="1"/>
               <speciesReference species="C00019_c_host"  stoichiometry="1"/>
            </listOfReactants>
            <listOfProducts>
               <speciesReference species="C00001_c_host"  stoichiometry="1"/>
               <speciesReference species="C00073_c_host"  stoichiometry="1"/>
               <speciesReference species="C00002_c_host"  stoichiometry="1"/>
            </listOfProducts>
         </reaction>
         <reaction id="T10" name="T10" reversible="true">
            <listOfReactants>
               <speciesReference species="C00137_b"  stoichiometry="1"/>
            </listOfReactants>
            <listOfProducts>
               <speciesReference species="C00137_c_host"  stoichiometry="1"/>
            </listOfProducts>
         </reaction>
         <reaction id="R01529_c_host" name="R01529_c_host" reversible="true">
            <listOfReactants>
               <speciesReference species="C00199_c_host"  stoichiometry="1"/>
            </listOfReactants>
            <listOfProducts>
               <speciesReference species="C00231_c_host"  stoichiometry="1"/>
            </listOfProducts>
         </reaction>
         <reaction id="R00009_c_host" name="R00009_c_host" reversible="true">
            <listOfReactants>
               <speciesReference species="C00027_c_host"  stoichiometry="2"/>
            </listOfReactants>
            <listOfProducts>
               <speciesReference species="C00007_c_host"  stoichiometry="1"/>
               <speciesReference species="C00001_c_host"  stoichiometry="2"/>
            </listOfProducts>
         </reaction>
         <reaction id="R00746_c_host" name="R00746_c_host" reversible="true">
            <listOfReactants>
               <speciesReference species="C00006_c_host"  stoichiometry="1"/>
               <speciesReference species="C00469_c_host"  stoichiometry="1"/>
            </listOfReactants>
            <listOfProducts>
               <speciesReference species="C00084_c_host"  stoichiometry="1"/>
               <speciesReference species="C00080_c_host"  stoichiometry="1"/>
               <speciesReference species="C00005_c_host"  stoichiometry="1"/>
            </listOfProducts>
         </reaction>
         <reaction id="R00551_c_host" name="R00551_c_host" reversible="true">
            <listOfReactants>
               <speciesReference species="C00001_c_host"  stoichiometry="1"/>
               <speciesReference species="C00062_c_host"  stoichiometry="1"/>
            </listOfReactants>
            <listOfProducts>
               <speciesReference species="C00086_c_host"  stoichiometry="1"/>
               <speciesReference species="C00077_c_host"  stoichiometry="1"/>
            </listOfProducts>
         </reaction>
         <reaction id="R01843_c_host" name="R01843_c_host" reversible="true">
            <listOfReactants>
               <speciesReference species="C05382_c_host"  stoichiometry="1"/>
               <speciesReference species="C00002_c_host"  stoichiometry="1"/>
            </listOfReactants>
            <listOfProducts>
               <speciesReference species="C00008_c_host"  stoichiometry="1"/>
               <speciesReference species="C00447_c_host"  stoichiometry="1"/>
            </listOfProducts>
         </reaction>
         <reaction id="T89" name="T89" reversible="true">
            <listOfReactants>
               <speciesReference species="C00504_b"  stoichiometry="1"/>
            </listOfReactants>
            <listOfProducts>
               <speciesReference species="C00504_c_host"  stoichiometry="1"/>
            </listOfProducts>
         </reaction>
         <reaction id="R00694_c_host" name="R00694_c_host" reversible="true">
            <listOfReactants>
               <speciesReference species="C00079_c_host"  stoichiometry="1"/>
               <speciesReference species="C00026_c_host"  stoichiometry="1"/>
            </listOfReactants>
            <listOfProducts>
               <speciesReference species="C00025_c_host"  stoichiometry="1"/>
               <speciesReference species="C00166_c_host"  stoichiometry="1"/>
            </listOfProducts>
         </reaction>
         <reaction id="R01516_c_host" name="R01516_c_host" reversible="true">
            <listOfReactants>
               <speciesReference species="C00001_c_host"  stoichiometry="1"/>
               <speciesReference species="C01159_c_host"  stoichiometry="1"/>
            </listOfReactants>
            <listOfProducts>
               <speciesReference species="C00009_c_host"  stoichiometry="1"/>
               <speciesReference species="C00197_c_host"  stoichiometry="1"/>
            </listOfProducts>
         </reaction>
         <reaction id="R01166_c_host" name="R01166_c_host" reversible="true">
            <listOfReactants>
               <speciesReference species="C00001_c_host"  stoichiometry="1"/>
               <speciesReference species="C00386_c_host"  stoichiometry="1"/>
            </listOfReactants>
            <listOfProducts>
               <speciesReference species="C00099_c_host"  stoichiometry="1"/>
               <speciesReference species="C00135_c_host"  stoichiometry="1"/>
            </listOfProducts>
         </reaction>
         <reaction id="R00875_c_host" name="R00875_c_host" reversible="true">
            <listOfReactants>
               <speciesReference species="C00003_c_host"  stoichiometry="1"/>
               <speciesReference species="C00794_c_host"  stoichiometry="1"/>
            </listOfReactants>
            <listOfProducts>
               <speciesReference species="C00095_c_host"  stoichiometry="1"/>
               <speciesReference species="C00080_c_host"  stoichiometry="1"/>
               <speciesReference species="C00004_c_host"  stoichiometry="1"/>
            </listOfProducts>
         </reaction>
         <reaction id="R02493_c_host" name="R02493_c_host" reversible="true">
            <listOfReactants>
               <speciesReference species="C00534_c_host"  stoichiometry="1"/>
               <speciesReference species="C00002_c_host"  stoichiometry="1"/>
            </listOfReactants>
            <listOfProducts>
               <speciesReference species="C00647_c_host"  stoichiometry="1"/>
               <speciesReference species="C00008_c_host"  stoichiometry="1"/>
            </listOfProducts>
         </reaction>
         <reaction id="R00662_c_host" name="R00662_c_host" reversible="true">
            <listOfReactants>
               <speciesReference species="C00001_c_host"  stoichiometry="1"/>
               <speciesReference species="C00075_c_host"  stoichiometry="1"/>
            </listOfReactants>
            <listOfProducts>
               <speciesReference species="C00013_c_host"  stoichiometry="1"/>
               <speciesReference species="C00105_c_host"  stoichiometry="1"/>
            </listOfProducts>
         </reaction>
         <reaction id="R00434_c_host" name="R00434_c_host" reversible="true">
            <listOfReactants>
               <speciesReference species="C00044_c_host"  stoichiometry="1"/>
            </listOfReactants>
            <listOfProducts>
               <speciesReference species="C00013_c_host"  stoichiometry="1"/>
               <speciesReference species="C00942_c_host"  stoichiometry="1"/>
            </listOfProducts>
         </reaction>
         <reaction id="R00549_c_host" name="R00549_c_host" reversible="true">
            <listOfReactants>
               <speciesReference species="C00255_c_host"  stoichiometry="1"/>
               <speciesReference species="C00002_c_host"  stoichiometry="1"/>
            </listOfReactants>
            <listOfProducts>
               <speciesReference species="C00061_c_host"  stoichiometry="1"/>
               <speciesReference species="C00008_c_host"  stoichiometry="1"/>
            </listOfProducts>
         </reaction>
         <reaction id="R01876_c_host" name="R01876_c_host" reversible="true">
            <listOfReactants>
               <speciesReference species="C00009_c_host"  stoichiometry="1"/>
               <speciesReference species="C00299_c_host"  stoichiometry="1"/>
            </listOfReactants>
            <listOfProducts>
               <speciesReference species="C00106_c_host"  stoichiometry="1"/>
               <speciesReference species="C00620_c_host"  stoichiometry="1"/>
            </listOfProducts>
         </reaction>
         <reaction id="R00658_c_host" name="R00658_c_host" reversible="true">
            <listOfReactants>
               <speciesReference species="C00631_c_host"  stoichiometry="1"/>
            </listOfReactants>
            <listOfProducts>
               <speciesReference species="C00001_c_host"  stoichiometry="1"/>
               <speciesReference species="C00074_c_host"  stoichiometry="1"/>
            </listOfProducts>
         </reaction>
         <reaction id="R02003_c_host" name="R02003_c_host" reversible="true">
            <listOfReactants>
               <speciesReference species="C00341_c_host"  stoichiometry="1"/>
               <speciesReference species="C00129_c_host"  stoichiometry="1"/>
            </listOfReactants>
            <listOfProducts>
               <speciesReference species="C00013_c_host"  stoichiometry="1"/>
               <speciesReference species="C00448_c_host"  stoichiometry="1"/>
            </listOfProducts>
         </reaction>
         <reaction id="R00277_c_host" name="R00277_c_host" reversible="true">
            <listOfReactants>
               <speciesReference species="C00007_c_host"  stoichiometry="1"/>
               <speciesReference species="C00001_c_host"  stoichiometry="1"/>
               <speciesReference species="C00647_c_host"  stoichiometry="1"/>
            </listOfReactants>
            <listOfProducts>
               <speciesReference species="C00027_c_host"  stoichiometry="1"/>
               <speciesReference species="C00018_c_host"  stoichiometry="1"/>
               <speciesReference species="C00014_c_host"  stoichiometry="1"/>
            </listOfProducts>
         </reaction>
         <reaction id="R03876_c_host" name="R03876_c_host" reversible="true">
            <listOfReactants>
               <speciesReference species="C00496_c_host"  stoichiometry="1"/>
               <speciesReference species="C02188_c_host"  stoichiometry="1"/>
               <speciesReference species="C00002_c_host"  stoichiometry="1"/>
            </listOfReactants>
            <listOfProducts>
               <speciesReference species="C00013_c_host"  stoichiometry="1"/>
               <speciesReference species="C00020_c_host"  stoichiometry="1"/>
               <speciesReference species="C03635_c_host"  stoichiometry="1"/>
            </listOfProducts>
         </reaction>
         <reaction id="R02720_c_host" name="R02720_c_host" reversible="true">
            <listOfReactants>
               <speciesReference species="C00001_c_host"  stoichiometry="1"/>
               <speciesReference species="C00700_c_host"  stoichiometry="1"/>
            </listOfReactants>
            <listOfProducts>
               <speciesReference species="C00013_c_host"  stoichiometry="1"/>
               <speciesReference species="C00655_c_host"  stoichiometry="1"/>
            </listOfProducts>
         </reaction>
         <reaction id="R00335_c_host" name="R00335_c_host" reversible="true">
            <listOfReactants>
               <speciesReference species="C00001_c_host"  stoichiometry="1"/>
               <speciesReference species="C00044_c_host"  stoichiometry="1"/>
            </listOfReactants>
            <listOfProducts>
               <speciesReference species="C00009_c_host"  stoichiometry="1"/>
               <speciesReference species="C00035_c_host"  stoichiometry="1"/>
            </listOfProducts>
         </reaction>
         <reaction id="T74" name="T74" reversible="true">
            <listOfReactants>
               <speciesReference species="C00249_b"  stoichiometry="1"/>
            </listOfReactants>
            <listOfProducts>
               <speciesReference species="C00249_c_host"  stoichiometry="1"/>
            </listOfProducts>
         </reaction>
         <reaction id="T8" name="T8" reversible="true">
            <listOfReactants>
               <speciesReference species="C00031_b"  stoichiometry="1"/>
            </listOfReactants>
            <listOfProducts>
               <speciesReference species="C00031_c_host"  stoichiometry="1"/>
            </listOfProducts>
         </reaction>
         <reaction id="R02297_c_host" name="R02297_c_host" reversible="true">
            <listOfReactants>
               <speciesReference species="C00009_c_host"  stoichiometry="1"/>
               <speciesReference species="C01762_c_host"  stoichiometry="1"/>
            </listOfReactants>
            <listOfProducts>
               <speciesReference species="C00620_c_host"  stoichiometry="1"/>
               <speciesReference species="C00385_c_host"  stoichiometry="1"/>
            </listOfProducts>
         </reaction>
         <reaction id="R03332_c_host" name="R03332_c_host" reversible="true">
            <listOfReactants>
               <speciesReference species="C00001_c_host"  stoichiometry="1"/>
               <speciesReference species="C01194_c_host"  stoichiometry="1"/>
            </listOfReactants>
            <listOfProducts>
               <speciesReference species="C00641_c_host"  stoichiometry="1"/>
               <speciesReference species="C01177_c_host"  stoichiometry="1"/>
            </listOfProducts>
         </reaction>
         <reaction id="R02123_c_host" name="R02123_c_host" reversible="true">
            <listOfReactants>
               <speciesReference species="C00003_c_host"  stoichiometry="1"/>
               <speciesReference species="C00001_c_host"  stoichiometry="1"/>
               <speciesReference species="C00376_c_host"  stoichiometry="1"/>
            </listOfReactants>
            <listOfProducts>
               <speciesReference species="C00777_c_host"  stoichiometry="1"/>
               <speciesReference species="C00080_c_host"  stoichiometry="1"/>
               <speciesReference species="C00004_c_host"  stoichiometry="1"/>
            </listOfProducts>
         </reaction>
         <reaction id="R02433_c_host" name="R02433_c_host" reversible="true">
            <listOfReactants>
               <speciesReference species="C00026_c_host"  stoichiometry="1"/>
               <speciesReference species="C00506_c_host"  stoichiometry="1"/>
            </listOfReactants>
            <listOfProducts>
               <speciesReference species="C00025_c_host"  stoichiometry="1"/>
               <speciesReference species="C05528_c_host"  stoichiometry="1"/>
            </listOfProducts>
         </reaction>
         <reaction id="R08243_c_host" name="R08243_c_host" reversible="true">
            <listOfReactants>
               <speciesReference species="C00001_c_host"  stoichiometry="1"/>
               <speciesReference species="C16617_c_host"  stoichiometry="1"/>
            </listOfReactants>
            <listOfProducts>
               <speciesReference species="C00013_c_host"  stoichiometry="1"/>
               <speciesReference species="C04646_c_host"  stoichiometry="1"/>
            </listOfProducts>
         </reaction>
         <reaction id="T66" name="T66" reversible="true">
            <listOfReactants>
               <speciesReference species="C00209_b"  stoichiometry="1"/>
            </listOfReactants>
            <listOfProducts>
               <speciesReference species="C00209_c_host"  stoichiometry="1"/>
            </listOfProducts>
         </reaction>
         <reaction id="T35" name="T35" reversible="true">
            <listOfReactants>
               <speciesReference species="C00294_b"  stoichiometry="1"/>
            </listOfReactants>
            <listOfProducts>
               <speciesReference species="C00294_c_host"  stoichiometry="1"/>
            </listOfProducts>
         </reaction>
         <reaction id="R01431_c_host" name="R01431_c_host" reversible="true">
            <listOfReactants>
               <speciesReference species="C00006_c_host"  stoichiometry="1"/>
               <speciesReference species="C00379_c_host"  stoichiometry="1"/>
            </listOfReactants>
            <listOfProducts>
               <speciesReference species="C00181_c_host"  stoichiometry="1"/>
               <speciesReference species="C00080_c_host"  stoichiometry="1"/>
               <speciesReference species="C00005_c_host"  stoichiometry="1"/>
            </listOfProducts>
         </reaction>
         <reaction id="R00164_c_host" name="R00164_c_host" reversible="true">
            <listOfReactants>
               <speciesReference species="C00001_c_host"  stoichiometry="1"/>
               <speciesReference species="C00562_c_host"  stoichiometry="1"/>
            </listOfReactants>
            <listOfProducts>
               <speciesReference species="C00009_c_host"  stoichiometry="1"/>
               <speciesReference species="C00017_c_host"  stoichiometry="1"/>
            </listOfProducts>
         </reaction>
         <reaction id="R04889_c_host" name="R04889_c_host" reversible="true">
            <listOfReactants>
               <speciesReference species="C00001_c_host"  stoichiometry="1"/>
               <speciesReference species="C00006_c_host"  stoichiometry="1"/>
               <speciesReference species="C05581_c_host"  stoichiometry="1"/>
            </listOfReactants>
            <listOfProducts>
               <speciesReference species="C05582_c_host"  stoichiometry="1"/>
               <speciesReference species="C00080_c_host"  stoichiometry="1"/>
               <speciesReference species="C00005_c_host"  stoichiometry="1"/>
            </listOfProducts>
         </reaction>
         <reaction id="R02557_c_host" name="R02557_c_host" reversible="true">
            <listOfReactants>
               <speciesReference species="C00009_c_host"  stoichiometry="1"/>
               <speciesReference species="C00559_c_host"  stoichiometry="1"/>
            </listOfReactants>
            <listOfProducts>
               <speciesReference species="C00672_c_host"  stoichiometry="1"/>
               <speciesReference species="C00147_c_host"  stoichiometry="1"/>
            </listOfProducts>
         </reaction>
         <reaction id="R01248_c_host" name="R01248_c_host" reversible="true">
            <listOfReactants>
               <speciesReference species="C00003_c_host"  stoichiometry="1"/>
               <speciesReference species="C00148_c_host"  stoichiometry="1"/>
            </listOfReactants>
            <listOfProducts>
               <speciesReference species="C03912_c_host"  stoichiometry="1"/>
               <speciesReference species="C00080_c_host"  stoichiometry="1"/>
               <speciesReference species="C00004_c_host"  stoichiometry="1"/>
            </listOfProducts>
         </reaction>
         <reaction id="R00510_c_host" name="R00510_c_host" reversible="true">
            <listOfReactants>
               <speciesReference species="C00055_c_host"  stoichiometry="1"/>
               <speciesReference species="C00001_c_host"  stoichiometry="1"/>
            </listOfReactants>
            <listOfProducts>
               <speciesReference species="C00380_c_host"  stoichiometry="1"/>
               <speciesReference species="C00117_c_host"  stoichiometry="1"/>
            </listOfProducts>
         </reaction>
         <reaction id="R01838_c_host" name="R01838_c_host" reversible="true">
            <listOfReactants>
               <speciesReference species="C00006_c_host"  stoichiometry="1"/>
               <speciesReference species="C00535_c_host"  stoichiometry="1"/>
            </listOfReactants>
            <listOfProducts>
               <speciesReference species="C00280_c_host"  stoichiometry="1"/>
               <speciesReference species="C00080_c_host"  stoichiometry="1"/>
               <speciesReference species="C00005_c_host"  stoichiometry="1"/>
            </listOfProducts>
         </reaction>
         <reaction id="R03005_c_host" name="R03005_c_host" reversible="true">
            <listOfReactants>
               <speciesReference species="C01185_c_host"  stoichiometry="1"/>
               <speciesReference species="C00002_c_host"  stoichiometry="1"/>
            </listOfReactants>
            <listOfProducts>
               <speciesReference species="C00013_c_host"  stoichiometry="1"/>
               <speciesReference species="C00857_c_host"  stoichiometry="1"/>
            </listOfProducts>
         </reaction>
         <reaction id="R03239_c_host" name="R03239_c_host" reversible="true">
            <listOfReactants>
               <speciesReference species="C00081_c_host"  stoichiometry="1"/>
               <speciesReference species="C01097_c_host"  stoichiometry="1"/>
            </listOfReactants>
            <listOfProducts>
               <speciesReference species="C00104_c_host"  stoichiometry="1"/>
               <speciesReference species="C03785_c_host"  stoichiometry="1"/>
            </listOfProducts>
         </reaction>
         <reaction id="R02556_c_host" name="R02556_c_host" reversible="true">
            <listOfReactants>
               <speciesReference species="C00001_c_host"  stoichiometry="1"/>
               <speciesReference species="C00559_c_host"  stoichiometry="1"/>
            </listOfReactants>
            <listOfProducts>
               <speciesReference species="C00014_c_host"  stoichiometry="1"/>
               <speciesReference species="C05512_c_host"  stoichiometry="1"/>
            </listOfProducts>
         </reaction>
         <reaction id="T57" name="T57" reversible="true">
            <listOfReactants>
               <speciesReference species="C00076_c_host"  stoichiometry="1"/>
               <speciesReference species="C00002_c_host"  stoichiometry="1"/>
            </listOfReactants>
            <listOfProducts>
               <speciesReference species="C00009_c_host"  stoichiometry="1"/>
               <speciesReference species="C00076_b"  stoichiometry="1"/>
               <speciesReference species="C00008_c_host"  stoichiometry="1"/>
            </listOfProducts>
         </reaction>
         <reaction id="R02142_c_host" name="R02142_c_host" reversible="true">
            <listOfReactants>
               <speciesReference species="C00013_c_host"  stoichiometry="1"/>
               <speciesReference species="C00655_c_host"  stoichiometry="1"/>
            </listOfReactants>
            <listOfProducts>
               <speciesReference species="C00119_c_host"  stoichiometry="1"/>
               <speciesReference species="C00385_c_host"  stoichiometry="1"/>
            </listOfProducts>
         </reaction>
         <reaction id="R06168_c_host" name="R06168_c_host" reversible="true">
            <listOfReactants>
               <speciesReference species="C00052_c_host"  stoichiometry="1"/>
               <speciesReference species="G00044_c_host"  stoichiometry="1"/>
            </listOfReactants>
            <listOfProducts>
               <speciesReference species="C00015_c_host"  stoichiometry="1"/>
               <speciesReference species="G00039_c_host"  stoichiometry="1"/>
            </listOfProducts>
         </reaction>
         <reaction id="T14" name="T14" reversible="true">
            <listOfReactants>
               <speciesReference species="C00062_b"  stoichiometry="1"/>
            </listOfReactants>
            <listOfProducts>
               <speciesReference species="C00062_c_host"  stoichiometry="1"/>
            </listOfProducts>
         </reaction>
         <reaction id="T58" name="T58" reversible="true">
            <listOfReactants>
               <speciesReference species="C00315_b"  stoichiometry="1"/>
            </listOfReactants>
            <listOfProducts>
               <speciesReference species="C00315_c_host"  stoichiometry="1"/>
            </listOfProducts>
         </reaction>
         <reaction id="R01805_c_host" name="R01805_c_host" reversible="true">
            <listOfReactants>
               <speciesReference species="C06241_c_host"  stoichiometry="1"/>
               <speciesReference species="C00001_c_host"  stoichiometry="1"/>
            </listOfReactants>
            <listOfProducts>
               <speciesReference species="C00009_c_host"  stoichiometry="1"/>
               <speciesReference species="C00270_c_host"  stoichiometry="1"/>
            </listOfProducts>
         </reaction>
         <reaction id="R03530_c_host" name="R03530_c_host" reversible="true">
            <listOfReactants>
               <speciesReference species="C01344_c_host"  stoichiometry="1"/>
               <speciesReference species="C00002_c_host"  stoichiometry="1"/>
            </listOfReactants>
            <listOfProducts>
               <speciesReference species="C01345_c_host"  stoichiometry="1"/>
               <speciesReference species="C00008_c_host"  stoichiometry="1"/>
            </listOfProducts>
         </reaction>
         <reaction id="R01961_c_host" name="R01961_c_host" reversible="true">
            <listOfReactants>
               <speciesReference species="C00329_c_host"  stoichiometry="1"/>
               <speciesReference species="C00002_c_host"  stoichiometry="1"/>
            </listOfReactants>
            <listOfProducts>
               <speciesReference species="C00352_c_host"  stoichiometry="1"/>
               <speciesReference species="C00008_c_host"  stoichiometry="1"/>
            </listOfProducts>
         </reaction>
         <reaction id="R00086_c_host" name="R00086_c_host" reversible="true">
            <listOfReactants>
               <speciesReference species="C00001_c_host"  stoichiometry="1"/>
               <speciesReference species="C00002_c_host"  stoichiometry="1"/>
            </listOfReactants>
            <listOfProducts>
               <speciesReference species="C00009_c_host"  stoichiometry="1"/>
               <speciesReference species="C00008_c_host"  stoichiometry="1"/>
            </listOfProducts>
         </reaction>
         <reaction id="T9" name="T9" reversible="true">
            <listOfReactants>
               <speciesReference species="C00095_b"  stoichiometry="1"/>
            </listOfReactants>
            <listOfProducts>
               <speciesReference species="C00095_c_host"  stoichiometry="1"/>
            </listOfProducts>
         </reaction>
         <reaction id="T28" name="T28" reversible="true">
            <listOfReactants>
               <speciesReference species="C00407_b"  stoichiometry="1"/>
            </listOfReactants>
            <listOfProducts>
               <speciesReference species="C00407_c_host"  stoichiometry="1"/>
            </listOfProducts>
         </reaction>
         <reaction id="T71" name="T71" reversible="true">
            <listOfReactants>
               <speciesReference species="C01330_b"  stoichiometry="1"/>
               <speciesReference species="C00009_b"  stoichiometry="1"/>
            </listOfReactants>
            <listOfProducts>
               <speciesReference species="C00009_c_host"  stoichiometry="1"/>
               <speciesReference species="C01330_c_host"  stoichiometry="1"/>
            </listOfProducts>
         </reaction>
         <reaction id="R01665_c_host" name="R01665_c_host" reversible="true">
            <listOfReactants>
               <speciesReference species="C00239_c_host"  stoichiometry="1"/>
               <speciesReference species="C00002_c_host"  stoichiometry="1"/>
            </listOfReactants>
            <listOfProducts>
               <speciesReference species="C00705_c_host"  stoichiometry="1"/>
               <speciesReference species="C00008_c_host"  stoichiometry="1"/>
            </listOfProducts>
         </reaction>
         <reaction id="R00127_c_host" name="R00127_c_host" reversible="true">
            <listOfReactants>
               <speciesReference species="C00020_c_host"  stoichiometry="1"/>
               <speciesReference species="C00002_c_host"  stoichiometry="1"/>
            </listOfReactants>
            <listOfProducts>
               <speciesReference species="C00008_c_host"  stoichiometry="2"/>
            </listOfProducts>
         </reaction>
         <reaction id="R00174_c_host" name="R00174_c_host" reversible="true">
            <listOfReactants>
               <speciesReference species="C00250_c_host"  stoichiometry="1"/>
               <speciesReference species="C00002_c_host"  stoichiometry="1"/>
            </listOfReactants>
            <listOfProducts>
               <speciesReference species="C00018_c_host"  stoichiometry="1"/>
               <speciesReference species="C00008_c_host"  stoichiometry="1"/>
            </listOfProducts>
         </reaction>
         <reaction id="R01229_c_host" name="R01229_c_host" reversible="true">
            <listOfReactants>
               <speciesReference species="C00013_c_host"  stoichiometry="1"/>
               <speciesReference species="C00144_c_host"  stoichiometry="1"/>
            </listOfReactants>
            <listOfProducts>
               <speciesReference species="C00242_c_host"  stoichiometry="1"/>
               <speciesReference species="C00119_c_host"  stoichiometry="1"/>
            </listOfProducts>
         </reaction>
         <reaction id="R01334_c_host" name="R01334_c_host" reversible="true">
            <listOfReactants>
               <speciesReference species="C00988_c_host"  stoichiometry="1"/>
               <speciesReference species="C00001_c_host"  stoichiometry="1"/>
            </listOfReactants>
            <listOfProducts>
               <speciesReference species="C00009_c_host"  stoichiometry="1"/>
               <speciesReference species="C00160_c_host"  stoichiometry="1"/>
            </listOfProducts>
         </reaction>
         <reaction id="R01041_c_host" name="R01041_c_host" reversible="true">
            <listOfReactants>
               <speciesReference species="C00116_c_host"  stoichiometry="1"/>
               <speciesReference species="C00006_c_host"  stoichiometry="1"/>
            </listOfReactants>
            <listOfProducts>
               <speciesReference species="C00080_c_host"  stoichiometry="1"/>
               <speciesReference species="C00005_c_host"  stoichiometry="1"/>
               <speciesReference species="C00577_c_host"  stoichiometry="1"/>
            </listOfProducts>
         </reaction>
         <reaction id="R00200_c_host" name="R00200_c_host" reversible="true">
            <listOfReactants>
               <speciesReference species="C00022_c_host"  stoichiometry="1"/>
               <speciesReference species="C00002_c_host"  stoichiometry="1"/>
            </listOfReactants>
            <listOfProducts>
               <speciesReference species="C00074_c_host"  stoichiometry="1"/>
               <speciesReference species="C00008_c_host"  stoichiometry="1"/>
            </listOfProducts>
         </reaction>
         <reaction id="R02748_c_host" name="R02748_c_host" reversible="true">
            <listOfReactants>
               <speciesReference species="C00009_c_host"  stoichiometry="1"/>
               <speciesReference species="C05512_c_host"  stoichiometry="1"/>
            </listOfReactants>
            <listOfProducts>
               <speciesReference species="C00672_c_host"  stoichiometry="1"/>
               <speciesReference species="C00262_c_host"  stoichiometry="1"/>
            </listOfProducts>
         </reaction>
         <reaction id="R03283_c_host" name="R03283_c_host" reversible="true">
            <listOfReactants>
               <speciesReference species="C01149_c_host"  stoichiometry="1"/>
               <speciesReference species="C00003_c_host"  stoichiometry="1"/>
               <speciesReference species="C00001_c_host"  stoichiometry="1"/>
            </listOfReactants>
            <listOfProducts>
               <speciesReference species="C01181_c_host"  stoichiometry="1"/>
               <speciesReference species="C00080_c_host"  stoichiometry="1"/>
               <speciesReference species="C00004_c_host"  stoichiometry="1"/>
            </listOfProducts>
         </reaction>
         <reaction id="R02867_c_host" name="R02867_c_host" reversible="true">
            <listOfReactants>
               <speciesReference species="C00081_c_host"  stoichiometry="1"/>
               <speciesReference species="C00794_c_host"  stoichiometry="1"/>
            </listOfReactants>
            <listOfProducts>
               <speciesReference species="C01096_c_host"  stoichiometry="1"/>
               <speciesReference species="C00104_c_host"  stoichiometry="1"/>
            </listOfProducts>
         </reaction>
         <reaction id="T1" name="T1" reversible="true">
            <listOfReactants>
               <speciesReference species="C00116_b"  stoichiometry="1"/>
            </listOfReactants>
            <listOfProducts>
               <speciesReference species="C00116_c_host"  stoichiometry="1"/>
            </listOfProducts>
         </reaction>
         <reaction id="T68" name="T68" reversible="true">
            <listOfReactants>
               <speciesReference species="C00378_b"  stoichiometry="1"/>
            </listOfReactants>
            <listOfProducts>
               <speciesReference species="C00378_c_host"  stoichiometry="1"/>
            </listOfProducts>
         </reaction>
         <reaction id="R04548_c_host" name="R04548_c_host" reversible="true">
            <listOfReactants>
               <speciesReference species="C04648_c_host"  stoichiometry="1"/>
               <speciesReference species="C00052_c_host"  stoichiometry="1"/>
            </listOfReactants>
            <listOfProducts>
               <speciesReference species="C00015_c_host"  stoichiometry="1"/>
               <speciesReference species="C04866_c_host"  stoichiometry="1"/>
            </listOfProducts>
         </reaction>
         <reaction id="T75" name="T75" reversible="true">
            <listOfReactants>
               <speciesReference species="C08362_b"  stoichiometry="1"/>
            </listOfReactants>
            <listOfProducts>
               <speciesReference species="C08362_c_host"  stoichiometry="1"/>
            </listOfProducts>
         </reaction>
         <reaction id="T42" name="T42" reversible="true">
            <listOfReactants>
               <speciesReference species="C00698_b"  stoichiometry="1"/>
            </listOfReactants>
            <listOfProducts>
               <speciesReference species="C00698_c_host"  stoichiometry="1"/>
            </listOfProducts>
         </reaction>
         <reaction id="R01364_c_host" name="R01364_c_host" reversible="true">
            <listOfReactants>
               <speciesReference species="C00164_c_host"  stoichiometry="1"/>
               <speciesReference species="C00122_c_host"  stoichiometry="1"/>
            </listOfReactants>
            <listOfProducts>
               <speciesReference species="C00001_c_host"  stoichiometry="1"/>
               <speciesReference species="C01061_c_host"  stoichiometry="1"/>
            </listOfProducts>
         </reaction>
         <reaction id="R00291_c_host" name="R00291_c_host" reversible="true">
            <listOfReactants>
               <speciesReference species="C00029_c_host"  stoichiometry="1"/>
            </listOfReactants>
            <listOfProducts>
               <speciesReference species="C00052_c_host"  stoichiometry="1"/>
            </listOfProducts>
         </reaction>
         <reaction id="R01026_c_host" name="R01026_c_host" reversible="true">
            <listOfReactants>
               <speciesReference species="C00001_c_host"  stoichiometry="1"/>
               <speciesReference species="C01996_c_host"  stoichiometry="1"/>
            </listOfReactants>
            <listOfProducts>
               <speciesReference species="C00114_c_host"  stoichiometry="1"/>
               <speciesReference species="C00033_c_host"  stoichiometry="1"/>
            </listOfProducts>
         </reaction>
         <reaction id="R00115_c_host" name="R00115_c_host" reversible="true">
            <listOfReactants>
               <speciesReference species="C00051_c_host"  stoichiometry="2"/>
               <speciesReference species="C00006_c_host"  stoichiometry="1"/>
            </listOfReactants>
            <listOfProducts>
               <speciesReference species="C00127_c_host"  stoichiometry="1"/>
               <speciesReference species="C00080_c_host"  stoichiometry="1"/>
               <speciesReference species="C00005_c_host"  stoichiometry="1"/>
            </listOfProducts>
         </reaction>
         <reaction id="R03701_c_host" name="R03701_c_host" reversible="true">
            <listOfReactants>
               <speciesReference species="C01756_c_host"  stoichiometry="1"/>
               <speciesReference species="C00019_c_host"  stoichiometry="1"/>
            </listOfReactants>
            <listOfProducts>
               <speciesReference species="C03542_c_host"  stoichiometry="1"/>
               <speciesReference species="C00021_c_host"  stoichiometry="1"/>
            </listOfProducts>
         </reaction>
         <reaction id="R03237_c_host" name="R03237_c_host" reversible="true">
            <listOfReactants>
               <speciesReference species="C00063_c_host"  stoichiometry="1"/>
               <speciesReference species="C01097_c_host"  stoichiometry="1"/>
            </listOfReactants>
            <listOfProducts>
               <speciesReference species="C00112_c_host"  stoichiometry="1"/>
               <speciesReference species="C03785_c_host"  stoichiometry="1"/>
            </listOfProducts>
         </reaction>
         <reaction id="R00619_c_host" name="R00619_c_host" reversible="true">
            <listOfReactants>
               <speciesReference species="C00378_c_host"  stoichiometry="1"/>
               <speciesReference species="C00002_c_host"  stoichiometry="1"/>
            </listOfReactants>
            <listOfProducts>
               <speciesReference species="C00020_c_host"  stoichiometry="1"/>
               <speciesReference species="C00068_c_host"  stoichiometry="1"/>
            </listOfProducts>
         </reaction>
         <reaction id="R01251_c_host" name="R01251_c_host" reversible="true">
            <listOfReactants>
               <speciesReference species="C00006_c_host"  stoichiometry="1"/>
               <speciesReference species="C00148_c_host"  stoichiometry="1"/>
            </listOfReactants>
            <listOfProducts>
               <speciesReference species="C03912_c_host"  stoichiometry="1"/>
               <speciesReference species="C00080_c_host"  stoichiometry="1"/>
               <speciesReference species="C00005_c_host"  stoichiometry="1"/>
            </listOfProducts>
         </reaction>
         <reaction id="R01095_c_host" name="R01095_c_host" reversible="true">
            <listOfReactants>
               <speciesReference species="C00124_c_host"  stoichiometry="1"/>
               <speciesReference species="C00080_c_host"  stoichiometry="1"/>
               <speciesReference species="C00005_c_host"  stoichiometry="1"/>
            </listOfReactants>
            <listOfProducts>
               <speciesReference species="C01697_c_host"  stoichiometry="1"/>
               <speciesReference species="C00006_c_host"  stoichiometry="1"/>
            </listOfProducts>
         </reaction>
         <reaction id="T2" name="T2" reversible="true">
            <listOfReactants>
               <speciesReference species="C00532_b"  stoichiometry="1"/>
            </listOfReactants>
            <listOfProducts>
               <speciesReference species="C00532_c_host"  stoichiometry="1"/>
            </listOfProducts>
         </reaction>
         <reaction id="R01658_c_host" name="R01658_c_host" reversible="true">
            <listOfReactants>
               <speciesReference species="C00235_c_host"  stoichiometry="1"/>
               <speciesReference species="C00129_c_host"  stoichiometry="1"/>
            </listOfReactants>
            <listOfProducts>
               <speciesReference species="C00341_c_host"  stoichiometry="1"/>
               <speciesReference species="C00013_c_host"  stoichiometry="1"/>
            </listOfProducts>
         </reaction>
         <reaction id="R01641_c_host" name="R01641_c_host" reversible="true">
            <listOfReactants>
               <speciesReference species="C00118_c_host"  stoichiometry="1"/>
               <speciesReference species="C05382_c_host"  stoichiometry="1"/>
            </listOfReactants>
            <listOfProducts>
               <speciesReference species="C00231_c_host"  stoichiometry="1"/>
               <speciesReference species="C00117_c_host"  stoichiometry="1"/>
            </listOfProducts>
         </reaction>
         <reaction id="Q00002_c_host" name="Q00002_c_host" reversible="true">
            <listOfReactants>
               <speciesReference species="C00010_c_host"  stoichiometry="1"/>
               <speciesReference species="C00162_c_host"  stoichiometry="1"/>
               <speciesReference species="C00002_c_host"  stoichiometry="1"/>
            </listOfReactants>
            <listOfProducts>
               <speciesReference species="C00013_c_host"  stoichiometry="1"/>
               <speciesReference species="C00020_c_host"  stoichiometry="1"/>
               <speciesReference species="C00040_c_host"  stoichiometry="1"/>
            </listOfProducts>
         </reaction>
         <reaction id="R01312_c_host" name="R01312_c_host" reversible="true">
            <listOfReactants>
               <speciesReference species="C00157_c_host"  stoichiometry="1"/>
               <speciesReference species="C00001_c_host"  stoichiometry="1"/>
            </listOfReactants>
            <listOfProducts>
               <speciesReference species="C00588_c_host"  stoichiometry="1"/>
               <speciesReference species="C00641_c_host"  stoichiometry="1"/>
            </listOfProducts>
         </reaction>
         <reaction id="R01848_c_host" name="R01848_c_host" reversible="true">
            <listOfReactants>
               <speciesReference species="C00081_c_host"  stoichiometry="1"/>
               <speciesReference species="C05382_c_host"  stoichiometry="1"/>
            </listOfReactants>
            <listOfProducts>
               <speciesReference species="C00104_c_host"  stoichiometry="1"/>
               <speciesReference species="C00447_c_host"  stoichiometry="1"/>
            </listOfProducts>
         </reaction>
         <reaction id="R01711_c_host" name="R01711_c_host" reversible="true">
            <listOfReactants>
               <speciesReference species="C00007_c_host"  stoichiometry="1"/>
               <speciesReference species="C00314_c_host"  stoichiometry="1"/>
            </listOfReactants>
            <listOfProducts>
               <speciesReference species="C00027_c_host"  stoichiometry="1"/>
               <speciesReference species="C00250_c_host"  stoichiometry="1"/>
            </listOfProducts>
         </reaction>
         <reaction id="T27" name="T27" reversible="true">
            <listOfReactants>
               <speciesReference species="C00188_b"  stoichiometry="1"/>
            </listOfReactants>
            <listOfProducts>
               <speciesReference species="C00188_c_host"  stoichiometry="1"/>
            </listOfProducts>
         </reaction>
         <reaction id="R06590_c_host" name="R06590_c_host" reversible="true">
            <listOfReactants>
               <speciesReference species="C00117_c_host"  stoichiometry="1"/>
               <speciesReference species="C12214_c_host"  stoichiometry="1"/>
            </listOfReactants>
            <listOfProducts>
               <speciesReference species="C12215_c_host"  stoichiometry="1"/>
               <speciesReference species="C05382_c_host"  stoichiometry="1"/>
            </listOfProducts>
         </reaction>
         <reaction id="R01068_c_host" name="R01068_c_host" reversible="true">
            <listOfReactants>
               <speciesReference species="C00354_c_host"  stoichiometry="1"/>
            </listOfReactants>
            <listOfProducts>
               <speciesReference species="C00118_c_host"  stoichiometry="1"/>
               <speciesReference species="C00111_c_host"  stoichiometry="1"/>
            </listOfProducts>
         </reaction>
         <reaction id="T13" name="T13" reversible="true">
            <listOfReactants>
               <speciesReference species="C00049_b"  stoichiometry="1"/>
            </listOfReactants>
            <listOfProducts>
               <speciesReference species="C00049_c_host"  stoichiometry="1"/>
            </listOfProducts>
         </reaction>
         <reaction id="T15" name="T15" reversible="true">
            <listOfReactants>
               <speciesReference species="C00064_b"  stoichiometry="1"/>
            </listOfReactants>
            <listOfProducts>
               <speciesReference species="C00064_c_host"  stoichiometry="1"/>
            </listOfProducts>
         </reaction>
         <reaction id="R02530_c_host" name="R02530_c_host" reversible="true">
            <listOfReactants>
               <speciesReference species="C03451_c_host"  stoichiometry="1"/>
            </listOfReactants>
            <listOfProducts>
               <speciesReference species="C00051_c_host"  stoichiometry="1"/>
               <speciesReference species="C00546_c_host"  stoichiometry="1"/>
            </listOfProducts>
         </reaction>
         <reaction id="R01512_c_host" name="R01512_c_host" reversible="true">
            <listOfReactants>
               <speciesReference species="C00197_c_host"  stoichiometry="1"/>
               <speciesReference species="C00002_c_host"  stoichiometry="1"/>
            </listOfReactants>
            <listOfProducts>
               <speciesReference species="C00236_c_host"  stoichiometry="1"/>
               <speciesReference species="C00008_c_host"  stoichiometry="1"/>
            </listOfProducts>
         </reaction>
         <reaction id="T84" name="T84" reversible="true">
            <listOfReactants>
               <speciesReference species="C00255_b"  stoichiometry="1"/>
            </listOfReactants>
            <listOfProducts>
               <speciesReference species="C00255_c_host"  stoichiometry="1"/>
            </listOfProducts>
         </reaction>
         <reaction id="R06728_c_host" name="R06728_c_host" reversible="true">
            <listOfReactants>
               <speciesReference species="C00001_c_host"  stoichiometry="1"/>
               <speciesReference species="C01416_c_host"  stoichiometry="1"/>
            </listOfReactants>
            <listOfProducts>
               <speciesReference species="C12448_c_host"  stoichiometry="1"/>
               <speciesReference species="C00180_c_host"  stoichiometry="1"/>
            </listOfProducts>
         </reaction>
         <reaction id="R00104_c_host" name="R00104_c_host" reversible="true">
            <listOfReactants>
               <speciesReference species="C00003_c_host"  stoichiometry="1"/>
               <speciesReference species="C00002_c_host"  stoichiometry="1"/>
            </listOfReactants>
            <listOfProducts>
               <speciesReference species="C00006_c_host"  stoichiometry="1"/>
               <speciesReference species="C00008_c_host"  stoichiometry="1"/>
            </listOfProducts>
         </reaction>
         <reaction id="T32" name="T32" reversible="true">
            <listOfReactants>
               <speciesReference species="C00318_b"  stoichiometry="1"/>
            </listOfReactants>
            <listOfProducts>
               <speciesReference species="C00318_c_host"  stoichiometry="1"/>
            </listOfProducts>
         </reaction>
         <reaction id="R01836_c_host" name="R01836_c_host" reversible="true">
            <listOfReactants>
               <speciesReference species="C00003_c_host"  stoichiometry="1"/>
               <speciesReference species="C00535_c_host"  stoichiometry="1"/>
            </listOfReactants>
            <listOfProducts>
               <speciesReference species="C00280_c_host"  stoichiometry="1"/>
               <speciesReference species="C00080_c_host"  stoichiometry="1"/>
               <speciesReference species="C00004_c_host"  stoichiometry="1"/>
            </listOfProducts>
         </reaction>
         <reaction id="Q00017_c_host" name="Q00017_c_host" reversible="true">
            <listOfReactants>
               <speciesReference species="C00001_c_host"  stoichiometry="1"/>
               <speciesReference species="C01402_c_host"  stoichiometry="1"/>
            </listOfReactants>
            <listOfProducts>
               <speciesReference species="C00292_c_host"  stoichiometry="1"/>
               <speciesReference species="C00162_c_host"  stoichiometry="1"/>
            </listOfProducts>
         </reaction>
         <reaction id="R00830_c_host" name="R00830_c_host" reversible="true">
            <listOfReactants>
               <speciesReference species="C00037_c_host"  stoichiometry="1"/>
               <speciesReference species="C00091_c_host"  stoichiometry="1"/>
            </listOfReactants>
            <listOfProducts>
               <speciesReference species="C00010_c_host"  stoichiometry="1"/>
               <speciesReference species="C00430_c_host"  stoichiometry="1"/>
               <speciesReference species="C00011_c_host"  stoichiometry="1"/>
            </listOfProducts>
         </reaction>
         <reaction id="R02920_c_host" name="R02920_c_host" reversible="true">
            <listOfReactants>
               <speciesReference species="C00788_c_host"  stoichiometry="1"/>
               <speciesReference species="C00019_c_host"  stoichiometry="1"/>
            </listOfReactants>
            <listOfProducts>
               <speciesReference species="C00021_c_host"  stoichiometry="1"/>
               <speciesReference species="C05588_c_host"  stoichiometry="1"/>
            </listOfProducts>
         </reaction>
         <reaction id="R00289_c_host" name="R00289_c_host" reversible="true">
            <listOfReactants>
               <speciesReference species="C00103_c_host"  stoichiometry="1"/>
               <speciesReference species="C00075_c_host"  stoichiometry="1"/>
            </listOfReactants>
            <listOfProducts>
               <speciesReference species="C00013_c_host"  stoichiometry="1"/>
               <speciesReference species="C00029_c_host"  stoichiometry="1"/>
            </listOfProducts>
         </reaction>
         <reaction id="R01132_c_host" name="R01132_c_host" reversible="true">
            <listOfReactants>
               <speciesReference species="C00013_c_host"  stoichiometry="1"/>
               <speciesReference species="C00130_c_host"  stoichiometry="1"/>
            </listOfReactants>
            <listOfProducts>
               <speciesReference species="C00119_c_host"  stoichiometry="1"/>
               <speciesReference species="C00262_c_host"  stoichiometry="1"/>
            </listOfProducts>
         </reaction>
         <reaction id="R01271_c_host" name="R01271_c_host" reversible="true">
            <listOfReactants>
               <speciesReference species="C00013_c_host"  stoichiometry="1"/>
               <speciesReference species="C00455_c_host"  stoichiometry="1"/>
            </listOfReactants>
            <listOfProducts>
               <speciesReference species="C00153_c_host"  stoichiometry="1"/>
               <speciesReference species="C00119_c_host"  stoichiometry="1"/>
            </listOfProducts>
         </reaction>
         <reaction id="R04491_c_host" name="R04491_c_host" reversible="true">
            <listOfReactants>
               <speciesReference species="C04487_c_host"  stoichiometry="1"/>
               <speciesReference species="C00029_c_host"  stoichiometry="1"/>
            </listOfReactants>
            <listOfProducts>
               <speciesReference species="C00015_c_host"  stoichiometry="1"/>
               <speciesReference species="C04759_c_host"  stoichiometry="1"/>
            </listOfProducts>
         </reaction>
         <reaction id="R01662_c_host" name="R01662_c_host" reversible="true">
            <listOfReactants>
               <speciesReference species="C00236_c_host"  stoichiometry="1"/>
            </listOfReactants>
            <listOfProducts>
               <speciesReference species="C01159_c_host"  stoichiometry="1"/>
            </listOfProducts>
         </reaction>
         <reaction id="R04206_c_host" name="R04206_c_host" reversible="true">
            <listOfReactants>
               <speciesReference species="C03356_c_host"  stoichiometry="1"/>
            </listOfReactants>
            <listOfProducts>
               <speciesReference species="C00001_c_host"  stoichiometry="1"/>
               <speciesReference species="C04309_c_host"  stoichiometry="1"/>
            </listOfProducts>
         </reaction>
         <reaction id="R02697_c_host" name="R02697_c_host" reversible="true">
            <listOfReactants>
               <speciesReference species="C00001_c_host"  stoichiometry="1"/>
               <speciesReference species="C00006_c_host"  stoichiometry="1"/>
               <speciesReference species="C03765_c_host"  stoichiometry="1"/>
            </listOfReactants>
            <listOfProducts>
               <speciesReference species="C00080_c_host"  stoichiometry="1"/>
               <speciesReference species="C00005_c_host"  stoichiometry="1"/>
               <speciesReference species="C00642_c_host"  stoichiometry="1"/>
            </listOfProducts>
         </reaction>
         <reaction id="R01847_c_host" name="R01847_c_host" reversible="true">
            <listOfReactants>
               <speciesReference species="C05382_c_host"  stoichiometry="1"/>
               <speciesReference species="C00075_c_host"  stoichiometry="1"/>
            </listOfReactants>
            <listOfProducts>
               <speciesReference species="C00015_c_host"  stoichiometry="1"/>
               <speciesReference species="C00447_c_host"  stoichiometry="1"/>
            </listOfProducts>
         </reaction>
         <reaction id="R08229_c_host" name="R08229_c_host" reversible="true">
            <listOfReactants>
               <speciesReference species="C07649_c_host"  stoichiometry="1"/>
               <speciesReference species="C00620_c_host"  stoichiometry="1"/>
            </listOfReactants>
            <listOfProducts>
               <speciesReference species="C00009_c_host"  stoichiometry="1"/>
               <speciesReference species="C16633_c_host"  stoichiometry="1"/>
            </listOfProducts>
         </reaction>
         <reaction id="R00181_c_host" name="R00181_c_host" reversible="true">
            <listOfReactants>
               <speciesReference species="C00020_c_host"  stoichiometry="1"/>
               <speciesReference species="C00001_c_host"  stoichiometry="1"/>
            </listOfReactants>
            <listOfProducts>
               <speciesReference species="C00130_c_host"  stoichiometry="1"/>
               <speciesReference species="C00014_c_host"  stoichiometry="1"/>
            </listOfProducts>
         </reaction>
         <reaction id="T47" name="T47" reversible="true">
            <listOfReactants>
               <speciesReference species="C00238_b"  stoichiometry="1"/>
            </listOfReactants>
            <listOfProducts>
               <speciesReference species="C00238_c_host"  stoichiometry="1"/>
            </listOfProducts>
         </reaction>
         <reaction id="T50" name="T50" reversible="true">
            <listOfReactants>
               <speciesReference species="C14818_b"  stoichiometry="1"/>
            </listOfReactants>
            <listOfProducts>
               <speciesReference species="C14818_c_host"  stoichiometry="1"/>
            </listOfProducts>
         </reaction>
         <reaction id="T41" name="T41" reversible="true">
            <listOfReactants>
               <speciesReference species="C00299_b"  stoichiometry="1"/>
            </listOfReactants>
            <listOfProducts>
               <speciesReference species="C00299_c_host"  stoichiometry="1"/>
            </listOfProducts>
         </reaction>
         <reaction id="T5" name="T5" reversible="true">
            <listOfReactants>
               <speciesReference species="C00794_b"  stoichiometry="1"/>
            </listOfReactants>
            <listOfProducts>
               <speciesReference species="C00794_c_host"  stoichiometry="1"/>
            </listOfProducts>
         </reaction>
         <reaction id="R08236_c_host" name="R08236_c_host" reversible="true">
            <listOfReactants>
               <speciesReference species="C02380_c_host"  stoichiometry="1"/>
               <speciesReference species="C00019_c_host"  stoichiometry="1"/>
            </listOfReactants>
            <listOfProducts>
               <speciesReference species="C00021_c_host"  stoichiometry="1"/>
               <speciesReference species="C16614_c_host"  stoichiometry="1"/>
            </listOfProducts>
         </reaction>
         <reaction id="R00203_c_host" name="R00203_c_host" reversible="true">
            <listOfReactants>
               <speciesReference species="C00003_c_host"  stoichiometry="1"/>
               <speciesReference species="C00001_c_host"  stoichiometry="1"/>
               <speciesReference species="C00546_c_host"  stoichiometry="1"/>
            </listOfReactants>
            <listOfProducts>
               <speciesReference species="C00022_c_host"  stoichiometry="1"/>
               <speciesReference species="C00080_c_host"  stoichiometry="1"/>
               <speciesReference species="C00004_c_host"  stoichiometry="1"/>
            </listOfProducts>
         </reaction>
         <reaction id="R02326_c_host" name="R02326_c_host" reversible="true">
            <listOfReactants>
               <speciesReference species="C00705_c_host"  stoichiometry="1"/>
               <speciesReference species="C00002_c_host"  stoichiometry="1"/>
            </listOfReactants>
            <listOfProducts>
               <speciesReference species="C00458_c_host"  stoichiometry="1"/>
               <speciesReference species="C00008_c_host"  stoichiometry="1"/>
            </listOfProducts>
         </reaction>
         <reaction id="R08240_c_host" name="R08240_c_host" reversible="true">
            <listOfReactants>
               <speciesReference species="C00003_c_host"  stoichiometry="1"/>
               <speciesReference species="C00001_c_host"  stoichiometry="1"/>
               <speciesReference species="C04646_c_host"  stoichiometry="1"/>
            </listOfReactants>
            <listOfProducts>
               <speciesReference species="C00080_c_host"  stoichiometry="1"/>
               <speciesReference species="C00004_c_host"  stoichiometry="1"/>
               <speciesReference species="C16618_c_host"  stoichiometry="1"/>
            </listOfProducts>
         </reaction>
         <reaction id="R01083_c_host" name="R01083_c_host" reversible="true">
            <listOfReactants>
               <speciesReference species="C03794_c_host"  stoichiometry="1"/>
            </listOfReactants>
            <listOfProducts>
               <speciesReference species="C00020_c_host"  stoichiometry="1"/>
               <speciesReference species="C00122_c_host"  stoichiometry="1"/>
            </listOfProducts>
         </reaction>
         <reaction id="TB00001" name="TB00001" reversible="true">
            <listOfReactants>
               <speciesReference species="C00018_c_host"  stoichiometry="1"/>
               <speciesReference species="C00068_c_host"  stoichiometry="1"/>
               <speciesReference species="C00119_c_host"  stoichiometry="1"/>
               <speciesReference species="C00019_c_host"  stoichiometry="1"/>
               <speciesReference species="C00005_c_host"  stoichiometry="1"/>
               <speciesReference species="C01159_c_host"  stoichiometry="1"/>
               <speciesReference species="C00002_c_host"  stoichiometry="1"/>
               <speciesReference species="C00051_c_host"  stoichiometry="1"/>
               <speciesReference species="C00003_c_host"  stoichiometry="1"/>
               <speciesReference species="C00016_c_host"  stoichiometry="1"/>
               <speciesReference species="U00053_c_host"  stoichiometry="1"/>
               <speciesReference species="C00029_c_host"  stoichiometry="1"/>
               <speciesReference species="C00061_c_host"  stoichiometry="1"/>
            </listOfReactants>
            <listOfProducts>
               <speciesReference species="Biomass_c_host"  stoichiometry="1"/>
            </listOfProducts>
         </reaction>
         <reaction id="T78" name="T78" reversible="true">
            <listOfReactants>
               <speciesReference species="C01595_b"  stoichiometry="1"/>
            </listOfReactants>
            <listOfProducts>
               <speciesReference species="C01595_c_host"  stoichiometry="1"/>
            </listOfProducts>
         </reaction>
         <reaction id="R04301_c_host" name="R04301_c_host" reversible="true">
            <listOfReactants>
               <speciesReference species="C03758_c_host"  stoichiometry="1"/>
               <speciesReference species="C00019_c_host"  stoichiometry="1"/>
            </listOfReactants>
            <listOfProducts>
               <speciesReference species="C05587_c_host"  stoichiometry="1"/>
               <speciesReference species="C00021_c_host"  stoichiometry="1"/>
            </listOfProducts>
         </reaction>
         <reaction id="R02695_c_host" name="R02695_c_host" reversible="true">
            <listOfReactants>
               <speciesReference species="C00003_c_host"  stoichiometry="1"/>
               <speciesReference species="C00001_c_host"  stoichiometry="1"/>
               <speciesReference species="C03765_c_host"  stoichiometry="1"/>
            </listOfReactants>
            <listOfProducts>
               <speciesReference species="C00080_c_host"  stoichiometry="1"/>
               <speciesReference species="C00004_c_host"  stoichiometry="1"/>
               <speciesReference species="C00642_c_host"  stoichiometry="1"/>
            </listOfProducts>
         </reaction>
         <reaction id="R01735_c_host" name="R01735_c_host" reversible="true">
            <listOfReactants>
               <speciesReference species="C00003_c_host"  stoichiometry="1"/>
               <speciesReference species="C00937_c_host"  stoichiometry="1"/>
               <speciesReference species="C00001_c_host"  stoichiometry="1"/>
            </listOfReactants>
            <listOfProducts>
               <speciesReference species="C00256_c_host"  stoichiometry="1"/>
               <speciesReference species="C00080_c_host"  stoichiometry="1"/>
               <speciesReference species="C00004_c_host"  stoichiometry="1"/>
            </listOfProducts>
         </reaction>
         <reaction id="R01082_c_host" name="R01082_c_host" reversible="true">
            <listOfReactants>
               <speciesReference species="C00149_c_host"  stoichiometry="1"/>
            </listOfReactants>
            <listOfProducts>
               <speciesReference species="C00001_c_host"  stoichiometry="1"/>
               <speciesReference species="C00122_c_host"  stoichiometry="1"/>
            </listOfProducts>
         </reaction>
         <reaction id="R01518_c_host" name="R01518_c_host" reversible="true">
            <listOfReactants>
               <speciesReference species="C00631_c_host"  stoichiometry="1"/>
            </listOfReactants>
            <listOfProducts>
               <speciesReference species="C00197_c_host"  stoichiometry="1"/>
            </listOfProducts>
         </reaction>
         <reaction id="R02865_c_host" name="R02865_c_host" reversible="true">
            <listOfReactants>
               <speciesReference species="C00794_c_host"  stoichiometry="1"/>
               <speciesReference species="C00002_c_host"  stoichiometry="1"/>
            </listOfReactants>
            <listOfProducts>
               <speciesReference species="C01096_c_host"  stoichiometry="1"/>
               <speciesReference species="C00008_c_host"  stoichiometry="1"/>
            </listOfProducts>
         </reaction>
         <reaction id="R06863_c_host" name="R06863_c_host" reversible="true">
            <listOfReactants>
               <speciesReference species="C00068_c_host"  stoichiometry="1"/>
               <speciesReference species="C05382_c_host"  stoichiometry="1"/>
            </listOfReactants>
            <listOfProducts>
               <speciesReference species="C13378_c_host"  stoichiometry="1"/>
               <speciesReference species="C00117_c_host"  stoichiometry="1"/>
            </listOfProducts>
         </reaction>
         <reaction id="R05238_c_host" name="R05238_c_host" reversible="true">
            <listOfReactants>
               <speciesReference species="C00001_c_host"  stoichiometry="1"/>
               <speciesReference species="C16348_c_host"  stoichiometry="1"/>
            </listOfReactants>
            <listOfProducts>
               <speciesReference species="C06615_c_host"  stoichiometry="1"/>
               <speciesReference species="C00080_c_host"  stoichiometry="2"/>
            </listOfProducts>
         </reaction>
         <reaction id="T54" name="T54" reversible="true">
            <listOfReactants>
               <speciesReference species="C00080_b"  stoichiometry="1"/>
               <speciesReference species="C01330_c_host"  stoichiometry="1"/>
            </listOfReactants>
            <listOfProducts>
               <speciesReference species="C01330_b"  stoichiometry="1"/>
               <speciesReference species="C00080_c_host"  stoichiometry="1"/>
            </listOfProducts>
         </reaction>
         <reaction id="R02984_c_host" name="R02984_c_host" reversible="true">
            <listOfReactants>
               <speciesReference species="C00842_c_host"  stoichiometry="1"/>
            </listOfReactants>
            <listOfProducts>
               <speciesReference species="C02097_c_host"  stoichiometry="1"/>
            </listOfProducts>
         </reaction>
         <reaction id="R03222_c_host" name="R03222_c_host" reversible="true">
            <listOfReactants>
               <speciesReference species="C00007_c_host"  stoichiometry="3"/>
               <speciesReference species="C01079_c_host"  stoichiometry="2"/>
            </listOfReactants>
            <listOfProducts>
               <speciesReference species="C00001_c_host"  stoichiometry="6"/>
               <speciesReference species="C02191_c_host"  stoichiometry="2"/>
            </listOfProducts>
         </reaction>
         <reaction id="R03304_c_host" name="R03304_c_host" reversible="true">
            <listOfReactants>
               <speciesReference species="C01161_c_host"  stoichiometry="1"/>
               <speciesReference species="C00019_c_host"  stoichiometry="1"/>
            </listOfReactants>
            <listOfProducts>
               <speciesReference species="C00021_c_host"  stoichiometry="1"/>
               <speciesReference species="C05582_c_host"  stoichiometry="1"/>
            </listOfProducts>
         </reaction>
         <reaction id="R00185_c_host" name="R00185_c_host" reversible="true">
            <listOfReactants>
               <speciesReference species="C00212_c_host"  stoichiometry="1"/>
               <speciesReference species="C00002_c_host"  stoichiometry="1"/>
            </listOfReactants>
            <listOfProducts>
               <speciesReference species="C00020_c_host"  stoichiometry="1"/>
               <speciesReference species="C00008_c_host"  stoichiometry="1"/>
            </listOfProducts>
         </reaction>
         <reaction id="R00770_c_host" name="R00770_c_host" reversible="true">
            <listOfReactants>
               <speciesReference species="C00081_c_host"  stoichiometry="1"/>
               <speciesReference species="C00085_c_host"  stoichiometry="1"/>
            </listOfReactants>
            <listOfProducts>
               <speciesReference species="C00354_c_host"  stoichiometry="1"/>
               <speciesReference species="C00104_c_host"  stoichiometry="1"/>
            </listOfProducts>
         </reaction>
         <reaction id="R02171_c_host" name="R02171_c_host" reversible="true">
            <listOfReactants>
               <speciesReference species="C00001_c_host"  stoichiometry="1"/>
               <speciesReference species="C03536_c_host"  stoichiometry="1"/>
            </listOfReactants>
            <listOfProducts>
               <speciesReference species="C00396_c_host"  stoichiometry="1"/>
               <speciesReference species="C00117_c_host"  stoichiometry="1"/>
            </listOfProducts>
         </reaction>
         <reaction id="R02100_c_host" name="R02100_c_host" reversible="true">
            <listOfReactants>
               <speciesReference species="C00001_c_host"  stoichiometry="1"/>
               <speciesReference species="C00460_c_host"  stoichiometry="1"/>
            </listOfReactants>
            <listOfProducts>
               <speciesReference species="C00013_c_host"  stoichiometry="1"/>
               <speciesReference species="C00365_c_host"  stoichiometry="1"/>
            </listOfProducts>
         </reaction>
         <reaction id="R00703_c_host" name="R00703_c_host" reversible="true">
            <listOfReactants>
               <speciesReference species="C00003_c_host"  stoichiometry="1"/>
               <speciesReference species="C00186_c_host"  stoichiometry="1"/>
            </listOfReactants>
            <listOfProducts>
               <speciesReference species="C00022_c_host"  stoichiometry="1"/>
               <speciesReference species="C00080_c_host"  stoichiometry="1"/>
               <speciesReference species="C00004_c_host"  stoichiometry="1"/>
            </listOfProducts>
         </reaction>
         <reaction id="R03361_c_host" name="R03361_c_host" reversible="true">
            <listOfReactants>
               <speciesReference species="C01194_c_host"  stoichiometry="1"/>
               <speciesReference species="C00002_c_host"  stoichiometry="1"/>
            </listOfReactants>
            <listOfProducts>
               <speciesReference species="C01277_c_host"  stoichiometry="1"/>
               <speciesReference species="C00008_c_host"  stoichiometry="1"/>
            </listOfProducts>
         </reaction>
         <reaction id="R01061_c_host" name="R01061_c_host" reversible="true">
            <listOfReactants>
               <speciesReference species="C00009_c_host"  stoichiometry="1"/>
               <speciesReference species="C00003_c_host"  stoichiometry="1"/>
               <speciesReference species="C00118_c_host"  stoichiometry="1"/>
            </listOfReactants>
            <listOfProducts>
               <speciesReference species="C00236_c_host"  stoichiometry="1"/>
               <speciesReference species="C00080_c_host"  stoichiometry="1"/>
               <speciesReference species="C00004_c_host"  stoichiometry="1"/>
            </listOfProducts>
         </reaction>
         <reaction id="R02581_c_host" name="R02581_c_host" reversible="true">
            <listOfReactants>
               <speciesReference species="C00006_c_host"  stoichiometry="1"/>
               <speciesReference species="C00639_c_host"  stoichiometry="1"/>
            </listOfReactants>
            <listOfProducts>
               <speciesReference species="C00080_c_host"  stoichiometry="1"/>
               <speciesReference species="C00005_c_host"  stoichiometry="1"/>
               <speciesReference species="C00584_c_host"  stoichiometry="1"/>
            </listOfProducts>
         </reaction>
         <reaction id="R00572_c_host" name="R00572_c_host" reversible="true">
            <listOfReactants>
               <speciesReference species="C00063_c_host"  stoichiometry="1"/>
               <speciesReference species="C00022_c_host"  stoichiometry="1"/>
            </listOfReactants>
            <listOfProducts>
               <speciesReference species="C00112_c_host"  stoichiometry="1"/>
               <speciesReference species="C00074_c_host"  stoichiometry="1"/>
            </listOfProducts>
         </reaction>
         <reaction id="R03915_c_host" name="R03915_c_host" reversible="true">
            <listOfReactants>
               <speciesReference species="C00127_c_host"  stoichiometry="1"/>
               <speciesReference species="C02315_c_host"  stoichiometry="1"/>
            </listOfReactants>
            <listOfProducts>
               <speciesReference species="C02582_c_host"  stoichiometry="1"/>
               <speciesReference species="C00051_c_host"  stoichiometry="2"/>
            </listOfProducts>
         </reaction>
         <reaction id="T36" name="T36" reversible="true">
            <listOfReactants>
               <speciesReference species="C00262_b"  stoichiometry="1"/>
            </listOfReactants>
            <listOfProducts>
               <speciesReference species="C00262_c_host"  stoichiometry="1"/>
            </listOfProducts>
         </reaction>
         <reaction id="R04452_c_host" name="R04452_c_host" reversible="true">
            <listOfReactants>
               <speciesReference species="C04598_c_host"  stoichiometry="1"/>
               <speciesReference species="C00001_c_host"  stoichiometry="1"/>
            </listOfReactants>
            <listOfProducts>
               <speciesReference species="C04317_c_host"  stoichiometry="1"/>
               <speciesReference species="C00033_c_host"  stoichiometry="1"/>
            </listOfProducts>
         </reaction>
         <reaction id="T39" name="T39" reversible="true">
            <listOfReactants>
               <speciesReference species="C00214_b"  stoichiometry="1"/>
            </listOfReactants>
            <listOfProducts>
               <speciesReference species="C00214_c_host"  stoichiometry="1"/>
            </listOfProducts>
         </reaction>
         <reaction id="R08255_c_host" name="R08255_c_host" reversible="true">
            <listOfReactants>
               <speciesReference species="C16641_c_host"  stoichiometry="1"/>
            </listOfReactants>
            <listOfProducts>
               <speciesReference species="C11173_c_host"  stoichiometry="1"/>
            </listOfProducts>
         </reaction>
         <reaction id="R01239_c_host" name="R01239_c_host" reversible="true">
            <listOfReactants>
               <speciesReference species="C00146_c_host"  stoichiometry="1"/>
               <speciesReference species="C00019_c_host"  stoichiometry="1"/>
            </listOfReactants>
            <listOfProducts>
               <speciesReference species="C00021_c_host"  stoichiometry="1"/>
               <speciesReference species="C01403_c_host"  stoichiometry="1"/>
            </listOfProducts>
         </reaction>
         <reaction id="R01710_c_host" name="R01710_c_host" reversible="true">
            <listOfReactants>
               <speciesReference species="C00007_c_host"  stoichiometry="1"/>
               <speciesReference species="C00534_c_host"  stoichiometry="1"/>
               <speciesReference species="C00001_c_host"  stoichiometry="1"/>
            </listOfReactants>
            <listOfProducts>
               <speciesReference species="C00027_c_host"  stoichiometry="1"/>
               <speciesReference species="C00014_c_host"  stoichiometry="1"/>
               <speciesReference species="C00250_c_host"  stoichiometry="1"/>
            </listOfProducts>
         </reaction>
         <reaction id="R01911_c_host" name="R01911_c_host" reversible="true">
            <listOfReactants>
               <speciesReference species="C00009_c_host"  stoichiometry="1"/>
               <speciesReference species="C00314_c_host"  stoichiometry="1"/>
            </listOfReactants>
            <listOfProducts>
               <speciesReference species="C00001_c_host"  stoichiometry="1"/>
               <speciesReference species="C00627_c_host"  stoichiometry="1"/>
            </listOfProducts>
         </reaction>
         <reaction id="R04065_c_host" name="R04065_c_host" reversible="true">
            <listOfReactants>
               <speciesReference species="C00003_c_host"  stoichiometry="1"/>
               <speciesReference species="C00001_c_host"  stoichiometry="1"/>
               <speciesReference species="C05130_c_host"  stoichiometry="1"/>
            </listOfReactants>
            <listOfProducts>
               <speciesReference species="C02835_c_host"  stoichiometry="1"/>
               <speciesReference species="C00080_c_host"  stoichiometry="1"/>
               <speciesReference species="C00004_c_host"  stoichiometry="1"/>
            </listOfProducts>
         </reaction>
         <reaction id="R00756_c_host" name="R00756_c_host" reversible="true">
            <listOfReactants>
               <speciesReference species="C00085_c_host"  stoichiometry="1"/>
               <speciesReference species="C00002_c_host"  stoichiometry="1"/>
            </listOfReactants>
            <listOfProducts>
               <speciesReference species="C00354_c_host"  stoichiometry="1"/>
               <speciesReference species="C00008_c_host"  stoichiometry="1"/>
            </listOfProducts>
         </reaction>
         <reaction id="R02549_c_host" name="R02549_c_host" reversible="true">
            <listOfReactants>
               <speciesReference species="C00003_c_host"  stoichiometry="1"/>
               <speciesReference species="C00001_c_host"  stoichiometry="1"/>
               <speciesReference species="C00555_c_host"  stoichiometry="1"/>
            </listOfReactants>
            <listOfProducts>
               <speciesReference species="C00080_c_host"  stoichiometry="1"/>
               <speciesReference species="C00004_c_host"  stoichiometry="1"/>
               <speciesReference species="C00334_c_host"  stoichiometry="1"/>
            </listOfProducts>
         </reaction>
         <reaction id="R08307_c_host" name="R08307_c_host" reversible="true">
            <listOfReactants>
               <speciesReference species="C00003_c_host"  stoichiometry="1"/>
               <speciesReference species="C00001_c_host"  stoichiometry="1"/>
               <speciesReference species="C16587_c_host"  stoichiometry="1"/>
            </listOfReactants>
            <listOfProducts>
               <speciesReference species="C16591_c_host"  stoichiometry="1"/>
               <speciesReference species="C00080_c_host"  stoichiometry="1"/>
               <speciesReference species="C00004_c_host"  stoichiometry="1"/>
            </listOfProducts>
         </reaction>
         <reaction id="R01327_c_host" name="R01327_c_host" reversible="true">
            <listOfReactants>
               <speciesReference species="C00081_c_host"  stoichiometry="1"/>
               <speciesReference species="C00159_c_host"  stoichiometry="1"/>
            </listOfReactants>
            <listOfProducts>
               <speciesReference species="C00275_c_host"  stoichiometry="1"/>
               <speciesReference species="C00104_c_host"  stoichiometry="1"/>
            </listOfProducts>
         </reaction>
         <reaction id="R03621_c_host" name="R03621_c_host" reversible="true">
            <listOfReactants>
               <speciesReference species="C01589_c_host"  stoichiometry="1"/>
               <speciesReference species="C00024_c_host"  stoichiometry="1"/>
            </listOfReactants>
            <listOfProducts>
               <speciesReference species="C00010_c_host"  stoichiometry="1"/>
               <speciesReference species="C02560_c_host"  stoichiometry="1"/>
            </listOfProducts>
         </reaction>
         <reaction id="R00034_c_host" name="R00034_c_host" reversible="true">
            <listOfReactants>
               <speciesReference species="C03103_c_host"  stoichiometry="1"/>
            </listOfReactants>
            <listOfProducts>
               <speciesReference species="C08249_c_host"  stoichiometry="2"/>
            </listOfProducts>
         </reaction>
         <reaction id="R00734_c_host" name="R00734_c_host" reversible="true">
            <listOfReactants>
               <speciesReference species="C00026_c_host"  stoichiometry="1"/>
               <speciesReference species="C00082_c_host"  stoichiometry="1"/>
            </listOfReactants>
            <listOfProducts>
               <speciesReference species="C00025_c_host"  stoichiometry="1"/>
               <speciesReference species="C01179_c_host"  stoichiometry="1"/>
            </listOfProducts>
         </reaction>
         <reaction id="R06366_c_host" name="R06366_c_host" reversible="true">
            <listOfReactants>
               <speciesReference species="C00003_c_host"  stoichiometry="1"/>
               <speciesReference species="C00001_c_host"  stoichiometry="1"/>
               <speciesReference species="C02576_c_host"  stoichiometry="1"/>
            </listOfReactants>
            <listOfProducts>
               <speciesReference species="C11924_c_host"  stoichiometry="1"/>
               <speciesReference species="C00080_c_host"  stoichiometry="1"/>
               <speciesReference species="C00004_c_host"  stoichiometry="1"/>
            </listOfProducts>
         </reaction>
         <reaction id="R00767_c_host" name="R00767_c_host" reversible="true">
            <listOfReactants>
               <speciesReference species="C00063_c_host"  stoichiometry="1"/>
               <speciesReference species="C00085_c_host"  stoichiometry="1"/>
            </listOfReactants>
            <listOfProducts>
               <speciesReference species="C00112_c_host"  stoichiometry="1"/>
               <speciesReference species="C00354_c_host"  stoichiometry="1"/>
            </listOfProducts>
         </reaction>
         <reaction id="R05706_c_host" name="R05706_c_host" reversible="true">
            <listOfReactants>
               <speciesReference species="C01847_c_host"  stoichiometry="1"/>
               <speciesReference species="C00006_c_host"  stoichiometry="1"/>
            </listOfReactants>
            <listOfProducts>
               <speciesReference species="C00061_c_host"  stoichiometry="1"/>
               <speciesReference species="C00080_c_host"  stoichiometry="1"/>
               <speciesReference species="C00005_c_host"  stoichiometry="1"/>
            </listOfProducts>
         </reaction>
         <reaction id="T12" name="T12" reversible="true">
            <listOfReactants>
               <speciesReference species="C00047_b"  stoichiometry="1"/>
            </listOfReactants>
            <listOfProducts>
               <speciesReference species="C00047_c_host"  stoichiometry="1"/>
            </listOfProducts>
         </reaction>
         <reaction id="R01986_c_host" name="R01986_c_host" reversible="true">
            <listOfReactants>
               <speciesReference species="C00001_c_host"  stoichiometry="1"/>
               <speciesReference species="C00006_c_host"  stoichiometry="1"/>
               <speciesReference species="C00555_c_host"  stoichiometry="1"/>
            </listOfReactants>
            <listOfProducts>
               <speciesReference species="C00080_c_host"  stoichiometry="1"/>
               <speciesReference species="C00005_c_host"  stoichiometry="1"/>
               <speciesReference species="C00334_c_host"  stoichiometry="1"/>
            </listOfProducts>
         </reaction>
         <reaction id="R02531_c_host" name="R02531_c_host" reversible="true">
            <listOfReactants>
               <speciesReference species="C00003_c_host"  stoichiometry="1"/>
               <speciesReference species="C05999_c_host"  stoichiometry="1"/>
            </listOfReactants>
            <listOfProducts>
               <speciesReference species="C00546_c_host"  stoichiometry="1"/>
               <speciesReference species="C00080_c_host"  stoichiometry="1"/>
               <speciesReference species="C00004_c_host"  stoichiometry="1"/>
            </listOfProducts>
         </reaction>
         <reaction id="R00765_c_host" name="R00765_c_host" reversible="true">
            <listOfReactants>
               <speciesReference species="C00001_c_host"  stoichiometry="1"/>
               <speciesReference species="C00352_c_host"  stoichiometry="1"/>
            </listOfReactants>
            <listOfProducts>
               <speciesReference species="C00014_c_host"  stoichiometry="1"/>
               <speciesReference species="C00085_c_host"  stoichiometry="1"/>
            </listOfProducts>
         </reaction>
         <reaction id="T37" name="T37" reversible="true">
            <listOfReactants>
               <speciesReference species="C00242_b"  stoichiometry="1"/>
            </listOfReactants>
            <listOfProducts>
               <speciesReference species="C00242_c_host"  stoichiometry="1"/>
            </listOfProducts>
         </reaction>
         <reaction id="T4" name="T4" reversible="true">
            <listOfReactants>
               <speciesReference species="C00121_b"  stoichiometry="1"/>
            </listOfReactants>
            <listOfProducts>
               <speciesReference species="C00121_c_host"  stoichiometry="1"/>
            </listOfProducts>
         </reaction>
         <reaction id="R02824_c_host" name="R02824_c_host" reversible="true">
            <listOfReactants>
               <speciesReference species="C00051_c_host"  stoichiometry="2"/>
               <speciesReference species="C00723_c_host"  stoichiometry="1"/>
            </listOfReactants>
            <listOfProducts>
               <speciesReference species="C02288_c_host"  stoichiometry="1"/>
               <speciesReference species="C00127_c_host"  stoichiometry="1"/>
            </listOfProducts>
         </reaction>
         <reaction id="R02240_c_host" name="R02240_c_host" reversible="true">
            <listOfReactants>
               <speciesReference species="C00641_c_host"  stoichiometry="1"/>
               <speciesReference species="C00002_c_host"  stoichiometry="1"/>
            </listOfReactants>
            <listOfProducts>
               <speciesReference species="C00416_c_host"  stoichiometry="1"/>
               <speciesReference species="C00008_c_host"  stoichiometry="1"/>
            </listOfProducts>
         </reaction>
         <reaction id="R03302_c_host" name="R03302_c_host" reversible="true">
            <listOfReactants>
               <speciesReference species="C00001_c_host"  stoichiometry="1"/>
               <speciesReference species="C00006_c_host"  stoichiometry="1"/>
               <speciesReference species="C04043_c_host"  stoichiometry="1"/>
            </listOfReactants>
            <listOfProducts>
               <speciesReference species="C01161_c_host"  stoichiometry="1"/>
               <speciesReference species="C00080_c_host"  stoichiometry="1"/>
               <speciesReference species="C00005_c_host"  stoichiometry="1"/>
            </listOfProducts>
         </reaction>
         <reaction id="R05237_c_host" name="R05237_c_host" reversible="true">
            <listOfReactants>
               <speciesReference species="C00001_c_host"  stoichiometry="1"/>
               <speciesReference species="C06613_c_host"  stoichiometry="1"/>
            </listOfReactants>
            <listOfProducts>
               <speciesReference species="C06614_c_host"  stoichiometry="1"/>
               <speciesReference species="C00080_c_host"  stoichiometry="2"/>
            </listOfProducts>
         </reaction>
         <reaction id="R02270_c_host" name="R02270_c_host" reversible="true">
            <listOfReactants>
               <speciesReference species="C05520_c_host"  stoichiometry="1"/>
            </listOfReactants>
            <listOfProducts>
               <speciesReference species="C00430_c_host"  stoichiometry="1"/>
               <speciesReference species="C00011_c_host"  stoichiometry="1"/>
            </listOfProducts>
         </reaction>
         <reaction id="R02331_c_host" name="R02331_c_host" reversible="true">
            <listOfReactants>
               <speciesReference species="C01346_c_host"  stoichiometry="1"/>
               <speciesReference species="C00002_c_host"  stoichiometry="1"/>
            </listOfReactants>
            <listOfProducts>
               <speciesReference species="C00008_c_host"  stoichiometry="1"/>
               <speciesReference species="C00460_c_host"  stoichiometry="1"/>
            </listOfProducts>
         </reaction>
         <reaction id="R00317_c_host" name="R00317_c_host" reversible="true">
            <listOfReactants>
               <speciesReference species="C00001_c_host"  stoichiometry="1"/>
               <speciesReference species="C00227_c_host"  stoichiometry="1"/>
            </listOfReactants>
            <listOfProducts>
               <speciesReference species="C00009_c_host"  stoichiometry="1"/>
               <speciesReference species="C00033_c_host"  stoichiometry="1"/>
            </listOfProducts>
         </reaction>
         <reaction id="R00094_c_host" name="R00094_c_host" reversible="true">
            <listOfReactants>
               <speciesReference species="C00003_c_host"  stoichiometry="1"/>
               <speciesReference species="C00051_c_host"  stoichiometry="2"/>
            </listOfReactants>
            <listOfProducts>
               <speciesReference species="C00127_c_host"  stoichiometry="1"/>
               <speciesReference species="C00080_c_host"  stoichiometry="1"/>
               <speciesReference species="C00004_c_host"  stoichiometry="1"/>
            </listOfProducts>
         </reaction>
         <reaction id="T63" name="T63" reversible="true">
            <listOfReactants>
               <speciesReference species="C00127_b"  stoichiometry="1"/>
            </listOfReactants>
            <listOfProducts>
               <speciesReference species="C00127_c_host"  stoichiometry="1"/>
            </listOfProducts>
         </reaction>
         <reaction id="T51" name="T51" reversible="true">
            <listOfReactants>
               <speciesReference species="C14819_b"  stoichiometry="1"/>
            </listOfReactants>
            <listOfProducts>
               <speciesReference species="C14819_c_host"  stoichiometry="1"/>
            </listOfProducts>
         </reaction>
         <reaction id="R07361_c_host" name="R07361_c_host" reversible="true">
            <listOfReactants>
               <speciesReference species="C15497_c_host"  stoichiometry="1"/>
               <speciesReference species="C15602_c_host"  stoichiometry="1"/>
            </listOfReactants>
            <listOfProducts>
               <speciesReference species="C03150_c_host"  stoichiometry="1"/>
               <speciesReference species="C15603_c_host"  stoichiometry="1"/>
            </listOfProducts>
         </reaction>
         <reaction id="R06190_c_host" name="R06190_c_host" reversible="true">
            <listOfReactants>
               <speciesReference species="C00052_c_host"  stoichiometry="1"/>
               <speciesReference species="G00071_c_host"  stoichiometry="1"/>
            </listOfReactants>
            <listOfProducts>
               <speciesReference species="C00015_c_host"  stoichiometry="1"/>
               <speciesReference species="G00083_c_host"  stoichiometry="1"/>
            </listOfProducts>
         </reaction>
         <reaction id="T29" name="T29" reversible="true">
            <listOfReactants>
               <speciesReference species="C00037_b"  stoichiometry="1"/>
            </listOfReactants>
            <listOfProducts>
               <speciesReference species="C00037_c_host"  stoichiometry="1"/>
            </listOfProducts>
         </reaction>
         <reaction id="R02623_c_host" name="R02623_c_host" reversible="true">
            <listOfReactants>
               <speciesReference species="C00614_c_host"  stoichiometry="1"/>
               <speciesReference species="C00019_c_host"  stoichiometry="1"/>
            </listOfReactants>
            <listOfProducts>
               <speciesReference species="C04142_c_host"  stoichiometry="1"/>
               <speciesReference species="C00021_c_host"  stoichiometry="1"/>
            </listOfProducts>
         </reaction>
         <reaction id="T18" name="T18" reversible="true">
            <listOfReactants>
               <speciesReference species="C00073_b"  stoichiometry="1"/>
            </listOfReactants>
            <listOfProducts>
               <speciesReference species="C00073_c_host"  stoichiometry="1"/>
            </listOfProducts>
         </reaction>
         <reaction id="R08283_c_host" name="R08283_c_host" reversible="true">
            <listOfReactants>
               <speciesReference species="C00001_c_host"  stoichiometry="1"/>
               <speciesReference species="C00006_c_host"  stoichiometry="1"/>
               <speciesReference species="C07645_c_host"  stoichiometry="1"/>
            </listOfReactants>
            <listOfProducts>
               <speciesReference species="C07646_c_host"  stoichiometry="1"/>
               <speciesReference species="C00080_c_host"  stoichiometry="1"/>
               <speciesReference species="C00005_c_host"  stoichiometry="1"/>
            </listOfProducts>
         </reaction>
         <reaction id="R08237_c_host" name="R08237_c_host" reversible="true">
            <listOfReactants>
               <speciesReference species="C02380_c_host"  stoichiometry="1"/>
               <speciesReference species="C00119_c_host"  stoichiometry="1"/>
            </listOfReactants>
            <listOfProducts>
               <speciesReference species="C00013_c_host"  stoichiometry="1"/>
               <speciesReference species="C04646_c_host"  stoichiometry="1"/>
            </listOfProducts>
         </reaction>
         <reaction id="R03469_c_host" name="R03469_c_host" reversible="true">
            <listOfReactants>
               <speciesReference species="C01277_c_host"  stoichiometry="1"/>
               <speciesReference species="C00002_c_host"  stoichiometry="1"/>
            </listOfReactants>
            <listOfProducts>
               <speciesReference species="C04637_c_host"  stoichiometry="1"/>
               <speciesReference species="C00008_c_host"  stoichiometry="1"/>
            </listOfProducts>
         </reaction>
         <reaction id="R02568_c_host" name="R02568_c_host" reversible="true">
            <listOfReactants>
               <speciesReference species="C01094_c_host"  stoichiometry="1"/>
            </listOfReactants>
            <listOfProducts>
               <speciesReference species="C00111_c_host"  stoichiometry="1"/>
               <speciesReference species="C00577_c_host"  stoichiometry="1"/>
            </listOfProducts>
         </reaction>
         <reaction id="T82" name="T82" reversible="true">
            <listOfReactants>
               <speciesReference species="C00314_b"  stoichiometry="1"/>
            </listOfReactants>
            <listOfProducts>
               <speciesReference species="C00314_c_host"  stoichiometry="1"/>
            </listOfProducts>
         </reaction>
         <reaction id="R00711_c_host" name="R00711_c_host" reversible="true">
            <listOfReactants>
               <speciesReference species="C00001_c_host"  stoichiometry="1"/>
               <speciesReference species="C00006_c_host"  stoichiometry="1"/>
               <speciesReference species="C00084_c_host"  stoichiometry="1"/>
            </listOfReactants>
            <listOfProducts>
               <speciesReference species="C00033_c_host"  stoichiometry="1"/>
               <speciesReference species="C00080_c_host"  stoichiometry="1"/>
               <speciesReference species="C00005_c_host"  stoichiometry="1"/>
            </listOfProducts>
         </reaction>
         <reaction id="R01810_c_host" name="R01810_c_host" reversible="true">
            <listOfReactants>
               <speciesReference species="C00001_c_host"  stoichiometry="1"/>
               <speciesReference species="C03708_c_host"  stoichiometry="1"/>
            </listOfReactants>
            <listOfProducts>
               <speciesReference species="C00033_c_host"  stoichiometry="1"/>
               <speciesReference species="C00270_c_host"  stoichiometry="1"/>
            </listOfProducts>
         </reaction>
         <reaction id="T33" name="T33" reversible="true">
            <listOfReactants>
               <speciesReference species="C00212_b"  stoichiometry="1"/>
            </listOfReactants>
            <listOfProducts>
               <speciesReference species="C00212_c_host"  stoichiometry="1"/>
            </listOfProducts>
         </reaction>
         <reaction id="R01067_c_host" name="R01067_c_host" reversible="true">
            <listOfReactants>
               <speciesReference species="C00118_c_host"  stoichiometry="1"/>
               <speciesReference species="C00085_c_host"  stoichiometry="1"/>
            </listOfReactants>
            <listOfProducts>
               <speciesReference species="C00231_c_host"  stoichiometry="1"/>
               <speciesReference species="C00279_c_host"  stoichiometry="1"/>
            </listOfProducts>
         </reaction>
         <reaction id="R02536_c_host" name="R02536_c_host" reversible="true">
            <listOfReactants>
               <speciesReference species="C00003_c_host"  stoichiometry="1"/>
               <speciesReference species="C00001_c_host"  stoichiometry="1"/>
               <speciesReference species="C00601_c_host"  stoichiometry="1"/>
            </listOfReactants>
            <listOfProducts>
               <speciesReference species="C07086_c_host"  stoichiometry="1"/>
               <speciesReference species="C00080_c_host"  stoichiometry="1"/>
               <speciesReference species="C00004_c_host"  stoichiometry="1"/>
            </listOfProducts>
         </reaction>
         <reaction id="R04190_c_host" name="R04190_c_host" reversible="true">
            <listOfReactants>
               <speciesReference species="C03306_c_host"  stoichiometry="1"/>
               <speciesReference species="C00019_c_host"  stoichiometry="1"/>
            </listOfReactants>
            <listOfProducts>
               <speciesReference species="C00021_c_host"  stoichiometry="1"/>
               <speciesReference species="C04311_c_host"  stoichiometry="1"/>
            </listOfProducts>
         </reaction>
         <reaction id="R02090_c_host" name="R02090_c_host" reversible="true">
            <listOfReactants>
               <speciesReference species="C00362_c_host"  stoichiometry="1"/>
               <speciesReference species="C00002_c_host"  stoichiometry="1"/>
            </listOfReactants>
            <listOfProducts>
               <speciesReference species="C00008_c_host"  stoichiometry="1"/>
               <speciesReference species="C00361_c_host"  stoichiometry="1"/>
            </listOfProducts>
         </reaction>
         <reaction id="R02052_c_host" name="R02052_c_host" reversible="true">
            <listOfReactants>
               <speciesReference species="C00001_c_host"  stoichiometry="1"/>
               <speciesReference species="C00350_c_host"  stoichiometry="1"/>
            </listOfReactants>
            <listOfProducts>
               <speciesReference species="C00346_c_host"  stoichiometry="1"/>
               <speciesReference species="C00641_c_host"  stoichiometry="1"/>
            </listOfProducts>
         </reaction>
         <reaction id="R00827_c_host" name="R00827_c_host" reversible="true">
            <listOfReactants>
               <speciesReference species="C00090_c_host"  stoichiometry="1"/>
               <speciesReference species="C00019_c_host"  stoichiometry="1"/>
            </listOfReactants>
            <listOfProducts>
               <speciesReference species="C01502_c_host"  stoichiometry="1"/>
               <speciesReference species="C00021_c_host"  stoichiometry="1"/>
            </listOfProducts>
         </reaction>
         <reaction id="R08258_c_host" name="R08258_c_host" reversible="true">
            <listOfReactants>
               <speciesReference species="C16543_c_host"  stoichiometry="1"/>
            </listOfReactants>
            <listOfProducts>
               <speciesReference species="C11173_c_host"  stoichiometry="1"/>
            </listOfProducts>
         </reaction>
         <reaction id="R01909_c_host" name="R01909_c_host" reversible="true">
            <listOfReactants>
               <speciesReference species="C00314_c_host"  stoichiometry="1"/>
               <speciesReference species="C00002_c_host"  stoichiometry="1"/>
            </listOfReactants>
            <listOfProducts>
               <speciesReference species="C00627_c_host"  stoichiometry="1"/>
               <speciesReference species="C00008_c_host"  stoichiometry="1"/>
            </listOfProducts>
         </reaction>
         <reaction id="T67" name="T67" reversible="true">
            <listOfReactants>
               <speciesReference species="C00187_b"  stoichiometry="1"/>
            </listOfReactants>
            <listOfProducts>
               <speciesReference species="C00187_c_host"  stoichiometry="1"/>
            </listOfProducts>
         </reaction>
         <reaction id="R00299_c_host" name="R00299_c_host" reversible="true">
            <listOfReactants>
               <speciesReference species="C00031_c_host"  stoichiometry="1"/>
               <speciesReference species="C00002_c_host"  stoichiometry="1"/>
            </listOfReactants>
            <listOfProducts>
               <speciesReference species="C00092_c_host"  stoichiometry="1"/>
               <speciesReference species="C00008_c_host"  stoichiometry="1"/>
            </listOfProducts>
         </reaction>
         <reaction id="T24" name="T24" reversible="true">
            <listOfReactants>
               <speciesReference species="C00135_b"  stoichiometry="1"/>
            </listOfReactants>
            <listOfProducts>
               <speciesReference species="C00135_c_host"  stoichiometry="1"/>
            </listOfProducts>
         </reaction>
         <reaction id="R01140_c_host" name="R01140_c_host" reversible="true">
            <listOfReactants>
               <speciesReference species="C00131_c_host"  stoichiometry="1"/>
               <speciesReference species="C00095_c_host"  stoichiometry="1"/>
            </listOfReactants>
            <listOfProducts>
               <speciesReference species="C00206_c_host"  stoichiometry="1"/>
               <speciesReference species="C00085_c_host"  stoichiometry="1"/>
            </listOfProducts>
         </reaction>
         <reaction id="T46" name="T46" reversible="true">
            <listOfReactants>
               <speciesReference species="C01330_b"  stoichiometry="1"/>
            </listOfReactants>
            <listOfProducts>
               <speciesReference species="C01330_c_host"  stoichiometry="1"/>
            </listOfProducts>
         </reaction>
         <reaction id="R00720_c_host" name="R00720_c_host" reversible="true">
            <listOfReactants>
               <speciesReference species="C00081_c_host"  stoichiometry="1"/>
               <speciesReference species="C00001_c_host"  stoichiometry="1"/>
            </listOfReactants>
            <listOfProducts>
               <speciesReference species="C00013_c_host"  stoichiometry="1"/>
               <speciesReference species="C00130_c_host"  stoichiometry="1"/>
            </listOfProducts>
         </reaction>
         <reaction id="R04286_c_host" name="R04286_c_host" reversible="true">
            <listOfReactants>
               <speciesReference species="C04895_c_host"  stoichiometry="1"/>
            </listOfReactants>
            <listOfProducts>
               <speciesReference species="C00536_c_host"  stoichiometry="1"/>
               <speciesReference species="C03684_c_host"  stoichiometry="1"/>
            </listOfProducts>
         </reaction>
         <reaction id="R00570_c_host" name="R00570_c_host" reversible="true">
            <listOfReactants>
               <speciesReference species="C00112_c_host"  stoichiometry="1"/>
               <speciesReference species="C00002_c_host"  stoichiometry="1"/>
            </listOfReactants>
            <listOfProducts>
               <speciesReference species="C00063_c_host"  stoichiometry="1"/>
               <speciesReference species="C00008_c_host"  stoichiometry="1"/>
            </listOfProducts>
         </reaction>
         <reaction id="R04996_c_host" name="R04996_c_host" reversible="true">
            <listOfReactants>
               <speciesReference species="C00003_c_host"  stoichiometry="1"/>
               <speciesReference species="C00001_c_host"  stoichiometry="1"/>
               <speciesReference species="C05827_c_host"  stoichiometry="1"/>
            </listOfReactants>
            <listOfProducts>
               <speciesReference species="C05828_c_host"  stoichiometry="1"/>
               <speciesReference species="C00080_c_host"  stoichiometry="1"/>
               <speciesReference species="C00004_c_host"  stoichiometry="1"/>
            </listOfProducts>
         </reaction>
         <reaction id="R04165_c_host" name="R04165_c_host" reversible="true">
            <listOfReactants>
               <speciesReference species="C03205_c_host"  stoichiometry="1"/>
            </listOfReactants>
            <listOfProducts>
               <speciesReference species="C04108_c_host"  stoichiometry="1"/>
            </listOfProducts>
         </reaction>
         <reaction id="R01787_c_host" name="R01787_c_host" reversible="true">
            <listOfReactants>
               <speciesReference species="C00006_c_host"  stoichiometry="1"/>
               <speciesReference species="C00794_c_host"  stoichiometry="1"/>
            </listOfReactants>
            <listOfProducts>
               <speciesReference species="C00031_c_host"  stoichiometry="1"/>
               <speciesReference species="C00080_c_host"  stoichiometry="1"/>
               <speciesReference species="C00005_c_host"  stoichiometry="1"/>
            </listOfProducts>
         </reaction>
         <reaction id="R01863_c_host" name="R01863_c_host" reversible="true">
            <listOfReactants>
               <speciesReference species="C00009_c_host"  stoichiometry="1"/>
               <speciesReference species="C00294_c_host"  stoichiometry="1"/>
            </listOfReactants>
            <listOfProducts>
               <speciesReference species="C00620_c_host"  stoichiometry="1"/>
               <speciesReference species="C00262_c_host"  stoichiometry="1"/>
            </listOfProducts>
         </reaction>
         <reaction id="R02769_c_host" name="R02769_c_host" reversible="true">
            <listOfReactants>
               <speciesReference species="C00009_c_host"  stoichiometry="1"/>
               <speciesReference species="C01200_c_host"  stoichiometry="1"/>
            </listOfReactants>
            <listOfProducts>
               <speciesReference species="C00001_c_host"  stoichiometry="1"/>
               <speciesReference species="C00686_c_host"  stoichiometry="1"/>
               <speciesReference species="C00074_c_host"  stoichiometry="1"/>
            </listOfProducts>
         </reaction>
         <reaction id="R02868_c_host" name="R02868_c_host" reversible="true">
            <listOfReactants>
               <speciesReference species="C00131_c_host"  stoichiometry="1"/>
               <speciesReference species="C00794_c_host"  stoichiometry="1"/>
            </listOfReactants>
            <listOfProducts>
               <speciesReference species="C00206_c_host"  stoichiometry="1"/>
               <speciesReference species="C01096_c_host"  stoichiometry="1"/>
            </listOfProducts>
         </reaction>
         <reaction id="R02670_c_host" name="R02670_c_host" reversible="true">
            <listOfReactants>
               <speciesReference species="C00007_c_host"  stoichiometry="4"/>
               <speciesReference species="C00632_c_host"  stoichiometry="2"/>
            </listOfReactants>
            <listOfProducts>
               <speciesReference species="C00027_c_host"  stoichiometry="2"/>
               <speciesReference species="C05640_c_host"  stoichiometry="1"/>
               <speciesReference species="C00704_c_host"  stoichiometry="2"/>
               <speciesReference species="C00080_c_host"  stoichiometry="2"/>
            </listOfProducts>
         </reaction>
         <reaction id="T87" name="T87" reversible="true">
            <listOfReactants>
               <speciesReference species="C00189_b"  stoichiometry="1"/>
            </listOfReactants>
            <listOfProducts>
               <speciesReference species="C00189_c_host"  stoichiometry="1"/>
            </listOfProducts>
         </reaction>
         <reaction id="T31" name="T31" reversible="true">
            <listOfReactants>
               <speciesReference species="C00245_b"  stoichiometry="1"/>
            </listOfReactants>
            <listOfProducts>
               <speciesReference species="C00245_c_host"  stoichiometry="1"/>
            </listOfProducts>
         </reaction>
         <reaction id="R01846_c_host" name="R01846_c_host" reversible="true">
            <listOfReactants>
               <speciesReference species="C00063_c_host"  stoichiometry="1"/>
               <speciesReference species="C05382_c_host"  stoichiometry="1"/>
            </listOfReactants>
            <listOfProducts>
               <speciesReference species="C00112_c_host"  stoichiometry="1"/>
               <speciesReference species="C00447_c_host"  stoichiometry="1"/>
            </listOfProducts>
         </reaction>
         <reaction id="R02059_c_host" name="R02059_c_host" reversible="true">
            <listOfReactants>
               <speciesReference species="C00001_c_host"  stoichiometry="1"/>
               <speciesReference species="C00357_c_host"  stoichiometry="1"/>
            </listOfReactants>
            <listOfProducts>
               <speciesReference species="C00033_c_host"  stoichiometry="1"/>
               <speciesReference species="C00352_c_host"  stoichiometry="1"/>
            </listOfProducts>
         </reaction>
         <reaction id="R01931_c_host" name="R01931_c_host" reversible="true">
            <listOfReactants>
               <speciesReference species="C00177_c_host"  stoichiometry="1"/>
               <speciesReference species="C00320_c_host"  stoichiometry="1"/>
            </listOfReactants>
            <listOfProducts>
               <speciesReference species="C01755_c_host"  stoichiometry="1"/>
               <speciesReference species="C00094_c_host"  stoichiometry="1"/>
            </listOfProducts>
         </reaction>
         <reaction id="R02089_c_host" name="R02089_c_host" reversible="true">
            <listOfReactants>
               <speciesReference species="C00559_c_host"  stoichiometry="1"/>
               <speciesReference species="C00002_c_host"  stoichiometry="1"/>
            </listOfReactants>
            <listOfProducts>
               <speciesReference species="C00360_c_host"  stoichiometry="1"/>
               <speciesReference species="C00008_c_host"  stoichiometry="1"/>
            </listOfProducts>
         </reaction>
         <reaction id="R08639_c_host" name="R08639_c_host" reversible="true">
            <listOfReactants>
               <speciesReference species="C00103_c_host"  stoichiometry="1"/>
            </listOfReactants>
            <listOfProducts>
               <speciesReference species="C00092_c_host"  stoichiometry="1"/>
            </listOfProducts>
         </reaction>
         <reaction id="R00499_c_host" name="R00499_c_host" reversible="true">
            <listOfReactants>
               <speciesReference species="C00001_c_host"  stoichiometry="1"/>
               <speciesReference species="C03174_c_host"  stoichiometry="1"/>
            </listOfReactants>
            <listOfProducts>
               <speciesReference species="C00051_c_host"  stoichiometry="1"/>
               <speciesReference species="C00042_c_host"  stoichiometry="1"/>
            </listOfProducts>
         </reaction>
         <reaction id="T55" name="T55" reversible="true">
            <listOfReactants>
               <speciesReference species="C01330_b"  stoichiometry="1"/>
               <speciesReference species="C00698_b"  stoichiometry="1"/>
               <speciesReference species="C00238_b"  stoichiometry="1"/>
            </listOfReactants>
            <listOfProducts>
               <speciesReference species="C01330_c_host"  stoichiometry="1"/>
               <speciesReference species="C00698_c_host"  stoichiometry="1"/>
               <speciesReference species="C00238_c_host"  stoichiometry="1"/>
            </listOfProducts>
         </reaction>
         <reaction id="R01560_c_host" name="R01560_c_host" reversible="true">
            <listOfReactants>
               <speciesReference species="C00001_c_host"  stoichiometry="1"/>
               <speciesReference species="C00212_c_host"  stoichiometry="1"/>
            </listOfReactants>
            <listOfProducts>
               <speciesReference species="C00014_c_host"  stoichiometry="1"/>
               <speciesReference species="C00294_c_host"  stoichiometry="1"/>
            </listOfProducts>
         </reaction>
         <reaction id="T43" name="T43" reversible="true">
            <listOfReactants>
               <speciesReference species="C00186_b"  stoichiometry="1"/>
            </listOfReactants>
            <listOfProducts>
               <speciesReference species="C00186_c_host"  stoichiometry="1"/>
            </listOfProducts>
         </reaction>
         <reaction id="R00722_c_host" name="R00722_c_host" reversible="true">
            <listOfReactants>
               <speciesReference species="C00104_c_host"  stoichiometry="1"/>
               <speciesReference species="C00002_c_host"  stoichiometry="1"/>
            </listOfReactants>
            <listOfProducts>
               <speciesReference species="C00081_c_host"  stoichiometry="1"/>
               <speciesReference species="C00008_c_host"  stoichiometry="1"/>
            </listOfProducts>
         </reaction>
         <reaction id="R01759_c_host" name="R01759_c_host" reversible="true">
            <listOfReactants>
               <speciesReference species="C00006_c_host"  stoichiometry="1"/>
               <speciesReference species="C00532_c_host"  stoichiometry="1"/>
            </listOfReactants>
            <listOfProducts>
               <speciesReference species="C00259_c_host"  stoichiometry="1"/>
               <speciesReference species="C00080_c_host"  stoichiometry="1"/>
               <speciesReference species="C00005_c_host"  stoichiometry="1"/>
            </listOfProducts>
         </reaction>
         <reaction id="R04435_c_host" name="R04435_c_host" reversible="true">
            <listOfReactants>
               <speciesReference species="C00009_c_host"  stoichiometry="1"/>
               <speciesReference species="C06241_c_host"  stoichiometry="1"/>
            </listOfReactants>
            <listOfProducts>
               <speciesReference species="C00001_c_host"  stoichiometry="1"/>
               <speciesReference species="C00074_c_host"  stoichiometry="1"/>
               <speciesReference species="C04257_c_host"  stoichiometry="1"/>
            </listOfProducts>
         </reaction>
         <reaction id="R02494_c_host" name="R02494_c_host" reversible="true">
            <listOfReactants>
               <speciesReference species="C00009_c_host"  stoichiometry="1"/>
               <speciesReference species="C00534_c_host"  stoichiometry="1"/>
            </listOfReactants>
            <listOfProducts>
               <speciesReference species="C00001_c_host"  stoichiometry="1"/>
               <speciesReference species="C00647_c_host"  stoichiometry="1"/>
            </listOfProducts>
         </reaction>
         <reaction id="R01908_c_host" name="R01908_c_host" reversible="true">
            <listOfReactants>
               <speciesReference species="C00313_c_host"  stoichiometry="1"/>
            </listOfReactants>
            <listOfProducts>
               <speciesReference species="C00798_c_host"  stoichiometry="1"/>
               <speciesReference species="C00011_c_host"  stoichiometry="1"/>
            </listOfProducts>
         </reaction>
         <reaction id="T16" name="T16" reversible="true">
            <listOfReactants>
               <speciesReference species="C00025_b"  stoichiometry="1"/>
            </listOfReactants>
            <listOfProducts>
               <speciesReference species="C00025_c_host"  stoichiometry="1"/>
            </listOfProducts>
         </reaction>
         <reaction id="Q00003_c_host" name="Q00003_c_host" reversible="true">
            <listOfReactants>
               <speciesReference species="C02050_c_host"  stoichiometry="0.1010"/>
               <speciesReference species="U00066_c_host"  stoichiometry="0.0187"/>
               <speciesReference species="C00154_c_host"  stoichiometry="0.3115"/>
               <speciesReference species="C00510_c_host"  stoichiometry="0.246"/>
               <speciesReference species="C00412_c_host"  stoichiometry="0.1387"/>
            </listOfReactants>
            <listOfProducts>
               <speciesReference species="C00040_c_host"  stoichiometry="1"/>
            </listOfProducts>
         </reaction>
         <reaction id="R02155_c_host" name="R02155_c_host" reversible="true">
            <listOfReactants>
               <speciesReference species="C00388_c_host"  stoichiometry="1"/>
               <speciesReference species="C00019_c_host"  stoichiometry="1"/>
            </listOfReactants>
            <listOfProducts>
               <speciesReference species="C05127_c_host"  stoichiometry="1"/>
               <speciesReference species="C00021_c_host"  stoichiometry="1"/>
            </listOfProducts>
         </reaction>
         <reaction id="R08231_c_host" name="R08231_c_host" reversible="true">
            <listOfReactants>
               <speciesReference species="C07649_c_host"  stoichiometry="1"/>
               <speciesReference species="C00119_c_host"  stoichiometry="1"/>
            </listOfReactants>
            <listOfProducts>
               <speciesReference species="C00013_c_host"  stoichiometry="1"/>
               <speciesReference species="C16634_c_host"  stoichiometry="1"/>
            </listOfProducts>
         </reaction>
         <reaction id="Q00016_c_host" name="Q00016_c_host" reversible="true">
            <listOfReactants>
               <speciesReference species="C00001_c_host"  stoichiometry="1"/>
               <speciesReference species="C04756_c_host"  stoichiometry="1"/>
            </listOfReactants>
            <listOfProducts>
               <speciesReference species="C00162_c_host"  stoichiometry="1"/>
               <speciesReference species="C04635_c_host"  stoichiometry="1"/>
            </listOfProducts>
         </reaction>
         <reaction id="T23" name="T23" reversible="true">
            <listOfReactants>
               <speciesReference species="C00123_b"  stoichiometry="1"/>
            </listOfReactants>
            <listOfProducts>
               <speciesReference species="C00123_c_host"  stoichiometry="1"/>
            </listOfProducts>
         </reaction>
         <reaction id="T19" name="T19" reversible="true">
            <listOfReactants>
               <speciesReference species="C00078_b"  stoichiometry="1"/>
            </listOfReactants>
            <listOfProducts>
               <speciesReference species="C00078_c_host"  stoichiometry="1"/>
            </listOfProducts>
         </reaction>
         <reaction id="R01421_c_host" name="R01421_c_host" reversible="true">
            <listOfReactants>
               <speciesReference species="C00001_c_host"  stoichiometry="1"/>
               <speciesReference species="C06206_c_host"  stoichiometry="1"/>
            </listOfReactants>
            <listOfProducts>
               <speciesReference species="C00009_c_host"  stoichiometry="1"/>
               <speciesReference species="C00180_c_host"  stoichiometry="1"/>
            </listOfProducts>
         </reaction>
         <reaction id="R01326_c_host" name="R01326_c_host" reversible="true">
            <listOfReactants>
               <speciesReference species="C00159_c_host"  stoichiometry="1"/>
               <speciesReference species="C00002_c_host"  stoichiometry="1"/>
            </listOfReactants>
            <listOfProducts>
               <speciesReference species="C00275_c_host"  stoichiometry="1"/>
               <speciesReference species="C00008_c_host"  stoichiometry="1"/>
            </listOfProducts>
         </reaction>
         <reaction id="R00769_c_host" name="R00769_c_host" reversible="true">
            <listOfReactants>
               <speciesReference species="C00085_c_host"  stoichiometry="1"/>
               <speciesReference species="C00075_c_host"  stoichiometry="1"/>
            </listOfReactants>
            <listOfProducts>
               <speciesReference species="C00015_c_host"  stoichiometry="1"/>
               <speciesReference species="C00354_c_host"  stoichiometry="1"/>
            </listOfProducts>
         </reaction>
         <reaction id="R03300_c_host" name="R03300_c_host" reversible="true">
            <listOfReactants>
               <speciesReference species="C00003_c_host"  stoichiometry="1"/>
               <speciesReference species="C00001_c_host"  stoichiometry="1"/>
               <speciesReference species="C04043_c_host"  stoichiometry="1"/>
            </listOfReactants>
            <listOfProducts>
               <speciesReference species="C01161_c_host"  stoichiometry="1"/>
               <speciesReference species="C00080_c_host"  stoichiometry="1"/>
               <speciesReference species="C00004_c_host"  stoichiometry="1"/>
            </listOfProducts>
         </reaction>
         <reaction id="R01992_c_host" name="R01992_c_host" reversible="true">
            <listOfReactants>
               <speciesReference species="C00884_c_host"  stoichiometry="1"/>
               <speciesReference species="C00001_c_host"  stoichiometry="1"/>
            </listOfReactants>
            <listOfProducts>
               <speciesReference species="C00135_c_host"  stoichiometry="1"/>
               <speciesReference species="C00334_c_host"  stoichiometry="1"/>
            </listOfProducts>
         </reaction>
         <reaction id="R02743_c_host" name="R02743_c_host" reversible="true">
            <listOfReactants>
               <speciesReference species="C00669_c_host"  stoichiometry="1"/>
            </listOfReactants>
            <listOfProducts>
               <speciesReference species="C00097_c_host"  stoichiometry="1"/>
               <speciesReference species="C01879_c_host"  stoichiometry="1"/>
            </listOfProducts>
         </reaction>
         <reaction id="R00602_c_host" name="R00602_c_host" reversible="true">
            <listOfReactants>
               <speciesReference species="C00027_c_host"  stoichiometry="1"/>
               <speciesReference species="C00132_c_host"  stoichiometry="1"/>
            </listOfReactants>
            <listOfProducts>
               <speciesReference species="C00001_c_host"  stoichiometry="2"/>
               <speciesReference species="C00067_c_host"  stoichiometry="1"/>
            </listOfProducts>
         </reaction>
         <reaction id="R04881_c_host" name="R04881_c_host" reversible="true">
            <listOfReactants>
               <speciesReference species="C05576_c_host"  stoichiometry="1"/>
               <speciesReference species="C00019_c_host"  stoichiometry="1"/>
            </listOfReactants>
            <listOfProducts>
               <speciesReference species="C00021_c_host"  stoichiometry="1"/>
               <speciesReference species="C05594_c_host"  stoichiometry="1"/>
            </listOfProducts>
         </reaction>
         <reaction id="R05803_c_host" name="R05803_c_host" reversible="true">
            <listOfReactants>
               <speciesReference species="C11557_c_host"  stoichiometry="1"/>
               <speciesReference species="C00002_c_host"  stoichiometry="1"/>
            </listOfReactants>
            <listOfProducts>
               <speciesReference species="C04637_c_host"  stoichiometry="1"/>
               <speciesReference species="C00008_c_host"  stoichiometry="1"/>
            </listOfProducts>
         </reaction>
         <reaction id="R05231_c_host" name="R05231_c_host" reversible="true">
            <listOfReactants>
               <speciesReference species="C00006_c_host"  stoichiometry="1"/>
               <speciesReference species="C06103_c_host"  stoichiometry="1"/>
            </listOfReactants>
            <listOfProducts>
               <speciesReference species="C06102_c_host"  stoichiometry="1"/>
               <speciesReference species="C00080_c_host"  stoichiometry="1"/>
               <speciesReference species="C00005_c_host"  stoichiometry="1"/>
            </listOfProducts>
         </reaction>
         <reaction id="R00119_c_host" name="R00119_c_host" reversible="true">
            <listOfReactants>
               <speciesReference species="C00001_c_host"  stoichiometry="1"/>
               <speciesReference species="C00006_c_host"  stoichiometry="1"/>
            </listOfReactants>
            <listOfProducts>
               <speciesReference species="C03246_c_host"  stoichiometry="1"/>
               <speciesReference species="C00153_c_host"  stoichiometry="1"/>
            </listOfProducts>
         </reaction>
         <reaction id="R00089_c_host" name="R00089_c_host" reversible="true">
            <listOfReactants>
               <speciesReference species="C00002_c_host"  stoichiometry="1"/>
            </listOfReactants>
            <listOfProducts>
               <speciesReference species="C00013_c_host"  stoichiometry="1"/>
               <speciesReference species="C00575_c_host"  stoichiometry="1"/>
            </listOfProducts>
         </reaction>
         <reaction id="R02147_c_host" name="R02147_c_host" reversible="true">
            <listOfReactants>
               <speciesReference species="C00009_c_host"  stoichiometry="1"/>
               <speciesReference species="C00387_c_host"  stoichiometry="1"/>
            </listOfReactants>
            <listOfProducts>
               <speciesReference species="C00242_c_host"  stoichiometry="1"/>
               <speciesReference species="C00620_c_host"  stoichiometry="1"/>
            </listOfProducts>
         </reaction>
         <reaction id="T76" name="T76" reversible="true">
            <listOfReactants>
               <speciesReference species="C01530_b"  stoichiometry="1"/>
            </listOfReactants>
            <listOfProducts>
               <speciesReference species="C01530_c_host"  stoichiometry="1"/>
            </listOfProducts>
         </reaction>
         <reaction id="R00173_c_host" name="R00173_c_host" reversible="true">
            <listOfReactants>
               <speciesReference species="C00018_c_host"  stoichiometry="1"/>
               <speciesReference species="C00001_c_host"  stoichiometry="1"/>
            </listOfReactants>
            <listOfProducts>
               <speciesReference species="C00009_c_host"  stoichiometry="1"/>
               <speciesReference species="C00250_c_host"  stoichiometry="1"/>
            </listOfProducts>
         </reaction>
         <reaction id="R04141_c_host" name="R04141_c_host" reversible="true">
            <listOfReactants>
               <speciesReference species="C00001_c_host"  stoichiometry="1"/>
               <speciesReference species="C03837_c_host"  stoichiometry="1"/>
            </listOfReactants>
            <listOfProducts>
               <speciesReference species="C03081_c_host"  stoichiometry="1"/>
               <speciesReference species="C00033_c_host"  stoichiometry="1"/>
            </listOfProducts>
         </reaction>
         <reaction id="R04506_c_host" name="R04506_c_host" reversible="true">
            <listOfReactants>
               <speciesReference species="C05445_c_host"  stoichiometry="1"/>
               <speciesReference species="C00003_c_host"  stoichiometry="1"/>
               <speciesReference species="C00001_c_host"  stoichiometry="1"/>
            </listOfReactants>
            <listOfProducts>
               <speciesReference species="C04554_c_host"  stoichiometry="1"/>
               <speciesReference species="C00080_c_host"  stoichiometry="1"/>
               <speciesReference species="C00004_c_host"  stoichiometry="1"/>
            </listOfProducts>
         </reaction>
         <reaction id="R08282_c_host" name="R08282_c_host" reversible="true">
            <listOfReactants>
               <speciesReference species="C00003_c_host"  stoichiometry="1"/>
               <speciesReference species="C00001_c_host"  stoichiometry="1"/>
               <speciesReference species="C07645_c_host"  stoichiometry="1"/>
            </listOfReactants>
            <listOfProducts>
               <speciesReference species="C07646_c_host"  stoichiometry="1"/>
               <speciesReference species="C00080_c_host"  stoichiometry="1"/>
               <speciesReference species="C00004_c_host"  stoichiometry="1"/>
            </listOfProducts>
         </reaction>
         <reaction id="R00772_c_host" name="R00772_c_host" reversible="true">
            <listOfReactants>
               <speciesReference species="C00275_c_host"  stoichiometry="1"/>
            </listOfReactants>
            <listOfProducts>
               <speciesReference species="C00085_c_host"  stoichiometry="1"/>
            </listOfProducts>
         </reaction>
         <reaction id="R03869_c_host" name="R03869_c_host" reversible="true">
            <listOfReactants>
               <speciesReference species="C00003_c_host"  stoichiometry="1"/>
               <speciesReference species="C00001_c_host"  stoichiometry="1"/>
               <speciesReference species="C00349_c_host"  stoichiometry="1"/>
            </listOfReactants>
            <listOfProducts>
               <speciesReference species="C02170_c_host"  stoichiometry="1"/>
               <speciesReference species="C00080_c_host"  stoichiometry="1"/>
               <speciesReference species="C00004_c_host"  stoichiometry="1"/>
            </listOfProducts>
         </reaction>
         <reaction id="T6" name="T6" reversible="true">
            <listOfReactants>
               <speciesReference species="C00379_b"  stoichiometry="1"/>
            </listOfReactants>
            <listOfProducts>
               <speciesReference species="C00379_c_host"  stoichiometry="1"/>
            </listOfProducts>
         </reaction>
         <reaction id="R01528_c_host" name="R01528_c_host" reversible="true">
            <listOfReactants>
               <speciesReference species="C00006_c_host"  stoichiometry="1"/>
               <speciesReference species="C00345_c_host"  stoichiometry="1"/>
            </listOfReactants>
            <listOfProducts>
               <speciesReference species="C00199_c_host"  stoichiometry="1"/>
               <speciesReference species="C00011_c_host"  stoichiometry="1"/>
               <speciesReference species="C00080_c_host"  stoichiometry="1"/>
               <speciesReference species="C00005_c_host"  stoichiometry="1"/>
            </listOfProducts>
         </reaction>
         <reaction id="T72" name="T72" reversible="true">
            <listOfReactants>
               <speciesReference species="C02679_b"  stoichiometry="1"/>
            </listOfReactants>
            <listOfProducts>
               <speciesReference species="C02679_c_host"  stoichiometry="1"/>
            </listOfProducts>
         </reaction>
         <reaction id="R01201_c_host" name="R01201_c_host" reversible="true">
            <listOfReactants>
               <speciesReference species="C00140_c_host"  stoichiometry="1"/>
               <speciesReference species="C00002_c_host"  stoichiometry="1"/>
            </listOfReactants>
            <listOfProducts>
               <speciesReference species="C00357_c_host"  stoichiometry="1"/>
               <speciesReference species="C00008_c_host"  stoichiometry="1"/>
            </listOfProducts>
         </reaction>
         <reaction id="R05908_c_host" name="R05908_c_host" reversible="true">
            <listOfReactants>
               <speciesReference species="G00023_c_host"  stoichiometry="1"/>
               <speciesReference species="C00052_c_host"  stoichiometry="1"/>
            </listOfReactants>
            <listOfProducts>
               <speciesReference species="C00015_c_host"  stoichiometry="1"/>
               <speciesReference species="G00024_c_host"  stoichiometry="1"/>
            </listOfProducts>
         </reaction>
         <reaction id="T81" name="T81" reversible="true">
            <listOfReactants>
               <speciesReference species="C00077_b"  stoichiometry="1"/>
            </listOfReactants>
            <listOfProducts>
               <speciesReference species="C00077_c_host"  stoichiometry="1"/>
            </listOfProducts>
         </reaction>
         <reaction id="T45" name="T45" reversible="true">
            <listOfReactants>
               <speciesReference species="C00864_b"  stoichiometry="1"/>
            </listOfReactants>
            <listOfProducts>
               <speciesReference species="C00864_c_host"  stoichiometry="1"/>
            </listOfProducts>
         </reaction>
         <reaction id="R00894_c_host" name="R00894_c_host" reversible="true">
            <listOfReactants>
               <speciesReference species="C00025_c_host"  stoichiometry="1"/>
               <speciesReference species="C00097_c_host"  stoichiometry="1"/>
               <speciesReference species="C00002_c_host"  stoichiometry="1"/>
            </listOfReactants>
            <listOfProducts>
               <speciesReference species="C00009_c_host"  stoichiometry="1"/>
               <speciesReference species="C00669_c_host"  stoichiometry="1"/>
               <speciesReference species="C00008_c_host"  stoichiometry="1"/>
            </listOfProducts>
         </reaction>
         <reaction id="R05286_c_host" name="R05286_c_host" reversible="true">
            <listOfReactants>
               <speciesReference species="C00003_c_host"  stoichiometry="1"/>
               <speciesReference species="C00001_c_host"  stoichiometry="1"/>
               <speciesReference species="C06754_c_host"  stoichiometry="1"/>
            </listOfReactants>
            <listOfProducts>
               <speciesReference species="C06755_c_host"  stoichiometry="1"/>
               <speciesReference species="C00080_c_host"  stoichiometry="1"/>
               <speciesReference species="C00004_c_host"  stoichiometry="1"/>
            </listOfProducts>
         </reaction>
         <reaction id="R00573_c_host" name="R00573_c_host" reversible="true">
            <listOfReactants>
               <speciesReference species="C00001_c_host"  stoichiometry="1"/>
               <speciesReference species="C00064_c_host"  stoichiometry="1"/>
               <speciesReference species="C00075_c_host"  stoichiometry="1"/>
               <speciesReference species="C00002_c_host"  stoichiometry="1"/>
            </listOfReactants>
            <listOfProducts>
               <speciesReference species="C00025_c_host"  stoichiometry="1"/>
               <speciesReference species="C00009_c_host"  stoichiometry="1"/>
               <speciesReference species="C00063_c_host"  stoichiometry="1"/>
               <speciesReference species="C00008_c_host"  stoichiometry="1"/>
            </listOfProducts>
         </reaction>
         <reaction id="R00275_c_host" name="R00275_c_host" reversible="true">
            <listOfReactants>
               <speciesReference species="C00704_c_host"  stoichiometry="2"/>
               <speciesReference species="C00080_c_host"  stoichiometry="2"/>
            </listOfReactants>
            <listOfProducts>
               <speciesReference species="C00007_c_host"  stoichiometry="1"/>
               <speciesReference species="C00027_c_host"  stoichiometry="1"/>
            </listOfProducts>
         </reaction>
         <reaction id="R04882_c_host" name="R04882_c_host" reversible="true">
            <listOfReactants>
               <speciesReference species="C00003_c_host"  stoichiometry="1"/>
               <speciesReference species="C00001_c_host"  stoichiometry="1"/>
               <speciesReference species="C05577_c_host"  stoichiometry="1"/>
            </listOfReactants>
            <listOfProducts>
               <speciesReference species="C05580_c_host"  stoichiometry="1"/>
               <speciesReference species="C00080_c_host"  stoichiometry="1"/>
               <speciesReference species="C00004_c_host"  stoichiometry="1"/>
            </listOfProducts>
         </reaction>
      </listOfReactions>
   </model>
</sbml>
