# Supplementary material for: Antimalarial drug targets in Plasmodium falciparum predicted by stage-specific metabolic network analysis
Source: BMC Syst Biol. 2010 Aug 31;4:120. doi: 10.1186/1752-0509-4-120 (PMC2941759; doi:10.1186/1752-0509-4-120)
Supplement: Additional file 3 — Gene expression samples. In order to calculate a stage-specific flux distributions our flux balance approach requires a gene expression profile of the stage of interest. We obtained gene expression samples from different publications, including Bozdech et al., Le Roch et al., Sacci et al., and Tarun et al. [file 1752-0509-4-120-S3.XLS]

## Sheet: Sheet1
Sample	Set	Source	Organism	Stage	Experimental technique
TarunPyLS24Cy3	LS24	Tarun	P. yoelii	24 h post liver infection; Cy3 labeled	2-color oligo microarray
TarunPyLS40Cy3	LS40	Tarun	P. yoelii	40 h post liver infection; Cy3 labeled	2-color oligo microarray
TarunPyLS40Cy5	LS40	Tarun	P. yoelii	40 h post liver infection; Cy5labeled	2-color oligo microarray
TarunPyLS50Cy3	LS50	Tarun	P. yoelii	50 h post liver infection; Cy3 labeled	2-color oligo microarray
TarunPyBSCy3	eRing, lRing, eTropho, lTropho, eSchiz, lSchiz	Tarun	P. yoelii	mixed erythrocytic stages; Cy3 labeled	2-color oligo microarray
TarunPyBSCy5	eRing, lRing, eTropho, lTropho, eSchiz, lSchiz	Tarun	P. yoelii	mixed erythrocytic stages; Cy5 labeled	2-color oligo microarray
TarunPySchzCy5	eSchiz, lSchiz	Tarun	P. yoelii	erythrocytic schizonts; Cy5 labeled	2-color oligo microarray
TarunPyooSpzCy3	ooSporo	Tarun	P. yoelii	1 d post blood meal mosquito midgut sporozoites; Cy3 labeled	2-color oligo microarray
TarunPyooSpzCy5	ooSporo	Tarun	P. yoelii	1 d post blood meal mosquito midgut sporozoites; Cy5 labeled	2-color oligo microarray
TarunPysgSpzCy3	sgSporo	Tarun	P. yoelii	15 d post blood meal mosquito salivary gland sporozoites; Cy3 labeled	2-color oligo microarray
TarunPysgSpzCy5	sgSporo	Tarun	P. yoelii	15 d post blood meal mosquito salivary gland sporozoites; Cy5 labeled	2-color oligo microarray
SacciPyLS40	LS40	Sacci	P. yoelii	40 h post liver infection	cDNA library
LeRochPfERing	eRing	LeRoch	P. falciparum	early ring stages	oligo microarray
LeRochPfLRing	lRing	LeRoch	P. falciparum	late ring stages	oligo microarray
LeRochPfETropho	eTropho	LeRoch	P. falciparum	early trophozoites	oligo microarray
LeRochPfLTropho	lTropho	LeRoch	P. falciparum	late trophozoites	oligo microarray
LeRochPfESchiz	eSchiz	LeRoch	P. falciparum	early erythrocytic schizonts	oligo microarray
LeRochPfLSchiz	lSchiz	LeRoch	P. falciparum	late erythrocytic schizonts	oligo microarray
LeRochPfMero	Mero	LeRoch	P. falciparum	merozoite stage	oligo microarray
LeRochPfGameto	Gameto	LeRoch	P. falciparum	gametocyte stage	oligo microarray
LeRochPfSporo	sgSporo	LeRoch	P. falciparum	mosquito salivary gland sporozoites	oligo microarray
BozdechPfTP1	eRing	Bozdech	P. falciparum	1 h post erythrocyte infection; Cy5 labeled	2-color oligo microarray
BozdechPfTP2	eRing	Bozdech	P. falciparum	2 h post erythrocyte infection; Cy5 labeled	2-color oligo microarray
BozdechPfTP3	eRing	Bozdech	P. falciparum	3 h post erythrocyte infection; Cy5 labeled	2-color oligo microarray
BozdechPfTP4	eRing	Bozdech	P. falciparum	4 h post erythrocyte infection; Cy5 labeled	2-color oligo microarray
BozdechPfTP5	eRing	Bozdech	P. falciparum	5 h post erythrocyte infection; Cy5 labeled	2-color oligo microarray
BozdechPfTP6	eRing	Bozdech	P. falciparum	6 h post erythrocyte infection; Cy5 labeled	2-color oligo microarray
BozdechPfTP7	eRing	Bozdech	P. falciparum	7 h post erythrocyte infection; Cy5 labeled	2-color oligo microarray
BozdechPfTP8	eRing	Bozdech	P. falciparum	8 h post erythrocyte infection; Cy5 labeled	2-color oligo microarray
BozdechPfTP9	lRing	Bozdech	P. falciparum	9 h post erythrocyte infection; Cy5 labeled	2-color oligo microarray
BozdechPfTP10	lRing	Bozdech	P. falciparum	10 h post erythrocyte infection; Cy5 labeled	2-color oligo microarray
BozdechPfTP11	lRing	Bozdech	P. falciparum	11 h post erythrocyte infection; Cy5 labeled	2-color oligo microarray
BozdechPfTP12	lRing	Bozdech	P. falciparum	12 h post erythrocyte infection; Cy5 labeled	2-color oligo microarray
BozdechPfTP13	lRing	Bozdech	P. falciparum	13 h post erythrocyte infection; Cy5 labeled	2-color oligo microarray
BozdechPfTP14	lRing	Bozdech	P. falciparum	14 h post erythrocyte infection; Cy5 labeled	2-color oligo microarray
BozdechPfTP15	lRing	Bozdech	P. falciparum	15 h post erythrocyte infection; Cy5 labeled	2-color oligo microarray
BozdechPfTP16	lRing	Bozdech	P. falciparum	16 h post erythrocyte infection; Cy5 labeled	2-color oligo microarray
BozdechPfTP17	eTropho	Bozdech	P. falciparum	17 h post erythrocyte infection; Cy5 labeled	2-color oligo microarray
BozdechPfTP18	eTropho	Bozdech	P. falciparum	18 h post erythrocyte infection; Cy5 labeled	2-color oligo microarray
BozdechPfTP19	eTropho	Bozdech	P. falciparum	19 h post erythrocyte infection; Cy5 labeled	2-color oligo microarray
BozdechPfTP20	eTropho	Bozdech	P. falciparum	20 h post erythrocyte infection; Cy5 labeled	2-color oligo microarray
BozdechPfTP21	eTropho	Bozdech	P. falciparum	21 h post erythrocyte infection; Cy5 labeled	2-color oligo microarray
BozdechPfTP22	eTropho	Bozdech	P. falciparum	22 h post erythrocyte infection; Cy5 labeled	2-color oligo microarray
BozdechPfTP24	lTropho	Bozdech	P. falciparum	24 h post erythrocyte infection; Cy5 labeled	2-color oligo microarray
BozdechPfTP25	lTropho	Bozdech	P. falciparum	25 h post erythrocyte infection; Cy5 labeled	2-color oligo microarray
BozdechPfTP26	lTropho	Bozdech	P. falciparum	26 h post erythrocyte infection; Cy5 labeled	2-color oligo microarray
BozdechPfTP27	lTropho	Bozdech	P. falciparum	27 h post erythrocyte infection; Cy5 labeled	2-color oligo microarray
BozdechPfTP28	lTropho	Bozdech	P. falciparum	28 h post erythrocyte infection; Cy5 labeled	2-color oligo microarray
BozdechPfTP30	eSchiz	Bozdech	P. falciparum	30 h post erythrocyte infection; Cy5 labeled	2-color oligo microarray
BozdechPfTP31	eSchiz	Bozdech	P. falciparum	31 h post erythrocyte infection; Cy5 labeled	2-color oligo microarray
BozdechPfTP32	eSchiz	Bozdech	P. falciparum	32 h post erythrocyte infection; Cy5 labeled	2-color oligo microarray
BozdechPfTP33	eSchiz	Bozdech	P. falciparum	33 h post erythrocyte infection; Cy5 labeled	2-color oligo microarray
BozdechPfTP34	eSchiz	Bozdech	P. falciparum	34 h post erythrocyte infection; Cy5 labeled	2-color oligo microarray
BozdechPfTP35	eSchiz	Bozdech	P. falciparum	35 h post erythrocyte infection; Cy5 labeled	2-color oligo microarray
BozdechPfTP36	eSchiz	Bozdech	P. falciparum	36 h post erythrocyte infection; Cy5 labeled	2-color oligo microarray
BozdechPfTP37	eSchiz	Bozdech	P. falciparum	37 h post erythrocyte infection; Cy5 labeled	2-color oligo microarray
BozdechPfTP38	lSchiz	Bozdech	P. falciparum	38 h post erythrocyte infection; Cy5 labeled	2-color oligo microarray
BozdechPfTP39	lSchiz	Bozdech	P. falciparum	39 h post erythrocyte infection; Cy5 labeled	2-color oligo microarray
BozdechPfTP40	lSchiz	Bozdech	P. falciparum	40 h post erythrocyte infection; Cy5 labeled	2-color oligo microarray
BozdechPfTP41	lSchiz	Bozdech	P. falciparum	41 h post erythrocyte infection; Cy5 labeled	2-color oligo microarray
BozdechPfTP42	lSchiz	Bozdech	P. falciparum	42 h post erythrocyte infection; Cy5 labeled	2-color oligo microarray
BozdechPfTP43	lSchiz	Bozdech	P. falciparum	43 h post erythrocyte infection; Cy5 labeled	2-color oligo microarray
BozdechPfTP44	lSchiz	Bozdech	P. falciparum	44 h post erythrocyte infection; Cy5 labeled	2-color oligo microarray
BozdechPfTP45	lSchiz	Bozdech	P. falciparum	45 h post erythrocyte infection; Cy5 labeled	2-color oligo microarray
BozdechPfTP46	lSchiz	Bozdech	P. falciparum	46 h post erythrocyte infection; Cy5 labeled	2-color oligo microarray
BozdechPfTP47	Mero	Bozdech	P. falciparum	47 h post erythrocyte infection; Cy5 labeled	2-color oligo microarray
BozdechPfTP48	Mero	Bozdech	P. falciparum	48 h post erythrocyte infection; Cy5 labeled	2-color oligo microarray
DailyPfGSM231278	eRing, lRing	Daily	P. falciparum	Environmental stress cluster	oligo microarray
DailyPfGSM231279	eRing, lRing	Daily	P. falciparum	Environmental stress cluster	oligo microarray
DailyPfGSM231280	eRing, lRing	Daily	P. falciparum	Environmental stress cluster	oligo microarray
DailyPfGSM231281	eRing, lRing	Daily	P. falciparum	Environmental stress cluster	oligo microarray
DailyPfGSM231282	eRing, lRing	Daily	P. falciparum	Environmental stress cluster	oligo microarray
DailyPfGSM231283	eRing, lRing	Daily	P. falciparum	Environmental stress cluster	oligo microarray
DailyPfGSM231284	eRing, lRing	Daily	P. falciparum	Environmental stress cluster	oligo microarray
DailyPfGSM231285	eRing, lRing	Daily	P. falciparum	Environmental stress cluster	oligo microarray
DailyPfGSM231286	eRing, lRing	Daily	P. falciparum	Environmental stress cluster	oligo microarray
DailyPfGSM231287	eRing, lRing	Daily	P. falciparum	Environmental stress cluster	oligo microarray
DailyPfGSM231288	eRing, lRing	Daily	P. falciparum	Environmental stress cluster	oligo microarray
DailyPfGSM231289	eRing, lRing	Daily	P. falciparum	Environmental stress cluster	oligo microarray
DailyPfGSM231290	eRing, lRing	Daily	P. falciparum	Starvation cluster	oligo microarray
DailyPfGSM231291	eRing, lRing	Daily	P. falciparum	Active growth cluster	oligo microarray
DailyPfGSM231292	eRing, lRing	Daily	P. falciparum	Starvation cluster	oligo microarray
DailyPfGSM231293	eRing, lRing	Daily	P. falciparum	Starvation cluster	oligo microarray
DailyPfGSM231294	eRing, lRing	Daily	P. falciparum	Active growth cluster	oligo microarray
DailyPfGSM231295	eRing, lRing	Daily	P. falciparum	Active growth cluster	oligo microarray
DailyPfGSM231296	eRing, lRing	Daily	P. falciparum	Active growth cluster	oligo microarray
DailyPfGSM231297	eRing, lRing	Daily	P. falciparum	Active growth cluster	oligo microarray
DailyPfGSM231298	eRing, lRing	Daily	P. falciparum	Starvation cluster	oligo microarray
DailyPfGSM231299	eRing, lRing	Daily	P. falciparum	Active growth cluster	oligo microarray
DailyPfGSM231300	eRing, lRing	Daily	P. falciparum	Starvation cluster	oligo microarray
DailyPfGSM231301	eRing, lRing	Daily	P. falciparum	Active growth cluster	oligo microarray
DailyPfGSM231302	eRing, lRing	Daily	P. falciparum	Active growth cluster	oligo microarray
DailyPfGSM231303	eRing, lRing	Daily	P. falciparum	Starvation cluster	oligo microarray
DailyPfGSM231304	eRing, lRing	Daily	P. falciparum	Environmental stress cluster	oligo microarray
DailyPfGSM231305	eRing, lRing	Daily	P. falciparum	Environmental stress cluster	oligo microarray
DailyPfGSM231306	eRing, lRing	Daily	P. falciparum	Environmental stress cluster	oligo microarray
DailyPfGSM231307	eRing, lRing	Daily	P. falciparum	Environmental stress cluster	oligo microarray
DailyPfGSM231308	eRing, lRing	Daily	P. falciparum	Active growth cluster	oligo microarray
DailyPfGSM231309	eRing, lRing	Daily	P. falciparum	Starvation cluster	oligo microarray
DailyPfGSM231310	eRing, lRing	Daily	P. falciparum	Active growth cluster	oligo microarray
DailyPfGSM231311	eRing, lRing	Daily	P. falciparum	Active growth cluster	oligo microarray
DailyPfGSM231312	eRing, lRing	Daily	P. falciparum	Active growth cluster	oligo microarray
DailyPfGSM231313	eRing, lRing	Daily	P. falciparum	Active growth cluster	oligo microarray
DailyPfGSM231314	eRing, lRing	Daily	P. falciparum	Active growth cluster	oligo microarray
DailyPfGSM231315	eRing, lRing	Daily	P. falciparum	Environmental stress cluster	oligo microarray
DailyPfGSM231316	eRing, lRing	Daily	P. falciparum	Active growth cluster	oligo microarray
DailyPfGSM231317	eRing, lRing	Daily	P. falciparum	Active growth cluster	oligo microarray
DailyPfGSM231318	eRing, lRing	Daily	P. falciparum	Active growth cluster	oligo microarray
DailyPfGSM231319	eRing, lRing	Daily	P. falciparum	Starvation cluster	oligo microarray
DailyPfGSM231320	eRing, lRing	Daily	P. falciparum	Active growth cluster	oligo microarray
