# Supplementary material for: Antimalarial drug targets in Plasmodium falciparum predicted by stage-specific metabolic network analysis
Source: BMC Syst Biol. 2010 Aug 31;4:120. doi: 10.1186/1752-0509-4-120 (PMC2941759; doi:10.1186/1752-0509-4-120)
Supplement: Additional file 9 — Metabolites essential for parasite development. Metabolites listed in this table are assumed to be essential during those developmental stages of the parasite that are specified in the third column. Some entries represent pseudo-metabolites that do not correspond to actual metabolites. These have been added as products in the equations of certain important reactions such as glutathione reductase. Requiring the production of these pseudo-metabolite ensures that the respective reaction is active. [file 1752-0509-4-120-S9.XLS]

## Sheet: biomass_txt
Metabolite	ID	Stages where assumed to be essential
DNA[n]	C00039[n]	all stages except: merozoite, mosquito midgut sporozoite, mosquito salivary gland sporozoite, gametocyte
DNA[a]	C00039[a]	all stages except: merozoite, mosquito midgut sporozoite, mosquito salivary gland sporozoite, gametocyte
DNA[m]	C00039[m]	all stages except: merozoite, mosquito midgut sporozoite, mosquito salivary gland sporozoite, gametocyte
mRNA[n]	U00019[n]	all stages
mRNA[a]	U00034[a]	all stages
mRNA[m]	U00028[m]	all stages
Phosphatidylcholine	C00157[c]	all stages
Phosphatidylethanolamine	C00350[c]	all stages
Phosphatidylserine	C02737[c]	all stages
1-Phosphatidyl-D-myo-inositol	C01194[c]	all stages
Sphingomyelin	C00550[c]	all stages
Phosphatidate	C00416[c]	all stages
Cardiolipin	C05980[c]	all stages
Cholesterol	C00187[c]	all stages
Diacylglycerol	C00641[c]	all stages
Triacylglycerol	C00422[c]	all stages
Hexadecanoic acid	C00249[c]	all stages
(9Z)-Hexadecenoic acid	C08362[c]	all stages
Octadecanoic acid	C01530[c]	all stages
(9Z)-Octadecenoic acid	C00712[c]	all stages
(9Z,12Z)-Octadecadienoic acid	C01595[c]	all stages
Protein[c]	C00017[c]	all stages
Protein[a]	C00017[a]	all stages
Protein[m]	C00017[m]	all stages
ATP	C00002[c]	all stages
H+-pumped	U00013[m]	all stages
Glycoprotein	C11572[c]	all stages
GPI-protein	U00068[er]	all stages
[Fe-S] protein[a]	U00070[a]	all stages
[Fe-S] protein	U00070[c]	all stages
[eIF5A-precursor]-hypusine	C04679[c]	all stages
CoA	C00010[c]	all stages
Tetrahydrofolate	C00101[c]	all stages
NAD+	C00003[c]	all stages
NADP+	C00006[c]	all stages
Pyridoxal phosphate	C00018[c]	all stages
FAD	C00016[c]	all stages
Thiamin diphosphate	C00068[c]	all stages
S-Adenosyl-L-methionine	C00019[c]	all stages
Isopentenyl diphosphate	C00129[c]	all stages
Ubiquinone[m]	C00399[m]	all stages
Heme[m]	C00032[m]	all stages
cAMP	C00575[c]	all stages
Hemozoin	U00064[v]	only blood stages
Protein N6-(lipoyl)lysine[a]	C16237[a]	only late liver stages
Protein N6-(lipoyl)lysine[m]	C16237[m]	all stages
Protein C-terminal S-farnesyl-L-cysteine methyl ester	C04748[c]	all stages
S-geranylgeranyl-protein	U00006[c]	all stages
active-glutathione-reductase	U00050[c]	all stages
active-thioredoxin-reductase	U00051[c]	all stages
active-SAH-hydrolase	U00046[c]	all stages
active-glyoxalase-II	U00067[c]	all stages
active-glutathione-transferase	U00053[c]	all stages
active-superoxide-dismutase	U00071[c]	all stages
active-superoxide-dismutase	U00071[m]	all stages
active-superoxide-dismutase	U00071[v]	all stages
Active-cytochrome-c-reductase	U00021[m]	all stages
