# Supplementary material for: Antimalarial drug targets in Plasmodium falciparum predicted by stage-specific metabolic network analysis
Source: BMC Syst Biol. 2010 Aug 31;4:120. doi: 10.1186/1752-0509-4-120 (PMC2941759; doi:10.1186/1752-0509-4-120)
Supplement: Additional file 18 — Ranked predicted essential reactions. Knock-outs were simulated with a simple FBA approach neglecting gene expression information. No assumptions were made about the cellular environment and nutrient uptake was not restricted, since such information is not available for all stages. Successively reactions were constrained to carry no flux, while the network was forced to produce all metabolites that are assumed to be essential during any developmental stage (all metabolites listed in Additional file 9). If no solution could be found to this problem the reaction was assumed to be essential. The resulting set of indispensable reactions, which are assigned to genes and not covered by our gold standard set of experimentally validated essential enzymes, is listed here. Reactions are ranked according to a score that is derived as follows: two points if corresponding genes are not homologous to human genes, an additional point if the reaction is targeted in any other organism (according to the SuperTarget database), and another additional point if the reaction is active during all parasitic life cycle stages, which makes respective drugs applicable for prophylaxis as well as disease treatment. [file 1752-0509-4-120-S18.TXT]

Essential reaction	Equation	Compartment	Pathway	LS24	LS40	LS50	EryERing	EryLRing	EryETropho	EryLTropho	EryESchz	EryLSchz	EryMero	EryGameto	MosquitoSgSporo	MosquitoOoSporo	EC number(s)	Target in other diseases/organisms	Gene(s)	Human homologues gene(s)	Score
R00089_a	ATP <=> 3',5'-Cyclic AMP + Pyrophosphate	apicoplast	rn00230 Purine metabolism	LS24	LS40	LS50	EryERing	EryLRing	EryETropho	EryLTropho	EryESchz	EryLSchz	EryMero	EryGameto	MosquitoSgSporo	MosquitoOoSporo	4.6.1.1	x	PFB0420W		4
R01082_c	(S)-Malate <=> Fumarate + H2O	cytosol	rn00020 Citrate cycle (TCA cycle)/rn00720 Reductive carboxylate cycle (CO2 fixation)	LS24	LS40	LS50	EryERing	EryLRing	EryETropho	EryLTropho	EryESchz	EryLSchz	EryMero	EryGameto	MosquitoSgSporo	MosquitoOoSporo	4.2.1.2	x	PFI1340W		4
R05633_a	2-C-Methyl-D-erythritol 4-phosphate + CTP <=> 4-(Cytidine 5'-diphospho)-2-C-methyl-D-erythritol + Pyrophosphate	apicoplast	rn00100 Biosynthesis of steroids	LS24	LS40	LS50	EryERing	EryLRing	EryETropho	EryLTropho	EryESchz	EryLSchz	EryMero	EryGameto	MosquitoSgSporo	MosquitoOoSporo	2.7.7.60	x	PFA0340W		4
R03035_c	ATP + Pantetheine 4'-phosphate <=> Pyrophosphate + Dephospho-CoA	cytosol	rn00770 Pantothenate and CoA biosynthesis	LS24	LS40	LS50	EryERing	EryLRing	EryETropho	EryLTropho	EryESchz	EryLSchz	EryMero	EryGameto	MosquitoSgSporo	MosquitoOoSporo	2.7.7.3		PF07_0018		3
R05634_a	4-(Cytidine 5'-diphospho)-2-C-methyl-D-erythritol + ATP <=> 2-Phospho-4-(cytidine 5'-diphospho)-2-C-methyl-D-erythritol + ADP	apicoplast	rn00100 Biosynthesis of steroids	LS24	LS40	LS50	EryERing	EryLRing	EryETropho	EryLTropho	EryESchz	EryLSchz	EryMero	EryGameto	MosquitoSgSporo	MosquitoOoSporo	2.7.1.148		PFE0150C		3
R07456_c	D-Glyceraldehyde 3-phosphate + D-Ribulose 5-phosphate + L-Glutamine <=> Pyridoxal phosphate + L-Glutamate	cytosol	rn00750 Vitamin B6 metabolism	LS24	LS40	LS50	EryERing	EryLRing	EryETropho	EryLTropho	EryESchz	EryLSchz	EryMero	EryGameto	MosquitoSgSporo	MosquitoOoSporo			PFF1025C		3
T140	Glycine + H+ <--> Glycine[a] + H+[a]			LS24	LS40	LS50	EryERing	EryLRing	EryETropho	EryLTropho	EryESchz	EryLSchz	EryMero	EryGameto	MosquitoSgSporo	MosquitoOoSporo			PFL1515C		3
T142	L-Lysine + H+ <--> L-Lysine[a] + H+[a]			LS24	LS40	LS50	EryERing	EryLRing	EryETropho	EryLTropho	EryESchz	EryLSchz	EryMero	EryGameto	MosquitoSgSporo	MosquitoOoSporo			PFL1515C		3
T143	L-Aspartate + H+ <--> L-Aspartate[a] + H+[a]			LS24	LS40	LS50	EryERing	EryLRing	EryETropho	EryLTropho	EryESchz	EryLSchz	EryMero	EryGameto	MosquitoSgSporo	MosquitoOoSporo			PFL1515C		3
T144	L-Arginine + H+ <--> L-Arginine[a] + H+[a]			LS24	LS40	LS50	EryERing	EryLRing	EryETropho	EryLTropho	EryESchz	EryLSchz	EryMero	EryGameto	MosquitoSgSporo	MosquitoOoSporo			PFL1515C		3
T145	L-Glutamine + H+ <--> L-Glutamine[a] + H+[a]			LS24	LS40	LS50	EryERing	EryLRing	EryETropho	EryLTropho	EryESchz	EryLSchz	EryMero	EryGameto	MosquitoSgSporo	MosquitoOoSporo			PFL1515C		3
T146	L-Serine + H+ <--> L-Serine[a] + H+[a]			LS24	LS40	LS50	EryERing	EryLRing	EryETropho	EryLTropho	EryESchz	EryLSchz	EryMero	EryGameto	MosquitoSgSporo	MosquitoOoSporo			PFL1515C		3
T148	L-Tryptophan + H+ <--> L-Tryptophan[a] + H+[a]			LS24	LS40	LS50	EryERing	EryLRing	EryETropho	EryLTropho	EryESchz	EryLSchz	EryMero	EryGameto	MosquitoSgSporo	MosquitoOoSporo			PFL1515C		3
T149	L-Phenylalanine + H+ <--> L-Phenylalanine[a] + H+[a]			LS24	LS40	LS50	EryERing	EryLRing	EryETropho	EryLTropho	EryESchz	EryLSchz	EryMero	EryGameto	MosquitoSgSporo	MosquitoOoSporo			PFL1515C		3
T150	L-Tyrosine + H+ <--> L-Tyrosine[a] + H+[a]			LS24	LS40	LS50	EryERing	EryLRing	EryETropho	EryLTropho	EryESchz	EryLSchz	EryMero	EryGameto	MosquitoSgSporo	MosquitoOoSporo			PFL1515C		3
T151	L-Cysteine + H+ <--> L-Cysteine[a] + H+[a]			LS24	LS40	LS50	EryERing	EryLRing	EryETropho	EryLTropho	EryESchz	EryLSchz	EryMero	EryGameto	MosquitoSgSporo	MosquitoOoSporo			PFL1515C		3
T152	L-Leucine + H+ <--> L-Leucine[a] + H+[a]			LS24	LS40	LS50	EryERing	EryLRing	EryETropho	EryLTropho	EryESchz	EryLSchz	EryMero	EryGameto	MosquitoSgSporo	MosquitoOoSporo			PFL1515C		3
T153	L-Histidine + H+ <--> L-Histidine[a] + H+[a]			LS24	LS40	LS50	EryERing	EryLRing	EryETropho	EryLTropho	EryESchz	EryLSchz	EryMero	EryGameto	MosquitoSgSporo	MosquitoOoSporo			PFL1515C		3
T154	L-Asparagine + H+ <--> L-Asparagine[a] + H+[a]			LS24	LS40	LS50	EryERing	EryLRing	EryETropho	EryLTropho	EryESchz	EryLSchz	EryMero	EryGameto	MosquitoSgSporo	MosquitoOoSporo			PFL1515C		3
T155	L-Valine + H+ <--> L-Valine[a] + H+[a]			LS24	LS40	LS50	EryERing	EryLRing	EryETropho	EryLTropho	EryESchz	EryLSchz	EryMero	EryGameto	MosquitoSgSporo	MosquitoOoSporo			PFL1515C		3
T156	L-Threonine + H+ <--> L-Threonine[a] + H+[a]			LS24	LS40	LS50	EryERing	EryLRing	EryETropho	EryLTropho	EryESchz	EryLSchz	EryMero	EryGameto	MosquitoSgSporo	MosquitoOoSporo			PFL1515C		3
T157	L-Isoleucine + H+ <--> L-Isoleucine[a] + H+[a]			LS24	LS40	LS50	EryERing	EryLRing	EryETropho	EryLTropho	EryESchz	EryLSchz	EryMero	EryGameto	MosquitoSgSporo	MosquitoOoSporo			PFL1515C		3
Q00015_m	Oxygen + 4 Cytochrome-c <=> 4 Cytochrome-c-oxidized + 2 H2O + H+-pumped	mitochondrion		LS24	LS40	LS50	EryERing	EryLRing	EryETropho	EryLTropho	EryESchz	EryLSchz	EryMero	EryGameto	MosquitoSgSporo	MosquitoOoSporo	1.9.3.1	x	PF13_0327/PF14_0288/PF14_0331/PF14_0721/PFE0970W/PFI1365W/PFI1375W	AAA21148.1/AAB50214.1/AAD08639.1/AAD08646.1/AAH05895.1/BAA86510.1/BAG57249.1/BAG57522.1/BAG58338.1/BAG58712.1/BAG60984.1/CAD97781.1/EAW75182.1/EAW75184.1/EAW85603.1/EAW89957.1/NP_001156333.1/NP_001156334.1/NP_001294.2/NP_004366.1/NP_004367.2/NP_065764.1/NP_510870.1/Q12887.2	2
Q00127_a	Protein-L-cysteine + L-Cysteine --> L-Alanine + protein-S-sulfanylcysteine	apicoplast		LS24	LS40	LS50	EryERing	EryLRing	EryETropho	EryLTropho	EryESchz	EryLSchz	EryMero	EryGameto	MosquitoSgSporo	MosquitoOoSporo	2.8.1.7	x	MAL7P1.150/PF07_0068	2HDY/3GZD/AAD09187.2/AAF36816.1/AAH00586.2/AAH07891.1/AAH18471.1/AAK30157.1/AAY24221.1/AAY24333.1/BAA91659.1/BAD92695.1/BAD96959.1/BAG35220.1/BAG58209.1/BAG60637.1/BAG62626.1/BAG63382.1/BAG63421.1/CAA09424.1/CAM17713.1/EAW71135.1/EAW71136.1/EAW71137.1/EAW71138.1/EAW71139.1/NP_057594.3/NP_066923.3/XP_001165280.1/XP_001165316.1	2
R00158_a	ATP + UMP <=> ADP + UDP	apicoplast	rn00240 Pyrimidine metabolism	LS24	LS40	LS50	EryERing	EryLRing	EryETropho	EryLTropho	EryESchz	EryLSchz	EryMero	EryGameto	MosquitoSgSporo	MosquitoOoSporo	2.7.4.-/2.7.4.14/2.7.4.22/2.7.4.4	x	PFA0555C	1Z83/2AR7/2BWJ/2C9Y/AAH01116.1/AAH12467.2/AAH14961.1/AAH33896.1/AAH36666.1/AAH40224.1/AAH66944.1/AAO16520.2/AAP97143.1/AAP97224.1/AAP97322.1/BAA87913.1/BAC03558.1/BAD97221.1/BAG56775.1/BAG57577.1/BAG59426.1/BAG59564.1/BAG60470.1/BAG60709.1/CAI12606.1/CAI12607.1/CAI13469.1/CAI13470.1/EAW87706.1/EAW87708.1/EAW88549.1/EAX00476.1/EAX00477.1/EAX03847.1/EAX06377.1/EAX06378.1/EAX06539.1/EAX06870.1/EAX07…	2
R00497_c	ATP + gamma-L-Glutamyl-L-cysteine + Glycine <=> ADP + Orthophosphate + Glutathione	cytosol	rn00251 Glutamate metabolism/rn00480 Glutathione metabolism	LS24	LS40	LS50	EryERing	EryLRing	EryETropho	EryLTropho	EryESchz	EryLSchz	EryMero	EryGameto	MosquitoSgSporo	MosquitoOoSporo	6.3.2.3	x	PFE0605C	BAG35394.1/BAG75452.1/BAH11461.1/BAH12750.1/NP_000169.1	2
R00549_c	ATP + Riboflavin <=> ADP + FMN	cytosol	rn00740 Riboflavin metabolism	LS24	LS40	LS50	EryERing	EryLRing	EryETropho	EryLTropho	EryESchz	EryLSchz	EryMero	EryGameto	MosquitoSgSporo	MosquitoOoSporo	2.7.1.26	x	MAL13P1.292	1NB0/1Q9S/AAL79554.1/BAG38089.1/NP_060809.2/Q969G6.2	2
R00768_a	L-Glutamine + D-Fructose 6-phosphate <=> L-Glutamate + D-Glucosamine 6-phosphate	apicoplast	rn00251 Glutamate metabolism/rn00530 Aminosugars metabolism	LS24	LS40	LS50	EryERing	EryLRing	EryETropho	EryLTropho	EryESchz	EryLSchz	EryMero	EryGameto	MosquitoSgSporo	MosquitoOoSporo	2.6.1.16	x	PF10_0245	2V4M/2ZJ3/AAA58502.1/AAC27345.1/AAH00012.1/AAK15342.1/BAD96479.1/BAG37137.1/BAG50875.1/BAG51080.1/BAG60100.1/EAW53755.1/EAW99851.1/EAW99852.1/EAW99853.1/EAX05487.1/NP_002047.2/NP_002694.3/NP_005101.1/Q06210.3	2
R00772_c	D-Mannose 6-phosphate <=> D-Fructose 6-phosphate	cytosol		LS24	LS40	LS50	EryERing	EryLRing	EryETropho	EryLTropho	EryESchz	EryLSchz	EryMero	EryGameto	MosquitoSgSporo	MosquitoOoSporo	5.3.1.8	x	MAL8P1.156	AAH17351.1/AAM28199.1/BAG57385.1/BAG62912.1/BAG63680.1/EAW99295.1/EAW99297.1/EAW99298.1/NP_002426.1	2
R01397_c	Carbamoyl phosphate + L-Aspartate <=> Orthophosphate + N-Carbamoyl-L-aspartate	cytosol	rn00240 Pyrimidine metabolism/rn00252 Alanine and aspartate metabolism	LS24	LS40	LS50	EryERing	EryLRing	EryETropho	EryLTropho	EryESchz	EryLSchz	EryMero	EryGameto	MosquitoSgSporo	MosquitoOoSporo	2.1.3.2	x	MAL13P1.221	/1OTH/AAA51907.1/AAA59975.1/AAH14178.2/AAI07155.1/AAY24293.1/BAA00161.1/BAA11423.1/NP_000522.3/NP_004332.2	2
R01658_c	Dimethylallyl diphosphate + Isopentenyl diphosphate <=> Pyrophosphate + Geranyl diphosphate	cytosol	rn00100 Biosynthesis of steroids/rn00900 Terpenoid biosynthesis	LS24	LS40	LS50	EryERing	EryLRing	EryETropho	EryLTropho	EryESchz	EryLSchz	EryMero	EryGameto	MosquitoSgSporo	MosquitoOoSporo	2.5.1.1/2.5.1.10/2.5.1.29	x	PF11_0295	1YQ7/1ZW5/2F7M/2QIS/2RAH/3B7L/3CP6/AAA35820.1/AAA52423.1/BAA03523.2/BAG51125.1/CAA87327.1/EAW53075.1/EAX10009.1/NP_001129294.1/NP_001995.1	2
R01870_c	Orotidine 5'-phosphate + Pyrophosphate <=> Orotate + 5-Phospho-alpha-D-ribose 1-diphosphate	cytosol	rn00240 Pyrimidine metabolism	LS24	LS40	LS50	EryERing	EryLRing	EryETropho	EryLTropho	EryESchz	EryLSchz	EryMero	EryGameto	MosquitoSgSporo	MosquitoOoSporo	2.4.2.10	x	PFE0630C	AAA61256.1/ACH48228.1/ACH48230.1/ACH48232.1/BAA19920.1/BAA19921.1/BAA19923.1/NP_000364.1	2
R01890_c	CTP + Choline phosphate <=> Pyrophosphate + CDP-choline	cytosol	rn00564 Glycerophospholipid metabolism	LS24	LS40	LS50	EryERing	EryLRing	EryETropho	EryLTropho	EryESchz	EryLSchz	EryMero	EryGameto	MosquitoSgSporo	MosquitoOoSporo	2.7.7.15	x	MAL13P1.86	3ELB/AAA72127.1/AAC39754.1/AAH10075.1/AAH45634.2/BAG36238.1/BAG52690.1/BAG59022.1/BAG65334.1/BAH12702.1/BAH13541.1/BAH14756.1/EAW53656.1/EAW53659.1/EAW53660.1/EAW99022.1/NP_002852.1/NP_004836.2/NP_005008.2	2
R02003_c	Geranyl diphosphate + Isopentenyl diphosphate <=> Pyrophosphate + trans,trans-Farnesyl diphosphate	cytosol	rn00100 Biosynthesis of steroids/rn00900 Terpenoid biosynthesis	LS24	LS40	LS50	EryERing	EryLRing	EryETropho	EryLTropho	EryESchz	EryLSchz	EryMero	EryGameto	MosquitoSgSporo	MosquitoOoSporo	2.5.1.1/2.5.1.10/2.5.1.29	x	PF11_0295	1YQ7/1ZW5/2F7M/2QIS/2RAH/3B7L/3CP6/AAA35820.1/AAA52423.1/BAA03523.2/BAG51125.1/CAA87327.1/EAW53075.1/EAX10009.1/NP_001129294.1/NP_001995.1	2
R02918_a	ATP + L-Tyrosine + tRNA(Tyr) <=> AMP + Pyrophosphate + L-Tyrosyl-tRNA(Tyr)	apicoplast	rn00400 Phenylalanine, tyrosine and tryptophan biosynthesis/rn00970 Aminoacyl-tRNA biosynthesis	LS24	LS40	LS50	EryERing	EryLRing	EryETropho	EryLTropho	EryESchz	EryLSchz	EryMero	EryGameto	MosquitoSgSporo	MosquitoOoSporo	6.1.1.1	x	MAL8P1.125/PF11_0181	2PID/AAD27714.1/NP_001035526.1	2
R02918_c	ATP + L-Tyrosine + tRNA(Tyr) <=> AMP + Pyrophosphate + L-Tyrosyl-tRNA(Tyr)	cytosol	rn00400 Phenylalanine, tyrosine and tryptophan biosynthesis/rn00970 Aminoacyl-tRNA biosynthesis	LS24	LS40	LS50	EryERing	EryLRing	EryETropho	EryLTropho	EryESchz	EryLSchz	EryMero	EryGameto	MosquitoSgSporo	MosquitoOoSporo	6.1.1.1	x	MAL8P1.125/PF11_0181	2PID/AAD27714.1/NP_001035526.1	2
R02918_m	ATP + L-Tyrosine + tRNA(Tyr) <=> AMP + Pyrophosphate + L-Tyrosyl-tRNA(Tyr)	mitochondrion	rn00400 Phenylalanine, tyrosine and tryptophan biosynthesis/rn00970 Aminoacyl-tRNA biosynthesis	LS24	LS40	LS50	EryERing	EryLRing	EryETropho	EryLTropho	EryESchz	EryLSchz	EryMero	EryGameto	MosquitoSgSporo	MosquitoOoSporo	6.1.1.1	x	MAL8P1.125/PF11_0181	2PID/AAD27714.1/NP_001035526.1	2
R03197_a	Uroporphyrinogen III <=> Coproporphyrinogen III + 4 CO2	apicoplast	rn00860 Porphyrin and chlorophyll metabolism	LS24	LS40	LS50	EryERing	EryLRing	EryETropho	EryLTropho	EryESchz	EryLSchz	EryMero	EryGameto	MosquitoSgSporo	MosquitoOoSporo	4.1.1.37	x	PFF0360W	1JPH/1JPI/1JPK/1R3R/1R3S/1R3V/1R3W/2Q71/3GVV/3GW0/3GW3/AAA61258.1/AAB59456.1/AAC50482.1/AAD04167.1/AAD04168.1/AAH01778.1/BAF98769.1/BAG57136.1/BAG58268.1/CAI16439.1/CAI16441.1/EAX07008.1/NP_000365.3	2
R03220_a	Coproporphyrinogen III + Oxygen <=> Protoporphyrinogen IX + 2 CO2 + 2 H2O	apicoplast	rn00860 Porphyrin and chlorophyll metabolism	LS24	LS40	LS50	EryERing	EryLRing	EryETropho	EryLTropho	EryESchz	EryLSchz	EryMero	EryGameto	MosquitoSgSporo	MosquitoOoSporo	1.3.3.3	x	PF11_0436	2AEX/AAH17210.1/AAH23554.1/BAA04033.1/BAG61597.1/CAA82250.1/NP_000088.3	2
R03656_a	ATP + L-Isoleucine + tRNA(Ile) <=> AMP + Pyrophosphate + L-Isoleucyl-tRNA(Ile)	apicoplast	rn00290 Valine, leucine and isoleucine biosynthesis/rn00970 Aminoacyl-tRNA biosynthesis	LS24	LS40	LS50	EryERing	EryLRing	EryETropho	EryLTropho	EryESchz	EryLSchz	EryMero	EryGameto	MosquitoSgSporo	MosquitoOoSporo	6.1.1.5	x	PF13_0179	/AAA80153.1/AAA81332.1/AAF29582.1/AAH08318.2/AAH08844.2/AAH09355.2/AAH10218.2/AAH12808.1/AAH40376.2/AAH47880.3/AAH65552.1/AAH73838.1/AAI12055.1/AAI43537.1/BAA04877.2/BAA05835.1/BAA91544.1/BAA95147.1/BAB14164.1/BAB15191.1/BAB67778.1/BAD92471.1/BAD92716.1/BAF84121.1/BAG38088.1/BAG57195.1/BAG61844.1/BAG62834.1/BAG63973.1/BAG65557.1/CAA41990.1/CAD97659.1/CAD97671.1/CAD98022.1/CAI16198.1/CAI16199.1/CA…	2
R03656_c	ATP + L-Isoleucine + tRNA(Ile) <=> AMP + Pyrophosphate + L-Isoleucyl-tRNA(Ile)	cytosol	rn00290 Valine, leucine and isoleucine biosynthesis/rn00970 Aminoacyl-tRNA biosynthesis	LS24	LS40	LS50	EryERing	EryLRing	EryETropho	EryLTropho	EryESchz	EryLSchz	EryMero	EryGameto	MosquitoSgSporo	MosquitoOoSporo	6.1.1.5	x	PF13_0179	/AAA80153.1/AAA81332.1/AAF29582.1/AAH08318.2/AAH08844.2/AAH09355.2/AAH10218.2/AAH12808.1/AAH40376.2/AAH47880.3/AAH65552.1/AAH73838.1/AAI12055.1/AAI43537.1/BAA04877.2/BAA05835.1/BAA91544.1/BAA95147.1/BAB14164.1/BAB15191.1/BAB67778.1/BAD92471.1/BAD92716.1/BAF84121.1/BAG38088.1/BAG57195.1/BAG61844.1/BAG62834.1/BAG63973.1/BAG65557.1/CAA41990.1/CAD97659.1/CAD97671.1/CAD98022.1/CAI16198.1/CAI16199.1/CA…	2
R03656_m	ATP + L-Isoleucine + tRNA(Ile) <=> AMP + Pyrophosphate + L-Isoleucyl-tRNA(Ile)	mitochondrion	rn00290 Valine, leucine and isoleucine biosynthesis/rn00970 Aminoacyl-tRNA biosynthesis	LS24	LS40	LS50	EryERing	EryLRing	EryETropho	EryLTropho	EryESchz	EryLSchz	EryMero	EryGameto	MosquitoSgSporo	MosquitoOoSporo	6.1.1.5	x	PF13_0179	/AAA80153.1/AAA81332.1/AAF29582.1/AAH08318.2/AAH08844.2/AAH09355.2/AAH10218.2/AAH12808.1/AAH40376.2/AAH47880.3/AAH65552.1/AAH73838.1/AAI12055.1/AAI43537.1/BAA04877.2/BAA05835.1/BAA91544.1/BAA95147.1/BAB14164.1/BAB15191.1/BAB67778.1/BAD92471.1/BAD92716.1/BAF84121.1/BAG38088.1/BAG57195.1/BAG61844.1/BAG62834.1/BAG63973.1/BAG65557.1/CAA41990.1/CAD97659.1/CAD97671.1/CAD98022.1/CAI16198.1/CAI16199.1/CA…	2
R03658_a	ATP + L-Lysine + tRNA(Lys) <=> AMP + Pyrophosphate + L-Lysyl-tRNA	apicoplast	rn00970 Aminoacyl-tRNA biosynthesis/rn00300 Lysine biosynthesis	LS24	LS40	LS50	EryERing	EryLRing	EryETropho	EryLTropho	EryESchz	EryLSchz	EryMero	EryGameto	MosquitoSgSporo	MosquitoOoSporo	6.1.1.6	x	PF13_0262	3BJU/AAA35567.1/AAG30114.1/AAI07750.1/AAX07827.1/AAY15029.1/BAA06688.1/BAA91658.1/BAB14197.1/BAB14228.1/BAC86604.1/BAD96196.1/BAD96555.1/BAF83562.1/BAG51837.1/BAG60122.1/CAH18669.1/EAW63049.1/EAW75062.1/EAW90960.1/EAW95619.1/EAW95621.1/EAW95623.1/EAX08668.1/EAX11618.1/NP_001123561.1/NP_001340.2/NP_004530.1/NP_005539.1/NP_060592.2/NP_078954.4/Q96I59.2	2
R03658_c	ATP + L-Lysine + tRNA(Lys) <=> AMP + Pyrophosphate + L-Lysyl-tRNA	cytosol	rn00970 Aminoacyl-tRNA biosynthesis/rn00300 Lysine biosynthesis	LS24	LS40	LS50	EryERing	EryLRing	EryETropho	EryLTropho	EryESchz	EryLSchz	EryMero	EryGameto	MosquitoSgSporo	MosquitoOoSporo	6.1.1.6	x	PF13_0262	3BJU/AAA35567.1/AAG30114.1/AAI07750.1/AAX07827.1/AAY15029.1/BAA06688.1/BAA91658.1/BAB14197.1/BAB14228.1/BAC86604.1/BAD96196.1/BAD96555.1/BAF83562.1/BAG51837.1/BAG60122.1/CAH18669.1/EAW63049.1/EAW75062.1/EAW90960.1/EAW95619.1/EAW95621.1/EAW95623.1/EAX08668.1/EAX11618.1/NP_001123561.1/NP_001340.2/NP_004530.1/NP_005539.1/NP_060592.2/NP_078954.4/Q96I59.2	2
R03658_m	ATP + L-Lysine + tRNA(Lys) <=> AMP + Pyrophosphate + L-Lysyl-tRNA	mitochondrion	rn00970 Aminoacyl-tRNA biosynthesis/rn00300 Lysine biosynthesis	LS24	LS40	LS50	EryERing	EryLRing	EryETropho	EryLTropho	EryESchz	EryLSchz	EryMero	EryGameto	MosquitoSgSporo	MosquitoOoSporo	6.1.1.6	x	PF13_0262	3BJU/AAA35567.1/AAG30114.1/AAI07750.1/AAX07827.1/AAY15029.1/BAA06688.1/BAA91658.1/BAB14197.1/BAB14228.1/BAC86604.1/BAD96196.1/BAD96555.1/BAF83562.1/BAG51837.1/BAG60122.1/CAH18669.1/EAW63049.1/EAW75062.1/EAW90960.1/EAW95619.1/EAW95621.1/EAW95623.1/EAX08668.1/EAX11618.1/NP_001123561.1/NP_001340.2/NP_004530.1/NP_005539.1/NP_060592.2/NP_078954.4/Q96I59.2	2
R03659_a	ATP + L-Methionine + tRNA(Met) <=> AMP + Pyrophosphate + L-Methionyl-tRNA	apicoplast	rn00970 Aminoacyl-tRNA biosynthesis/rn00271 Methionine metabolism	LS24	LS40	LS50	EryERing	EryLRing	EryETropho	EryLTropho	EryESchz	EryLSchz	EryMero	EryGameto	MosquitoSgSporo	MosquitoOoSporo	6.1.1.10	x	PF10_0053/PF10_0340/PF14_0401	/AAA80153.1/AAA81332.1/AAH08844.2/AAH09115.1/AAH09355.2/AAH10218.2/AAH12808.1/AAH15011.1/AAH40376.2/AAH40934.1/AAH47880.3/AAH65552.1/AAH73838.1/AAI12055.1/AAI43537.1/BAA04877.2/BAA05835.1/BAA91544.1/BAA92590.1/BAA95147.1/BAA95667.1/BAB14164.1/BAB14674.1/BAB15191.1/BAB67778.1/BAC92749.1/BAD92471.1/BAD92716.1/BAD96487.1/BAF83546.1/BAF84121.1/BAG37619.1/BAG38088.1/BAG53819.1/BAG57172.1/BAG57195.1/BA…	2
R03659_c	ATP + L-Methionine + tRNA(Met) <=> AMP + Pyrophosphate + L-Methionyl-tRNA	cytosol	rn00970 Aminoacyl-tRNA biosynthesis/rn00271 Methionine metabolism	LS24	LS40	LS50	EryERing	EryLRing	EryETropho	EryLTropho	EryESchz	EryLSchz	EryMero	EryGameto	MosquitoSgSporo	MosquitoOoSporo	6.1.1.10	x	PF10_0053/PF10_0340/PF14_0401	/AAA80153.1/AAA81332.1/AAH08844.2/AAH09115.1/AAH09355.2/AAH10218.2/AAH12808.1/AAH15011.1/AAH40376.2/AAH40934.1/AAH47880.3/AAH65552.1/AAH73838.1/AAI12055.1/AAI43537.1/BAA04877.2/BAA05835.1/BAA91544.1/BAA92590.1/BAA95147.1/BAA95667.1/BAB14164.1/BAB14674.1/BAB15191.1/BAB67778.1/BAC92749.1/BAD92471.1/BAD92716.1/BAD96487.1/BAF83546.1/BAF84121.1/BAG37619.1/BAG38088.1/BAG53819.1/BAG57172.1/BAG57195.1/BA…	2
R03659_m	ATP + L-Methionine + tRNA(Met) <=> AMP + Pyrophosphate + L-Methionyl-tRNA	mitochondrion	rn00970 Aminoacyl-tRNA biosynthesis/rn00271 Methionine metabolism	LS24	LS40	LS50	EryERing	EryLRing	EryETropho	EryLTropho	EryESchz	EryLSchz	EryMero	EryGameto	MosquitoSgSporo	MosquitoOoSporo	6.1.1.10	x	PF10_0053/PF10_0340/PF14_0401	/AAA80153.1/AAA81332.1/AAH08844.2/AAH09115.1/AAH09355.2/AAH10218.2/AAH12808.1/AAH15011.1/AAH40376.2/AAH40934.1/AAH47880.3/AAH65552.1/AAH73838.1/AAI12055.1/AAI43537.1/BAA04877.2/BAA05835.1/BAA91544.1/BAA92590.1/BAA95147.1/BAA95667.1/BAB14164.1/BAB14674.1/BAB15191.1/BAB67778.1/BAC92749.1/BAD92471.1/BAD92716.1/BAD96487.1/BAF83546.1/BAF84121.1/BAG37619.1/BAG38088.1/BAG53819.1/BAG57172.1/BAG57195.1/BA…	2
R03664_a	ATP + L-Tryptophan + tRNA(Trp) <=> AMP + Pyrophosphate + L-Tryptophanyl-tRNA(Trp)	apicoplast	rn00970 Aminoacyl-tRNA biosynthesis/rn00380 Tryptophan metabolism	LS24	LS40	LS50	EryERing	EryLRing	EryETropho	EryLTropho	EryESchz	EryLSchz	EryMero	EryGameto	MosquitoSgSporo	MosquitoOoSporo	6.1.1.2	x	PF13_0205/PFL2485C	1O5T/1R6T/1R6U/1ULH/2AKE/2AZX/2QUH/2QUJ/AAA61298.1/AAH44575.1/AAH95453.1/BAD96917.1/BAG62020.1/BAH12434.1/BAH13063.1/CAA44450.1/CAB94198.1/CAB94199.1/NP_004175.2/NP_056651.1/NP_957715.1/NP_998810.1/XP_001143174.1/XP_001714739.2/XP_001715626.1/XP_942764.3	2
R03664_c	ATP + L-Tryptophan + tRNA(Trp) <=> AMP + Pyrophosphate + L-Tryptophanyl-tRNA(Trp)	cytosol	rn00970 Aminoacyl-tRNA biosynthesis/rn00380 Tryptophan metabolism	LS24	LS40	LS50	EryERing	EryLRing	EryETropho	EryLTropho	EryESchz	EryLSchz	EryMero	EryGameto	MosquitoSgSporo	MosquitoOoSporo	6.1.1.2	x	PF13_0205/PFL2485C	1O5T/1R6T/1R6U/1ULH/2AKE/2AZX/2QUH/2QUJ/AAA61298.1/AAH44575.1/AAH95453.1/BAD96917.1/BAG62020.1/BAH12434.1/BAH13063.1/CAA44450.1/CAB94198.1/CAB94199.1/NP_004175.2/NP_056651.1/NP_957715.1/NP_998810.1/XP_001143174.1/XP_001714739.2/XP_001715626.1/XP_942764.3	2
R03664_m	ATP + L-Tryptophan + tRNA(Trp) <=> AMP + Pyrophosphate + L-Tryptophanyl-tRNA(Trp)	mitochondrion	rn00970 Aminoacyl-tRNA biosynthesis/rn00380 Tryptophan metabolism	LS24	LS40	LS50	EryERing	EryLRing	EryETropho	EryLTropho	EryESchz	EryLSchz	EryMero	EryGameto	MosquitoSgSporo	MosquitoOoSporo	6.1.1.2	x	PF13_0205/PFL2485C	1O5T/1R6T/1R6U/1ULH/2AKE/2AZX/2QUH/2QUJ/AAA61298.1/AAH44575.1/AAH95453.1/BAD96917.1/BAG62020.1/BAH12434.1/BAH13063.1/CAA44450.1/CAB94198.1/CAB94199.1/NP_004175.2/NP_056651.1/NP_957715.1/NP_998810.1/XP_001143174.1/XP_001714739.2/XP_001715626.1/XP_942764.3	2
R04989_m	2-Octaprenyl-6-methoxyphenol + Oxygen + NADPH <=> 2-Octaprenyl-6-methoxy-1,4-benzoquinone + NADP+ + H2O	mitochondrion	rn00130 Ubiquinone biosynthesis	LS24	LS40	LS50	EryERing	EryLRing	EryETropho	EryLTropho	EryESchz	EryLSchz	EryMero	EryGameto	MosquitoSgSporo	MosquitoOoSporo	1.13.12.-/1.14.13.-/1.14.3.-	x	PF08_0068	BAD96685.1/NP_872282.1	2
R04990_m	2-Octaprenyl-6-methoxy-1,4-benzoquinone + S-Adenosyl-L-methionine <=> 2-Octaprenyl-3-methyl-6-methoxy-1,4-benzoquinone + S-Adenosyl-L-homocysteine	mitochondrion	rn00130 Ubiquinone biosynthesis	LS24	LS40	LS50	EryERing	EryLRing	EryETropho	EryLTropho	EryESchz	EryLSchz	EryMero	EryGameto	MosquitoSgSporo	MosquitoOoSporo	2.1.1.-	x	PFB0220W	AAF20268.1/AAH04916.2/BAB14913.1/BAB71567.1/BAD96330.1/BAG38046.1/BAG60484.1/CAB43300.1/CAI46073.1/NP_054752.3/NP_115690.3	2
R05329_c	[eIF5A-precursor]-lysine + Spermidine <=> [eIF5A-precursor]-deoxyhypusine + 1,3-Diaminopropane	cytosol		LS24	LS40	LS50	EryERing	EryLRing	EryETropho	EryLTropho	EryESchz	EryLSchz	EryMero	EryGameto	MosquitoSgSporo	MosquitoOoSporo	2.5.1.46	x	PF14_0125	1DHS/AAA96151.1/AAB02175.1/AAB02179.1/AAR24620.1/BAG62212.1/BAG65534.1/EAW84289.1/EAW84291.1/NP_001921.1/NP_037538.1/NP_037539.1	2
Q00019_c	Geranylgeranyl-diphosphate + Protein-L-cysteine --> S-geranylgeranyl-protein + Pyrophosphate	cytosol		LS24	LS40	LS50	EryERing	EryLRing	EryETropho	EryLTropho	EryESchz	EryLSchz	EryMero	EryGameto	MosquitoSgSporo	MosquitoOoSporo	2.5.1.59/2.5.1.60		PF14_0403/PFL0695C/PFL2050W	AAH53622.1/BAF84036.1/BAG64331.1/CAD98099.1/CAG46596.1/CAI10945.2/EAW63188.1/EAW66041.1/EAW66042.1/NP_001093136.1/NP_878256.1	1
Q00117_c	ATP + Octadecanoic-acid + CoA <=> AMP + Stearoyl-CoA + Diphosphate	cytosol		LS24	LS40	LS50	EryERing	EryLRing	EryETropho	EryLTropho	EryESchz	EryLSchz	EryMero	EryGameto	MosquitoSgSporo	MosquitoOoSporo	6.2.1.3		MAL13P1.485/PF14_0751/PF14_0761/PFC0050C/PFD0085C/PFE1250W/PFF0945C/PFL1880W/PFL2570W	AAB00959.1/AAD17853.1/AAD47199.1/AAG49398.1/AAH14123.1/AAH22027.1/AAH26161.1/AAH26290.1/AAH47453.1/AAQ89126.1/AAZ30712.1/AAZ30713.1/AAZ30714.1/BAA31606.2/BAA37142.1/BAA74860.1/BAA74868.2/BAA86054.1/BAB71476.1/BAB86900.1/BAC04704.1/BAF85487.1/BAG37060.1/BAG37108.1/BAG37187.1/BAG50918.1/BAG51167.1/BAG51439.1/BAG53676.1/BAG57517.1/BAG57574.1/BAG58000.1/BAG58247.1/BAG61931.1/BAG62317.1/BAG63242.1/BAG…	1
Q00118_c	ATP + (9Z)-Octadecanoic-acid + CoA <=> AMP + Oleoyl-CoA + Diphosphate	cytosol		LS24	LS40	LS50	EryERing	EryLRing	EryETropho	EryLTropho	EryESchz	EryLSchz	EryMero	EryGameto	MosquitoSgSporo	MosquitoOoSporo	6.2.1.3		MAL13P1.485/PF14_0751/PF14_0761/PFC0050C/PFD0085C/PFE1250W/PFF0945C/PFL1880W/PFL2570W	AAB00959.1/AAD17853.1/AAD47199.1/AAG49398.1/AAH14123.1/AAH22027.1/AAH26161.1/AAH26290.1/AAH47453.1/AAQ89126.1/AAZ30712.1/AAZ30713.1/AAZ30714.1/BAA31606.2/BAA37142.1/BAA74860.1/BAA74868.2/BAA86054.1/BAB71476.1/BAB86900.1/BAC04704.1/BAF85487.1/BAG37060.1/BAG37108.1/BAG37187.1/BAG50918.1/BAG51167.1/BAG51439.1/BAG53676.1/BAG57517.1/BAG57574.1/BAG58000.1/BAG58247.1/BAG61931.1/BAG62317.1/BAG63242.1/BAG…	1
Q00119_c	ATP + Linoleate + CoA <=> AMP + Linoleoyl-CoA + Diphosphate	cytosol		LS24	LS40	LS50	EryERing	EryLRing	EryETropho	EryLTropho	EryESchz	EryLSchz	EryMero	EryGameto	MosquitoSgSporo	MosquitoOoSporo	6.2.1.3		MAL13P1.485/PF14_0751/PF14_0761/PFC0050C/PFD0085C/PFE1250W/PFF0945C/PFL1880W/PFL2570W	AAB00959.1/AAD17853.1/AAD47199.1/AAG49398.1/AAH14123.1/AAH22027.1/AAH26161.1/AAH26290.1/AAH47453.1/AAQ89126.1/AAZ30712.1/AAZ30713.1/AAZ30714.1/BAA31606.2/BAA37142.1/BAA74860.1/BAA74868.2/BAA86054.1/BAB71476.1/BAB86900.1/BAC04704.1/BAF85487.1/BAG37060.1/BAG37108.1/BAG37187.1/BAG50918.1/BAG51167.1/BAG51439.1/BAG53676.1/BAG57517.1/BAG57574.1/BAG58000.1/BAG58247.1/BAG61931.1/BAG62317.1/BAG63242.1/BAG…	1
Q00128_a	2 Fe2+ + Reduced-ferredoxin + protein-S-sulfanylcysteine --> Oxidized-ferredoxin + Fe-S-complex + Protein-L-cysteine	apicoplast		LS24	LS40	LS50	EryERing	EryLRing	EryETropho	EryLTropho	EryESchz	EryLSchz	EryMero	EryGameto	MosquitoSgSporo	MosquitoOoSporo			MAL13P1.95/PF14_0518/PFB0320C/PFE1135W/PFI1050C/PFI1835C	AAG59854.1/AAH15771.2/AAH32893.1/CAD39021.1/CAD62580.1/EAW62713.1/EAW81179.1/EAW84894.1/NP_112202.2/NP_919255.2	1
Q00128_m	2 Fe2+ + Reduced-ferredoxin + protein-S-sulfanylcysteine --> Oxidized-ferredoxin + Fe-S-complex + Protein-L-cysteine	mitochondrion		LS24	LS40	LS50	EryERing	EryLRing	EryETropho	EryLTropho	EryESchz	EryLSchz	EryMero	EryGameto	MosquitoSgSporo	MosquitoOoSporo			MAL13P1.540/MAL13P1.95/MAL8P1.78/PF11_0258/PF11_0351/PF14_0518/PFB0320C/PFC0205C/PFC1005C/PFE1135W/PFI0985C/PFI1050C/PFI1835C/PFL0705C	1HJO/1S3X/2E88/2E8A/3D2E/3D2F/3FE1/3FZF/3GDQ/AAA02807.1/AAA52614.1/AAA52697.1/AAA63228.1/AAA67526.1/AAC18044.1/AAD11466.1/AAD21815.1/AAD21816.1/AAD21817.1/AAF13605.1/AAG59854.1/AAH00478.1/AAH07276.2/AAH15771.2/AAH17726.1/AAH30634.1/AAH32893.1/AAH34483.1/AAH36107.1/AAH72436.1/BAA13192.2/BAA32521.1/BAA34779.1/BAA75062.1/BAA75063.1/BAD92388.1/BAD93055.1/BAD96348.1/BAD96476.1/BAD96478.1/BAD96505.1/BA…	1
R00084_a	4 Porphobilinogen + H2O <=> Hydroxymethylbilane + 4 NH3	apicoplast	rn00860 Porphyrin and chlorophyll metabolism	LS24	LS40	LS50	EryERing	EryLRing	EryETropho	EryLTropho	EryESchz	EryLSchz	EryMero	EryGameto	MosquitoSgSporo	MosquitoOoSporo	2.5.1.61		PFL0480W	3ECR/3EQ1/AAA60029.1/AAA60030.1/ABI36594.1/BAD36778.1/CAA27801.1/CAA28499.1/EAW67448.1/EAW67449.1/EAW67450.1/NP_000181.2/NP_001019553.1	1
R00130_a	ATP + Dephospho-CoA <=> ADP + CoA	apicoplast	rn00770 Pantothenate and CoA biosynthesis	LS24	LS40	LS50	EryERing	EryLRing	EryETropho	EryLTropho	EryESchz	EryLSchz	EryMero	EryGameto	MosquitoSgSporo	MosquitoOoSporo	2.7.1.24		PF14_0415	/AAH06354.1/AAH06472.1/AAL50813.1/BAB15508.1/BAF83444.1/BAG36775.1/EAW60840.1/NP_001035994.1/NP_001035996.1/NP_001035997.2/NP_079095.3	1
R00161_c	ATP + FMN <=> Pyrophosphate + FAD	cytosol	rn00740 Riboflavin metabolism	LS24	LS40	LS50	EryERing	EryLRing	EryETropho	EryLTropho	EryESchz	EryLSchz	EryMero	EryGameto	MosquitoSgSporo	MosquitoOoSporo	2.7.7.2		PF10_0147	AAB50199.1/AAH11378.1/AAH20253.1/BAG52181.1/CAI13258.1/CAI13264.1/EAW53156.1/NP_079483.3/NP_958800.1	1
R00177_c	Orthophosphate + Pyrophosphate + S-Adenosyl-L-methionine <=> ATP + L-Methionine + H2O	cytosol	rn00271 Methionine metabolism	LS24	LS40	LS50	EryERing	EryLRing	EryETropho	EryLTropho	EryESchz	EryLSchz	EryMero	EryGameto	MosquitoSgSporo	MosquitoOoSporo	2.5.1.6		PFI1090W	2OBV/2P02/BAA08355.1/BAF83509.1/BAG57519.1/BAG60107.1/BAG60136.1/BAG64814.1/CAI13696.1/EAW99512.1/NP_000420.1/NP_005902.1/XP_001167526.1	1
R00310_m	Protoporphyrin + Fe2+ <=> Heme + 2 H+	mitochondrion	rn00860 Porphyrin and chlorophyll metabolism	LS24	LS40	LS50	EryERing	EryLRing	EryETropho	EryLTropho	EryESchz	EryLSchz	EryMero	EryGameto	MosquitoSgSporo	MosquitoOoSporo	4.99.1.1		MAL13P1.326	1HRK/2HRE/2PNJ/2PO5/2PO7/2QD2/2QD3/AAV38762.1/BAA00628.1/BAC03882.1/BAD96910.1/BAG61566.1/CAE11869.1/NP_000131.2/NP_001012533.1	1
R00332_c	ATP + GMP <=> ADP + GDP	cytosol	rn00230 Purine metabolism	LS24	LS40	LS50	EryERing	EryLRing	EryETropho	EryLTropho	EryESchz	EryLSchz	EryMero	EryGameto	MosquitoSgSporo	MosquitoOoSporo	2.7.4.8		PFI1420W	AAB04949.1/AAB36964.1/AAB61453.1/AAD45919.2/AAD56173.1/AAH07369.2/AAH38105.1/AAH40533.1/AAH95485.1/AAI32786.1/AAI44207.1/AAI44652.1/AAV35469.1/AAY15057.1/BAA86546.1/BAB14172.1/BAB69012.1/BAD18399.1/BAD92565.1/BAD92773.1/BAD97116.1/BAF83929.1/BAG51907.1/BAG57339.1/BAG57760.1/BAG57902.1/BAG57959.1/BAG60779.1/BAG61046.1/BAG61302.1/BAG61329.1/BAG61470.1/BAG62315.1/BAG63996.1/BAG64217.1/BAG64433.1/BAG…	1
R00840_c	Inositol 1-phosphate <=> D-Glucose 6-phosphate	cytosol	rn00521 Streptomycin biosynthesis/rn00562 Inositol phosphate metabolism	LS24	LS40	LS50	EryERing	EryLRing	EryETropho	EryLTropho	EryESchz	EryLSchz	EryMero	EryGameto	MosquitoSgSporo	MosquitoOoSporo	5.5.1.4		PFE0585C	AAG35698.1/AAH04320.1/AAH66902.1/AAP97151.1/BAA91626.1/BAG52493.1/BAG52722.1/BAH12239.1/CAB70904.1/EAW84703.1/EAW84704.1/EAW84706.1/NP_057452.1	1
R00885_c	GTP + D-Mannose 1-phosphate <=> Pyrophosphate + GDP-mannose	cytosol	rn00051 Fructose and mannose metabolism	LS24	LS40	LS50	EryERing	EryLRing	EryETropho	EryLTropho	EryESchz	EryLSchz	EryMero	EryGameto	MosquitoSgSporo	MosquitoOoSporo	2.7.7.13		PF14_0774	AAD38517.1/AAH18728.1/BAA91460.1/BAB14770.1/BAD92829.1/BAD96671.1/BAF83360.1/BAG58922.1/CAD38962.1/CAI23133.1/EAW65012.1/EAW70756.1/EAW70759.1/EAX07011.1/NP_037466.2/NP_037467.2/NP_065098.1/NP_068806.1/Q9Y5P6.2	1
R01007_c	UDP-N-acetyl-D-glucosamine + Dolichyl phosphate <=> UMP + N-Acetyl-D-glucosaminyldiphosphodolichol	cytosol		LS24	LS40	LS50	EryERing	EryLRing	EryETropho	EryLTropho	EryESchz	EryLSchz	EryMero	EryGameto	MosquitoSgSporo	MosquitoOoSporo	2.7.8.15		PFC0935C	AAG43168.1/AAH47771.1/BAG35646.1/BAG54694.1/BAG63385.1/CAB04787.1/NP_001373.2	1
R01009_c	GDP-mannose + Dolichyl phosphate <=> GDP + Dolichyl phosphate D-mannose	cytosol	rn00510 N-Glycan biosynthesis	LS24	LS40	LS50	EryERing	EryLRing	EryETropho	EryLTropho	EryESchz	EryLSchz	EryMero	EryGameto	MosquitoSgSporo	MosquitoOoSporo	2.4.1.83		PF11_0427	AAC98797.1/AAG09682.1/AAH08466.1/AAH14789.1/BAA25647.1/BAG61179.1/CAD38585.1/CAI23324.1/CAI23326.2/CAI23327.2/EAW64267.1/EAW75607.1/EAW75608.1/EAW75609.1/EAX08577.1/NP_003850.1/NP_037470.1/NP_473451.3	1
R01049_c	ATP + D-Ribose 5-phosphate <=> AMP + 5-Phospho-alpha-D-ribose 1-diphosphate	cytosol	rn00030 Pentose phosphate pathway/rn00230 Purine metabolism	LS24	LS40	LS50	EryERing	EryLRing	EryETropho	EryLTropho	EryESchz	EryLSchz	EryMero	EryGameto	MosquitoSgSporo	MosquitoOoSporo	2.7.6.1		PF13_0143	2C4K/2H06/2H07/2H08/2JI4/AAH30019.2/AAH62797.2/AAI43476.1/BAA05675.1/BAA05676.1/BAA09612.1/BAC86540.1/BAD96889.1/BAG35584.1/BAG35912.1/BAG36057.1/BAG60443.1/BAG64840.1/BAG65341.1/BAH14838.1/CAI42172.1/CAI42174.1/EAW50433.1/EAW50434.1/EAW93700.1/EAW93988.1/EAW98805.1/NP_001032835.1/NP_001034180.1/NP_002755.1/NP_002756.1/NP_002757.2/NP_002758.1/NP_787082.1/Q14558.2/XP_001725438.1	1
R01083_c	N6-(1,2-Dicarboxyethyl)-AMP <=> Fumarate + AMP	cytosol	rn00252 Alanine and aspartate metabolism/rn00230 Purine metabolism	LS24	LS40	LS50	EryERing	EryLRing	EryETropho	EryLTropho	EryESchz	EryLSchz	EryMero	EryGameto	MosquitoSgSporo	MosquitoOoSporo	4.3.2.2		PFB0295W	/2J91/2VD6/3E04/AAA52483.1/AAB00076.1/AAC83935.1/BAF83780.1/BAG60458.1/CAX14039.1/EAW60377.1/EAW70090.1/EAW70091.1/EAW70093.1/NP_000017.1/NP_000134.2/NP_001116850.1	1
R01195_m	Reduced ferredoxin + NADP+ <=> Oxidized ferredoxin + NADPH + H+	mitochondrion		LS24	LS40	LS50	EryERing	EryLRing	EryETropho	EryLTropho	EryESchz	EryLSchz	EryMero	EryGameto	MosquitoSgSporo	MosquitoOoSporo	1.18.1.2/1.18.1.3		PF11_0407	AAB59497.1/AAB59498.1/BAG52818.1/BAG56748.1/BAG56750.1/BAG58287.1/BAG61016.1/BAG63236.1/BAH13598.1/EAW89207.1/NP_004101.2/NP_077728.2	1
R01280_c	ATP + Hexadecanoic acid + CoA <=> AMP + Palmitoyl-CoA + Pyrophosphate	cytosol	rn00071 Fatty acid metabolism	LS24	LS40	LS50	EryERing	EryLRing	EryETropho	EryLTropho	EryESchz	EryLSchz	EryMero	EryGameto	MosquitoSgSporo	MosquitoOoSporo	6.2.1.3		MAL13P1.485/PF14_0751/PF14_0761/PFC0050C/PFD0085C/PFE1250W/PFF0945C/PFL1880W/PFL2570W	AAB00959.1/AAD17853.1/AAD47199.1/AAG49398.1/AAH14123.1/AAH22027.1/AAH26161.1/AAH26290.1/AAH47453.1/AAQ89126.1/AAZ30712.1/AAZ30713.1/AAZ30714.1/BAA31606.2/BAA37142.1/BAA74860.1/BAA74868.2/BAA86054.1/BAB71476.1/BAB86900.1/BAC04704.1/BAF85487.1/BAG37060.1/BAG37108.1/BAG37187.1/BAG50918.1/BAG51167.1/BAG51439.1/BAG53676.1/BAG57517.1/BAG57574.1/BAG58000.1/BAG58247.1/BAG61931.1/BAG62317.1/BAG63242.1/BAG…	1
R01626_a	Malonyl-CoA + Acyl-carrier protein <=> CoA + Malonyl-[acyl-carrier protein]	apicoplast	rn00061 Fatty acid biosynthesis	LS24	LS40	LS50								EryGameto		MosquitoOoSporo	2.3.1.39/2.3.1.85/2.3.1.86	x	PF13_0066	2C2N/AAH42195.2/NP_055322.1/NP_775738.3	1
R01802_c	CDP-diacylglycerol + myo-Inositol <=> CMP + 1-Phosphatidyl-D-myo-inositol	cytosol	rn00564 Glycerophospholipid metabolism/rn04070 Phosphatidylinositol signaling system	LS24	LS40	LS50	EryERing	EryLRing	EryETropho	EryLTropho	EryESchz	EryLSchz	EryMero	EryGameto	MosquitoSgSporo	MosquitoOoSporo	2.7.8.11		MAL13P1.82	AAD44019.1/AAF61194.1/BAD18505.1/BAD96396.1/BAG51187.1/BAG54756.1/BAG62462.1/CAH10403.1/EAW56469.1/NP_006081.1/NP_006310.1/XP_001145072.1	1
R01818_c	D-Mannose 6-phosphate <=> D-Mannose 1-phosphate	cytosol	rn00051 Fructose and mannose metabolism	LS24	LS40	LS50	EryERing	EryLRing	EryETropho	EryLTropho	EryESchz	EryLSchz	EryMero	EryGameto	MosquitoSgSporo	MosquitoOoSporo	5.4.2.8		PF10_0169	2AMY/2FUC/2Q4R/AAC51117.1/BAD92896.1/BAG35431.1/BAH12262.1/BAH12405.1/BAH13187.1/BAH14158.1/EAW85200.1/NP_000294.1/NP_002667.2	1
R02061_c	trans,trans-Farnesyl diphosphate + Isopentenyl diphosphate <=> Pyrophosphate + Geranylgeranyl diphosphate	cytosol	rn00100 Biosynthesis of steroids/rn00900 Terpenoid biosynthesis	LS24	LS40	LS50	EryERing	EryLRing	EryETropho	EryLTropho	EryESchz	EryLSchz	EryMero	EryGameto	MosquitoSgSporo	MosquitoOoSporo	2.5.1.29		PF11_0483	2H6G/2H6H/2H6I/AAA86286.1/AAA91473.1/BAD92260.1/BAF85746.1/BAG52684.1/BAG58748.1/CAA69383.1/CAD62597.1/EAW48969.1/EAX06394.1/EAX06395.1/EAX06396.1/NP_002019.1/NP_004573.2/NP_005014.2/P53609.1/XP_001170866.1/XP_001170997.1	1
R02251_c	Triacylglycerol + CoA <=> 1,2-Diacyl-sn-glycerol + Acyl-CoA	cytosol	rn00561 Glycerolipid metabolism	LS24	LS40	LS50	EryERing	EryLRing	EryETropho	EryLTropho	EryESchz	EryLSchz	EryMero	EryGameto	MosquitoSgSporo	MosquitoOoSporo	2.3.1.20		PFC0995C	/AAC37532.2/AAC63997.1/AAC78335.2/AAH06263.4/AAH96090.1/AAK48829.1/BAG57399.1/BAH14772.1/EAW82128.1/EAW82130.1/EAW91043.1/NP_003092.4/NP_003569.1/NP_036211.2/XP_001156972.1	1
R02569_a	Acetyl-CoA + Enzyme N6-(dihydrolipoyl)lysine <=> CoA + [Dihydrolipoyllysine-residue acetyltransferase] S-acetyldihydrolipoyllysine	apicoplast	rn00252 Alanine and aspartate metabolism/rn00620 Pyruvate metabolism/rn00010 Glycolysis / Gluconeogenesis	LS24	LS40	LS50	EryERing	EryLRing	EryETropho	EryLTropho	EryESchz	EryLSchz	EryMero	EryGameto	MosquitoSgSporo	MosquitoOoSporo	2.3.1.12		PF10_0407/PFC0170C	/1FYC/1K8O/1Y8N/1ZY8/2DNC/2DNE/3B8K/3CRK/AAA35589.1/AAA59200.1/AAA62253.1/AAA64512.1/AAB31066.1/AAB50223.1/AAB59629.1/AAB66315.1/AAC39661.1/AAH10389.1/BAA03871.1/BAA05536.1/BAD97316.1/BAG35370.1/BAG58983.1/BAG59614.1/BAG61505.1/BAG62924.1/BAG64858.1/BAG64869.1/BAH13054.1/BAH13277.1/CAA32052.1/CAA68787.1/CAA73606.1/CAA88400.1/CAD62604.1/CAD66571.1/CAD66581.1/CAG33008.1/CAH72258.1/EAW67174.1/EAW681…	1
R02654_c	UDP-N-acetyl-D-glucosamine + 1-Phosphatidyl-D-myo-inositol <=> UDP + N-Acetyl-D-glucosaminylphosphatidylinositol	cytosol		LS24	LS40	LS50	EryERing	EryLRing	EryETropho	EryLTropho	EryESchz	EryLSchz	EryMero	EryGameto	MosquitoSgSporo	MosquitoOoSporo	2.4.1.198		PF10_0316/PFF0915W	AAC32661.1/BAG36993.1/BAG62051.1/EAW85795.1/NP_004195.2/NP_683721.1	1
R02978_c	Sphinganine + NADP+ <=> 3-Dehydrosphinganine + NADPH + H+	cytosol	rn00600 Sphingolipid metabolism	LS24	LS40	LS50	EryERing	EryLRing	EryETropho	EryLTropho	EryESchz	EryLSchz	EryMero	EryGameto	MosquitoSgSporo	MosquitoOoSporo	1.1.1.102		PFD0465C	AAV38178.1/BAG60032.1/EAW84062.1/NP_002026.1/NP_056540.1	1
R03018_c	ATP + Pantothenate <=> ADP + D-4'-Phosphopantothenate	cytosol	rn00770 Pantothenate and CoA biosynthesis	LS24	LS40	LS50	EryERing	EryLRing	EryETropho	EryLTropho	EryESchz	EryLSchz	EryMero	EryGameto	MosquitoSgSporo	MosquitoOoSporo	2.7.1.33		PF14_0200	2I7N/2I7P/AAH65019.1/AAH93633.1/AAI01570.1/AAL86371.1/AAN32907.1/BAB13897.1/BAC05173.1/BAD97005.1/BAD97266.1/BAG54195.1/BAG54569.1/BAG58281.1/BAG64233.1/CAC09438.1/CAD28463.1/DAA00004.1/DAA00007.1/EAW61504.1/NP_060686.1/NP_078870.1/NP_079236.3/NP_612189.2/NP_683878.1/NP_683879.1/NP_705902.2/XP_001142941.1	1
R03222_m	2 Protoporphyrinogen IX + 3 Oxygen <=> 2 Protoporphyrin + 6 H2O	mitochondrion	rn00860 Porphyrin and chlorophyll metabolism	LS24	LS40	LS50	EryERing	EryLRing	EryETropho	EryLTropho	EryESchz	EryLSchz	EryMero	EryGameto	MosquitoSgSporo	MosquitoOoSporo	1.3.3.4		PF10_0275	AAK50376.1/BAG61019.1/BAG63638.1/NP_000300.1/XP_001173372.1	1
R03269_c	(R)-4'-Phosphopantothenoyl-L-cysteine <=> Pantetheine 4'-phosphate + CO2	cytosol	rn00770 Pantothenate and CoA biosynthesis	LS24	LS40	LS50	EryERing	EryLRing	EryETropho	EryLTropho	EryESchz	EryLSchz	EryMero	EryGameto	MosquitoSgSporo	MosquitoOoSporo	4.1.1.36		MAL8P1.81	1QZU/AAG14955.1/BAB55151.1/EAW99275.1/NP_068595.3/Q96CD2.1	1
R03646_a	ATP + L-Arginine + tRNA(Arg) <=> AMP + Pyrophosphate + L-Arginyl-tRNA(Arg)	apicoplast	rn00970 Aminoacyl-tRNA biosynthesis/rn00330 Arginine and proline metabolism	LS24	LS40	LS50	EryERing	EryLRing	EryETropho	EryLTropho	EryESchz	EryLSchz	EryMero	EryGameto	MosquitoSgSporo	MosquitoOoSporo	6.1.1.19		PFI0680C/PFL0900C	AAB35627.1/BAB14608.1/BAD96517.1/BAG37326.1/BAG63528.1/CAI10898.1/EAW48586.1/EAW48587.1/EAW48588.1/EAW61507.1/NP_001128754.1/NP_002878.2/NP_064716.2	1
R03646_c	ATP + L-Arginine + tRNA(Arg) <=> AMP + Pyrophosphate + L-Arginyl-tRNA(Arg)	cytosol	rn00970 Aminoacyl-tRNA biosynthesis/rn00330 Arginine and proline metabolism	LS24	LS40	LS50	EryERing	EryLRing	EryETropho	EryLTropho	EryESchz	EryLSchz	EryMero	EryGameto	MosquitoSgSporo	MosquitoOoSporo	6.1.1.19		PFI0680C/PFL0900C	AAB35627.1/BAB14608.1/BAD96517.1/BAG37326.1/BAG63528.1/CAI10898.1/EAW48586.1/EAW48587.1/EAW48588.1/EAW61507.1/NP_001128754.1/NP_002878.2/NP_064716.2	1
R03646_m	ATP + L-Arginine + tRNA(Arg) <=> AMP + Pyrophosphate + L-Arginyl-tRNA(Arg)	mitochondrion	rn00970 Aminoacyl-tRNA biosynthesis/rn00330 Arginine and proline metabolism	LS24	LS40	LS50	EryERing	EryLRing	EryETropho	EryLTropho	EryESchz	EryLSchz	EryMero	EryGameto	MosquitoSgSporo	MosquitoOoSporo	6.1.1.19		PFI0680C/PFL0900C	AAB35627.1/BAB14608.1/BAD96517.1/BAG37326.1/BAG63528.1/CAI10898.1/EAW48586.1/EAW48587.1/EAW48588.1/EAW61507.1/NP_001128754.1/NP_002878.2/NP_064716.2	1
R03648_a	ATP + L-Asparagine + tRNA(Asn) <=> AMP + Pyrophosphate + L-Asparaginyl-tRNA(Asn)	apicoplast	rn00252 Alanine and aspartate metabolism/rn00970 Aminoacyl-tRNA biosynthesis	LS24	LS40	LS50	EryERing	EryLRing	EryETropho	EryLTropho	EryESchz	EryLSchz	EryMero	EryGameto	MosquitoSgSporo	MosquitoOoSporo	6.1.1.22		PFB0525W/PFE0475W/PFE0715W	AAA35567.1/AAG30114.1/AAI07750.1/AAX07827.1/AAY15029.1/BAA06688.1/BAA91658.1/BAB14197.1/BAB14228.1/BAB15655.1/BAC86604.1/BAD96196.1/BAD96555.1/BAF83562.1/BAG37813.1/BAG51837.1/BAG60122.1/CAH18669.1/EAW63049.1/EAW75061.1/EAW75062.1/EAW90960.1/EAW95621.1/EAW95623.1/EAX11618.1/NP_001123561.1/NP_001340.2/NP_004530.1/NP_005539.1/NP_060592.2/NP_078954.4/Q96I59.2	1
R03648_c	ATP + L-Asparagine + tRNA(Asn) <=> AMP + Pyrophosphate + L-Asparaginyl-tRNA(Asn)	cytosol	rn00252 Alanine and aspartate metabolism/rn00970 Aminoacyl-tRNA biosynthesis	LS24	LS40	LS50	EryERing	EryLRing	EryETropho	EryLTropho	EryESchz	EryLSchz	EryMero	EryGameto	MosquitoSgSporo	MosquitoOoSporo	6.1.1.22		PFB0525W/PFE0475W/PFE0715W	AAA35567.1/AAG30114.1/AAI07750.1/AAX07827.1/AAY15029.1/BAA06688.1/BAA91658.1/BAB14197.1/BAB14228.1/BAB15655.1/BAC86604.1/BAD96196.1/BAD96555.1/BAF83562.1/BAG37813.1/BAG51837.1/BAG60122.1/CAH18669.1/EAW63049.1/EAW75061.1/EAW75062.1/EAW90960.1/EAW95621.1/EAW95623.1/EAX11618.1/NP_001123561.1/NP_001340.2/NP_004530.1/NP_005539.1/NP_060592.2/NP_078954.4/Q96I59.2	1
R03648_m	ATP + L-Asparagine + tRNA(Asn) <=> AMP + Pyrophosphate + L-Asparaginyl-tRNA(Asn)	mitochondrion	rn00252 Alanine and aspartate metabolism/rn00970 Aminoacyl-tRNA biosynthesis	LS24	LS40	LS50	EryERing	EryLRing	EryETropho	EryLTropho	EryESchz	EryLSchz	EryMero	EryGameto	MosquitoSgSporo	MosquitoOoSporo	6.1.1.22		PFB0525W	AAA35567.1/AAI07750.1/AAX07827.1/AAY15029.1/BAA91658.1/BAB14197.1/BAB14228.1/BAB15655.1/BAC86604.1/BAD96196.1/BAD96555.1/BAF83562.1/BAG37813.1/BAG51837.1/BAG60122.1/CAH18669.1/EAW63049.1/EAW75061.1/EAW75062.1/EAW90960.1/EAX11618.1/NP_001340.2/NP_004530.1/NP_060592.2/NP_078954.4/Q96I59.2	1
R03650_a	ATP + L-Cysteine + tRNA(Cys) <=> AMP + Pyrophosphate + L-Cysteinyl-tRNA(Cys)	apicoplast	rn00272 Cysteine metabolism/rn00970 Aminoacyl-tRNA biosynthesis	LS24	LS40	LS50	EryERing	EryLRing	EryETropho	EryLTropho	EryESchz	EryLSchz	EryMero	EryGameto	MosquitoSgSporo	MosquitoOoSporo	6.1.1.16		PF10_0149	AAA73901.1/AAH07220.1/BAB93499.1/BAD92051.1/BAD96334.1/BAF82121.1/BAG58331.1/BAG59343.1/BAG60719.1/BAH13582.1/CAH10378.1/EAX02539.1/NP_001014437.1/NP_001014438.1/NP_001742.1/NP_078813.1/NP_644802.1	1
R03650_c	ATP + L-Cysteine + tRNA(Cys) <=> AMP + Pyrophosphate + L-Cysteinyl-tRNA(Cys)	cytosol	rn00272 Cysteine metabolism/rn00970 Aminoacyl-tRNA biosynthesis	LS24	LS40	LS50	EryERing	EryLRing	EryETropho	EryLTropho	EryESchz	EryLSchz	EryMero	EryGameto	MosquitoSgSporo	MosquitoOoSporo	6.1.1.16		PF10_0149	AAA73901.1/AAH07220.1/BAB93499.1/BAD92051.1/BAD96334.1/BAF82121.1/BAG58331.1/BAG59343.1/BAG60719.1/BAH13582.1/CAH10378.1/EAX02539.1/NP_001014437.1/NP_001014438.1/NP_001742.1/NP_078813.1/NP_644802.1	1
R03650_m	ATP + L-Cysteine + tRNA(Cys) <=> AMP + Pyrophosphate + L-Cysteinyl-tRNA(Cys)	mitochondrion	rn00272 Cysteine metabolism/rn00970 Aminoacyl-tRNA biosynthesis	LS24	LS40	LS50	EryERing	EryLRing	EryETropho	EryLTropho	EryESchz	EryLSchz	EryMero	EryGameto	MosquitoSgSporo	MosquitoOoSporo	6.1.1.16		PF10_0149	AAA73901.1/AAH07220.1/BAB93499.1/BAD92051.1/BAD96334.1/BAF82121.1/BAG58331.1/BAG59343.1/BAG60719.1/BAH13582.1/CAH10378.1/EAX02539.1/NP_001014437.1/NP_001014438.1/NP_001742.1/NP_078813.1/NP_644802.1	1
R03652_a	ATP + L-Glutamine + tRNA(Gln) <=> AMP + Pyrophosphate + Glutaminyl-tRNA	apicoplast	rn00970 Aminoacyl-tRNA biosynthesis/rn00251 Glutamate metabolism	LS24	LS40	LS50	EryERing	EryLRing	EryETropho	EryLTropho	EryESchz	EryLSchz	EryMero	EryGameto	MosquitoSgSporo	MosquitoOoSporo	6.1.1.18		PF13_0170	AAG35495.1/AAH01772.2/AAH15494.1/AAH16634.2/AAH34797.1/AAH40013.1/AAH46156.1/AAH58921.1/AAI05984.1/BAB85556.1/BAC03916.1/BAD96230.1/BAF83212.1/BAG59337.1/BAG60295.1/BAG63054.1/CAA30354.1/CAA38224.1/CAI45949.1/CAI46121.1/EAW55823.1/EAW64952.1/EAW64954.1/EAW93309.1/EAW93310.1/NP_001077083.1/NP_004437.2/NP_005042.1/P07814.4	1
R03652_c	ATP + L-Glutamine + tRNA(Gln) <=> AMP + Pyrophosphate + Glutaminyl-tRNA	cytosol	rn00970 Aminoacyl-tRNA biosynthesis/rn00251 Glutamate metabolism	LS24	LS40	LS50	EryERing	EryLRing	EryETropho	EryLTropho	EryESchz	EryLSchz	EryMero	EryGameto	MosquitoSgSporo	MosquitoOoSporo	6.1.1.18		PF13_0170	AAG35495.1/AAH01772.2/AAH15494.1/AAH16634.2/AAH34797.1/AAH40013.1/AAH46156.1/AAH58921.1/AAI05984.1/BAB85556.1/BAC03916.1/BAD96230.1/BAF83212.1/BAG59337.1/BAG60295.1/BAG63054.1/CAA30354.1/CAA38224.1/CAI45949.1/CAI46121.1/EAW55823.1/EAW64952.1/EAW64954.1/EAW93309.1/EAW93310.1/NP_001077083.1/NP_004437.2/NP_005042.1/P07814.4	1
R03652_m	ATP + L-Glutamine + tRNA(Gln) <=> AMP + Pyrophosphate + Glutaminyl-tRNA	mitochondrion	rn00970 Aminoacyl-tRNA biosynthesis/rn00251 Glutamate metabolism	LS24	LS40	LS50	EryERing	EryLRing	EryETropho	EryLTropho	EryESchz	EryLSchz	EryMero	EryGameto	MosquitoSgSporo	MosquitoOoSporo	6.1.1.18		PF13_0170	AAG35495.1/AAH01772.2/AAH15494.1/AAH16634.2/AAH34797.1/AAH40013.1/AAH46156.1/AAH58921.1/AAI05984.1/BAB85556.1/BAC03916.1/BAD96230.1/BAF83212.1/BAG59337.1/BAG60295.1/BAG63054.1/CAA30354.1/CAA38224.1/CAI45949.1/CAI46121.1/EAW55823.1/EAW64952.1/EAW64954.1/EAW93309.1/EAW93310.1/NP_001077083.1/NP_004437.2/NP_005042.1/P07814.4	1
R03654_a	ATP + Glycine + tRNA(Gly) <=> AMP + Pyrophosphate + Glycyl-tRNA(Gly)	apicoplast	rn00260 Glycine, serine and threonine metabolism/rn00970 Aminoacyl-tRNA biosynthesis	LS24	LS40	LS50	EryERing	EryLRing	EryETropho	EryLTropho	EryESchz	EryLSchz	EryMero	EryGameto	MosquitoSgSporo	MosquitoOoSporo	6.1.1.14		PF14_0198	2G4C/2PME/2PMF/2Q5H/2Q5I/AAA57001.1/AAA86443.1/AAC51321.1/AAC71652.1/AAD56542.1/AAD56640.1/AAH00913.2/AAH09194.1/AAS00367.1/BAG51964.1/BAG58412.1/EAW93960.1/NP_002038.2/NP_009146.2/P41250.2	1
R03654_c	ATP + Glycine + tRNA(Gly) <=> AMP + Pyrophosphate + Glycyl-tRNA(Gly)	cytosol	rn00260 Glycine, serine and threonine metabolism/rn00970 Aminoacyl-tRNA biosynthesis	LS24	LS40	LS50	EryERing	EryLRing	EryETropho	EryLTropho	EryESchz	EryLSchz	EryMero	EryGameto	MosquitoSgSporo	MosquitoOoSporo	6.1.1.14		PF14_0198	2G4C/2PME/2PMF/2Q5H/2Q5I/AAA57001.1/AAA86443.1/AAC51321.1/AAC71652.1/AAD56542.1/AAD56640.1/AAH00913.2/AAH09194.1/AAS00367.1/BAG51964.1/BAG58412.1/EAW93960.1/NP_002038.2/NP_009146.2/P41250.2	1
R03654_m	ATP + Glycine + tRNA(Gly) <=> AMP + Pyrophosphate + Glycyl-tRNA(Gly)	mitochondrion	rn00260 Glycine, serine and threonine metabolism/rn00970 Aminoacyl-tRNA biosynthesis	LS24	LS40	LS50	EryERing	EryLRing	EryETropho	EryLTropho	EryESchz	EryLSchz	EryMero	EryGameto	MosquitoSgSporo	MosquitoOoSporo	6.1.1.14		PF14_0198	2G4C/2PME/2PMF/2Q5H/2Q5I/AAA57001.1/AAA86443.1/AAC51321.1/AAC71652.1/AAD56542.1/AAD56640.1/AAH00913.2/AAH09194.1/AAS00367.1/BAG51964.1/BAG58412.1/EAW93960.1/NP_002038.2/NP_009146.2/P41250.2	1
R03655_a	ATP + L-Histidine + tRNA(His) <=> AMP + Pyrophosphate + L-Histidyl-tRNA(His)	apicoplast	rn00970 Aminoacyl-tRNA biosynthesis/rn00340 Histidine metabolism	LS24	LS40	LS50	EryERing	EryLRing	EryETropho	EryLTropho	EryESchz	EryLSchz	EryMero	EryGameto	MosquitoSgSporo	MosquitoOoSporo	6.1.1.21		PF14_0428	AAH09350.2/AAX99363.1/BAA92576.1/BAB15625.1/BAG35813.1/BAG56699.1/BAG56799.1/BAG57013.1/BAG58213.1/BAG60829.1/BAG61797.1/BAG63635.1/BAG64737.1/CAA28956.1/CAB58360.1/CAB75678.1/CAH10626.1/EAW62019.1/EAW62021.1/EAW62022.1/NP_001013725.2/NP_002100.2/NP_036340.1/Q9P2K8.2	1
R03655_c	ATP + L-Histidine + tRNA(His) <=> AMP + Pyrophosphate + L-Histidyl-tRNA(His)	cytosol	rn00970 Aminoacyl-tRNA biosynthesis/rn00340 Histidine metabolism	LS24	LS40	LS50	EryERing	EryLRing	EryETropho	EryLTropho	EryESchz	EryLSchz	EryMero	EryGameto	MosquitoSgSporo	MosquitoOoSporo	6.1.1.21		PF14_0428	AAH09350.2/AAX99363.1/BAA92576.1/BAB15625.1/BAG35813.1/BAG56699.1/BAG56799.1/BAG57013.1/BAG58213.1/BAG60829.1/BAG61797.1/BAG63635.1/BAG64737.1/CAA28956.1/CAB58360.1/CAB75678.1/CAH10626.1/EAW62019.1/EAW62021.1/EAW62022.1/NP_001013725.2/NP_002100.2/NP_036340.1/Q9P2K8.2	1
R03655_m	ATP + L-Histidine + tRNA(His) <=> AMP + Pyrophosphate + L-Histidyl-tRNA(His)	mitochondrion	rn00970 Aminoacyl-tRNA biosynthesis/rn00340 Histidine metabolism	LS24	LS40	LS50	EryERing	EryLRing	EryETropho	EryLTropho	EryESchz	EryLSchz	EryMero	EryGameto	MosquitoSgSporo	MosquitoOoSporo	6.1.1.21		PF14_0428	AAH09350.2/AAX99363.1/BAA92576.1/BAB15625.1/BAG35813.1/BAG56699.1/BAG56799.1/BAG57013.1/BAG58213.1/BAG60829.1/BAG61797.1/BAG63635.1/BAG64737.1/CAA28956.1/CAB58360.1/CAB75678.1/CAH10626.1/EAW62019.1/EAW62021.1/EAW62022.1/NP_001013725.2/NP_002100.2/NP_036340.1/Q9P2K8.2	1
R03657_a	ATP + L-Leucine + tRNA(Leu) <=> AMP + Pyrophosphate + L-Leucyl-tRNA	apicoplast	rn00290 Valine, leucine and isoleucine biosynthesis/rn00970 Aminoacyl-tRNA biosynthesis	LS24	LS40	LS50	EryERing	EryLRing	EryETropho	EryLTropho	EryESchz	EryLSchz	EryMero	EryGameto	MosquitoSgSporo	MosquitoOoSporo	6.1.1.4		PF08_0011/PFF1095W	/2WFD/AAA80153.1/AAA81332.1/AAF36112.1/AAH12808.1/AAH40376.2/AAH47880.3/AAH68041.1/AAI05582.1/AAI12055.1/AAI31799.1/AAI43537.1/AAT08037.1/BAA04877.2/BAA05835.1/BAA91702.1/BAA91833.1/BAA92590.1/BAA95147.1/BAA95667.1/BAB13817.1/BAB14674.1/BAB67778.1/BAD92471.1/BAD92716.1/BAF84121.1/BAG37619.1/BAG54421.1/BAG57172.1/BAG58672.1/BAG63973.1/BAG65028.1/BAG65557.1/CAA41990.1/CAB99091.1/CAD97659.1/CAD97671…	1
R03657_c	ATP + L-Leucine + tRNA(Leu) <=> AMP + Pyrophosphate + L-Leucyl-tRNA	cytosol	rn00290 Valine, leucine and isoleucine biosynthesis/rn00970 Aminoacyl-tRNA biosynthesis	LS24	LS40	LS50	EryERing	EryLRing	EryETropho	EryLTropho	EryESchz	EryLSchz	EryMero	EryGameto	MosquitoSgSporo	MosquitoOoSporo	6.1.1.4		PF08_0011/PFF1095W	/2WFD/AAA80153.1/AAA81332.1/AAF36112.1/AAH12808.1/AAH40376.2/AAH47880.3/AAH68041.1/AAI05582.1/AAI12055.1/AAI31799.1/AAI43537.1/AAT08037.1/BAA04877.2/BAA05835.1/BAA91702.1/BAA91833.1/BAA92590.1/BAA95147.1/BAA95667.1/BAB13817.1/BAB14674.1/BAB67778.1/BAD92471.1/BAD92716.1/BAF84121.1/BAG37619.1/BAG54421.1/BAG57172.1/BAG58672.1/BAG63973.1/BAG65028.1/BAG65557.1/CAA41990.1/CAB99091.1/CAD97659.1/CAD97671…	1
R03657_m	ATP + L-Leucine + tRNA(Leu) <=> AMP + Pyrophosphate + L-Leucyl-tRNA	mitochondrion	rn00290 Valine, leucine and isoleucine biosynthesis/rn00970 Aminoacyl-tRNA biosynthesis	LS24	LS40	LS50	EryERing	EryLRing	EryETropho	EryLTropho	EryESchz	EryLSchz	EryMero	EryGameto	MosquitoSgSporo	MosquitoOoSporo	6.1.1.4		PFF1095W	2WFD/AAA80153.1/AAF36112.1/AAH68041.1/AAI05582.1/AAI31799.1/AAT08037.1/BAA04877.2/BAA05835.1/BAA91702.1/BAA91833.1/BAA92590.1/BAA95667.1/BAB13817.1/BAB14674.1/BAD92471.1/BAG37619.1/BAG54421.1/BAG57172.1/BAG58672.1/BAG65028.1/CAB99091.1/CAD97659.1/CAD97671.1/EAW61849.1/EAW61850.1/EAW62810.1/NP_038203.2/NP_056155.1/NP_064502.9	1
R03660_a	ATP + L-Phenylalanine + tRNA(Phe) <=> AMP + Pyrophosphate + L-Phenylalanyl-tRNA(Phe)	apicoplast	rn00400 Phenylalanine, tyrosine and tryptophan biosynthesis/rn00970 Aminoacyl-tRNA biosynthesis	LS24	LS40	LS50	EryERing	EryLRing	EryETropho	EryLTropho	EryESchz	EryLSchz	EryMero	EryGameto	MosquitoSgSporo	MosquitoOoSporo	6.1.1.20		PF11_0051/PFA0480W/PFF0180W/PFL1540C	3CMQ/AAB51175.1/AAF28998.1/AAF29136.1/AAH06136.1/AAH06502.2/AAH43565.1/AAX81986.1/AAX88958.1/BAA86499.1/BAA95608.1/BAA95666.1/BAD97143.1/BAF84220.1/BAG62454.1/BAG65375.1/BAH14868.1/CAG47075.1/CAI39441.1/EAW70803.1/EAW70804.1/EAW84328.1/NP_004452.1/NP_005678.3/NP_006558.1/NP_065761.1/NP_612387.1/Q9BRP7.2/Q9NSD9.2	1
R03660_c	ATP + L-Phenylalanine + tRNA(Phe) <=> AMP + Pyrophosphate + L-Phenylalanyl-tRNA(Phe)	cytosol	rn00400 Phenylalanine, tyrosine and tryptophan biosynthesis/rn00970 Aminoacyl-tRNA biosynthesis	LS24	LS40	LS50	EryERing	EryLRing	EryETropho	EryLTropho	EryESchz	EryLSchz	EryMero	EryGameto	MosquitoSgSporo	MosquitoOoSporo	6.1.1.20		PF11_0051/PFA0480W/PFF0180W	3CMQ/AAB51175.1/AAF28998.1/AAF29136.1/AAH06136.1/AAH06502.2/AAH43565.1/AAX81986.1/AAX88958.1/BAA86499.1/BAA95608.1/BAA95666.1/BAD97143.1/BAF84220.1/BAG62454.1/BAG65375.1/BAH14868.1/CAG47075.1/CAI39441.1/EAW70803.1/EAW70804.1/EAW84328.1/NP_004452.1/NP_005678.3/NP_006558.1/NP_065761.1/NP_612387.1/Q9BRP7.2/Q9NSD9.2	1
R03660_m	ATP + L-Phenylalanine + tRNA(Phe) <=> AMP + Pyrophosphate + L-Phenylalanyl-tRNA(Phe)	mitochondrion	rn00400 Phenylalanine, tyrosine and tryptophan biosynthesis/rn00970 Aminoacyl-tRNA biosynthesis	LS24	LS40	LS50	EryERing	EryLRing	EryETropho	EryLTropho	EryESchz	EryLSchz	EryMero	EryGameto	MosquitoSgSporo	MosquitoOoSporo	6.1.1.20		PF11_0051/PFA0480W/PFF0180W	3CMQ/AAB51175.1/AAF28998.1/AAF29136.1/AAH06136.1/AAH06502.2/AAH43565.1/AAX81986.1/AAX88958.1/BAA86499.1/BAA95608.1/BAA95666.1/BAD97143.1/BAF84220.1/BAG62454.1/BAG65375.1/BAH14868.1/CAG47075.1/CAI39441.1/EAW70803.1/EAW70804.1/EAW84328.1/NP_004452.1/NP_005678.3/NP_006558.1/NP_065761.1/NP_612387.1/Q9BRP7.2/Q9NSD9.2	1
R03661_a	ATP + L-Proline + tRNA(Pro) <=> AMP + Pyrophosphate + L-Prolyl-tRNA(Pro)	apicoplast	rn00970 Aminoacyl-tRNA biosynthesis/rn00330 Arginine and proline metabolism	LS24	LS40	LS50	EryERing	EryLRing	EryETropho	EryLTropho	EryESchz	EryLSchz	EryMero	EryGameto	MosquitoSgSporo	MosquitoOoSporo	6.1.1.15		PFI1240C/PFL0670C	A6NEY8.3/BAB15178.1/BAG60462.1/CAA38224.1/CAB55948.1/CAI45949.1/EAW93309.1/EAW93310.1/EAX00102.1/NP_004437.2/NP_689481.2/P07814.4	1
R03661_c	ATP + L-Proline + tRNA(Pro) <=> AMP + Pyrophosphate + L-Prolyl-tRNA(Pro)	cytosol	rn00970 Aminoacyl-tRNA biosynthesis/rn00330 Arginine and proline metabolism	LS24	LS40	LS50	EryERing	EryLRing	EryETropho	EryLTropho	EryESchz	EryLSchz	EryMero	EryGameto	MosquitoSgSporo	MosquitoOoSporo	6.1.1.15		PFI1240C/PFL0670C	A6NEY8.3/BAB15178.1/BAG60462.1/CAA38224.1/CAB55948.1/CAI45949.1/EAW93309.1/EAW93310.1/EAX00102.1/NP_004437.2/NP_689481.2/P07814.4	1
R03661_m	ATP + L-Proline + tRNA(Pro) <=> AMP + Pyrophosphate + L-Prolyl-tRNA(Pro)	mitochondrion	rn00970 Aminoacyl-tRNA biosynthesis/rn00330 Arginine and proline metabolism	LS24	LS40	LS50	EryERing	EryLRing	EryETropho	EryLTropho	EryESchz	EryLSchz	EryMero	EryGameto	MosquitoSgSporo	MosquitoOoSporo	6.1.1.15		PFI1240C/PFL0670C	A6NEY8.3/BAB15178.1/BAG60462.1/CAA38224.1/CAB55948.1/CAI45949.1/EAW93309.1/EAW93310.1/EAX00102.1/NP_004437.2/NP_689481.2/P07814.4	1
R03662_a	ATP + L-Serine + tRNA(Ser) <=> AMP + Pyrophosphate + L-Seryl-tRNA(Ser)	apicoplast	rn00260 Glycine, serine and threonine metabolism/rn00970 Aminoacyl-tRNA biosynthesis	LS24	LS40	LS50	EryERing	EryLRing	EryETropho	EryLTropho	EryESchz	EryLSchz	EryMero	EryGameto	MosquitoSgSporo	MosquitoOoSporo	6.1.1.11		PF07_0073/PFL0770W	AAG03019.1/AAH01020.2/AAH09390.1/AAI11399.1/BAD96397.1/BAG63331.1/CAA62635.1/CAI13600.1/EAW56365.1/EAW56366.1/EAW56367.1/EAW56368.1/EAW56370.1/EAW56371.1/EAW56844.1/EAW56845.1/EAW56846.1/EAW56848.1/NP_001139373.1/NP_006504.2/NP_060297.1	1
R03662_c	ATP + L-Serine + tRNA(Ser) <=> AMP + Pyrophosphate + L-Seryl-tRNA(Ser)	cytosol	rn00260 Glycine, serine and threonine metabolism/rn00970 Aminoacyl-tRNA biosynthesis	LS24	LS40	LS50	EryERing	EryLRing	EryETropho	EryLTropho	EryESchz	EryLSchz	EryMero	EryGameto	MosquitoSgSporo	MosquitoOoSporo	6.1.1.11		PF07_0073/PFL0770W	AAG03019.1/AAH01020.2/AAH09390.1/AAI11399.1/BAD96397.1/BAG63331.1/CAA62635.1/CAI13600.1/EAW56365.1/EAW56366.1/EAW56367.1/EAW56368.1/EAW56370.1/EAW56371.1/EAW56844.1/EAW56845.1/EAW56846.1/EAW56848.1/NP_001139373.1/NP_006504.2/NP_060297.1	1
R03662_m	ATP + L-Serine + tRNA(Ser) <=> AMP + Pyrophosphate + L-Seryl-tRNA(Ser)	mitochondrion	rn00260 Glycine, serine and threonine metabolism/rn00970 Aminoacyl-tRNA biosynthesis	LS24	LS40	LS50	EryERing	EryLRing	EryETropho	EryLTropho	EryESchz	EryLSchz	EryMero	EryGameto	MosquitoSgSporo	MosquitoOoSporo	6.1.1.11		PF07_0073/PFL0770W	AAG03019.1/AAH01020.2/AAH09390.1/AAI11399.1/BAD96397.1/BAG63331.1/CAA62635.1/CAI13600.1/EAW56365.1/EAW56366.1/EAW56367.1/EAW56368.1/EAW56370.1/EAW56371.1/EAW56844.1/EAW56845.1/EAW56846.1/EAW56848.1/NP_001139373.1/NP_006504.2/NP_060297.1	1
R03665_a	ATP + L-Valine + tRNA(Val) <=> AMP + Pyrophosphate + L-Valyl-tRNA(Val)	apicoplast	rn00290 Valine, leucine and isoleucine biosynthesis/rn00970 Aminoacyl-tRNA biosynthesis	LS24	LS40	LS50	EryERing	EryLRing	EryETropho	EryLTropho	EryESchz	EryLSchz	EryMero	EryGameto	MosquitoSgSporo	MosquitoOoSporo	6.1.1.9		PF14_0589/PFC0470W	/AAA81332.1/AAH09355.2/AAH12808.1/AAH73838.1/AAI12055.1/AAI43537.1/BAB15191.1/BAB67778.1/BAD92716.1/BAG38088.1/BAG57195.1/BAG57688.1/BAG61844.1/BAG63973.1/BAG65557.1/CAA41990.1/CAI18004.1/CAI18453.1/CAM24842.1/CAM24987.1/CAM26113.1/EAX03348.1/EAX03349.1/NP_006286.1/NP_065175.3	1
R03665_c	ATP + L-Valine + tRNA(Val) <=> AMP + Pyrophosphate + L-Valyl-tRNA(Val)	cytosol	rn00290 Valine, leucine and isoleucine biosynthesis/rn00970 Aminoacyl-tRNA biosynthesis	LS24	LS40	LS50	EryERing	EryLRing	EryETropho	EryLTropho	EryESchz	EryLSchz	EryMero	EryGameto	MosquitoSgSporo	MosquitoOoSporo	6.1.1.9		PF14_0589/PFC0470W	/AAA81332.1/AAH09355.2/AAH12808.1/AAH73838.1/AAI12055.1/AAI43537.1/BAB15191.1/BAB67778.1/BAD92716.1/BAG38088.1/BAG57195.1/BAG57688.1/BAG61844.1/BAG63973.1/BAG65557.1/CAA41990.1/CAI18004.1/CAI18453.1/CAM24842.1/CAM24987.1/CAM26113.1/EAX03348.1/EAX03349.1/NP_006286.1/NP_065175.3	1
R03665_m	ATP + L-Valine + tRNA(Val) <=> AMP + Pyrophosphate + L-Valyl-tRNA(Val)	mitochondrion	rn00290 Valine, leucine and isoleucine biosynthesis/rn00970 Aminoacyl-tRNA biosynthesis	LS24	LS40	LS50	EryERing	EryLRing	EryETropho	EryLTropho	EryESchz	EryLSchz	EryMero	EryGameto	MosquitoSgSporo	MosquitoOoSporo	6.1.1.9		PF14_0589/PFC0470W	/AAA81332.1/AAH09355.2/AAH12808.1/AAH73838.1/AAI12055.1/AAI43537.1/BAB15191.1/BAB67778.1/BAD92716.1/BAG38088.1/BAG57195.1/BAG57688.1/BAG61844.1/BAG63973.1/BAG65557.1/CAA41990.1/CAI18004.1/CAI18453.1/CAM24842.1/CAM24987.1/CAM26113.1/EAX03348.1/EAX03349.1/NP_006286.1/NP_065175.3	1
R04216_c	Dolichyl diphosphooligosaccharide + Protein asparagine <=> Dolichyl diphosphate + Glycoprotein with the oligosaccharide chain attached by N-glycosyl linkage to protein L-asparagine	cytosol		LS24	LS40	LS50	EryERing	EryLRing	EryETropho	EryLTropho	EryESchz	EryLSchz	EryMero	EryGameto	MosquitoSgSporo	MosquitoOoSporo	2.4.1.119		PF11_0173	AAB05994.1/AAH15880.1/AAL77539.1/BAB55370.1/BAG58686.1/EAW67643.1/NP_689926.1/NP_849193.1/XP_001166743.1	1
R04533_a	(3R)-3-Hydroxybutanoyl-[acyl-carrier protein] + NADP+ <=> Acetoacetyl-[acp] + NADPH + H+	apicoplast	rn00061 Fatty acid biosynthesis		LS40	LS50										MosquitoOoSporo	1.1.1.100/2.3.1.85/2.3.1.86	x	PFD1035W/PFI1125C	1A27/1EQU/1FDS/1FDU/1FDW/1IOL/1U7T/1W6U/1W73/1XG5/1XU7/1YB1/1YDE/1ZBQ/2AG5/2BEL/2GDZ/2ILT/2IRW/2O23/2PD6/2RBE/3CH6/3D3W/3D5Q/A6NNS2.3/AAA89174.1/AAB09423.1/AAC39922.1/AAD02292.1/AAD34088.1/AAF06941.1/AAH01953.1/AAH03018.1/AAH07339.2/AAH08650.1/AAH11968.1/AAH18084.2/AAH95414.1/AAI04220.1/AAK14920.1/AAK15047.1/AAM18189.1/AAO72313.1/AAP97273.1/AAQ13444.1/AAQ88862.1/AAQ89200.1/AAV38178.1/AAZ85982.1/A…	1
R04536_a	(3R)-3-Hydroxyoctanoyl-[acyl-carrier protein] + NADP+ <=> 3-Oxooctanoyl-[acp] + NADPH + H+	apicoplast	rn00061 Fatty acid biosynthesis		LS40	LS50										MosquitoOoSporo	1.1.1.100/2.3.1.85/2.3.1.86	x	PFD1035W/PFI1125C	1A27/1EQU/1FDS/1FDU/1FDW/1IOL/1U7T/1W6U/1W73/1XG5/1XU7/1YB1/1YDE/1ZBQ/2AG5/2BEL/2GDZ/2ILT/2IRW/2O23/2PD6/2RBE/3CH6/3D3W/3D5Q/A6NNS2.3/AAA89174.1/AAB09423.1/AAC39922.1/AAD02292.1/AAD34088.1/AAF06941.1/AAH01953.1/AAH03018.1/AAH07339.2/AAH08650.1/AAH11968.1/AAH18084.2/AAH95414.1/AAI04220.1/AAK14920.1/AAK15047.1/AAM18189.1/AAO72313.1/AAP97273.1/AAQ13444.1/AAQ88862.1/AAQ89200.1/AAV38178.1/AAZ85982.1/A…	1
R04953_a	(R)-3-Hydroxyhexanoyl-[acp] + NADP+ <=> 3-Oxohexanoyl-[acp] + NADPH + H+	apicoplast	rn00061 Fatty acid biosynthesis		LS40	LS50										MosquitoOoSporo	1.1.1.100/2.3.1.85/2.3.1.86	x	PFD1035W/PFI1125C	1A27/1EQU/1FDS/1FDU/1FDW/1IOL/1U7T/1W6U/1W73/1XG5/1XU7/1YB1/1YDE/1ZBQ/2AG5/2BEL/2GDZ/2ILT/2IRW/2O23/2PD6/2RBE/3CH6/3D3W/3D5Q/A6NNS2.3/AAA89174.1/AAB09423.1/AAC39922.1/AAD02292.1/AAD34088.1/AAF06941.1/AAH01953.1/AAH03018.1/AAH07339.2/AAH08650.1/AAH11968.1/AAH18084.2/AAH95414.1/AAI04220.1/AAK14920.1/AAK15047.1/AAM18189.1/AAO72313.1/AAP97273.1/AAQ13444.1/AAQ88862.1/AAQ89200.1/AAV38178.1/AAZ85982.1/A…	1
R05555_c	trans,trans-Farnesyl diphosphate + Isopentenyl diphosphate <=> trans,trans,cis-Geranylgeranyl diphosphate + Pyrophosphate	cytosol	rn00510 N-Glycan biosynthesis/rn00900 Terpenoid biosynthesis	LS24	LS40	LS50	EryERing	EryLRing	EryETropho	EryLTropho	EryESchz	EryLSchz	EryMero	EryGameto	MosquitoSgSporo	MosquitoOoSporo	2.5.1.-		MAL8P1.22/PFL0695C	AAH03643.1/AAH04117.1/BAB14439.1/BAH12505.1/BAH14856.1/CAI21491.1/CAI21492.1/CAI21493.1/CAI21494.1/CAI21496.1/CAI21497.1/CAI21498.1/NP_079163.2/NP_995583.1	1
R05577_a	tRNA(Asp) + L-Aspartate + ATP <=> L-Aspartyl-tRNA(Asp) + Pyrophosphate + AMP	apicoplast	rn00252 Alanine and aspartate metabolism/rn00970 Aminoacyl-tRNA biosynthesis	LS24	LS40	LS50	EryERing	EryLRing	EryETropho	EryLTropho	EryESchz	EryLSchz	EryMero	EryGameto	MosquitoSgSporo	MosquitoOoSporo	6.1.1.12/6.1.1.23		PFA0145C	3BJU/AAA35567.1/AAG30114.1/AAI07750.1/AAX07827.1/AAY15029.1/AAY24055.1/BAA06688.1/BAA91658.1/BAB14228.1/BAB15655.1/BAC86604.1/BAD96196.1/BAD96555.1/BAF83562.1/BAG37813.1/BAG51837.1/BAG60122.1/CAH18669.1/EAW63049.1/EAW75061.1/EAW75062.1/EAW90960.1/EAW95619.1/EAW95621.1/EAW95623.1/EAX11618.1/NP_001123561.1/NP_001340.2/NP_004530.1/NP_005539.1/NP_060592.2/NP_078954.4/Q96I59.2	1
R05577_c	tRNA(Asp) + L-Aspartate + ATP <=> L-Aspartyl-tRNA(Asp) + Pyrophosphate + AMP	cytosol	rn00252 Alanine and aspartate metabolism/rn00970 Aminoacyl-tRNA biosynthesis	LS24	LS40	LS50	EryERing	EryLRing	EryETropho	EryLTropho	EryESchz	EryLSchz	EryMero	EryGameto	MosquitoSgSporo	MosquitoOoSporo	6.1.1.12/6.1.1.23		PFA0145C	3BJU/AAA35567.1/AAG30114.1/AAI07750.1/AAX07827.1/AAY15029.1/AAY24055.1/BAA06688.1/BAA91658.1/BAB14228.1/BAB15655.1/BAC86604.1/BAD96196.1/BAD96555.1/BAF83562.1/BAG37813.1/BAG51837.1/BAG60122.1/CAH18669.1/EAW63049.1/EAW75061.1/EAW75062.1/EAW90960.1/EAW95619.1/EAW95621.1/EAW95623.1/EAX11618.1/NP_001123561.1/NP_001340.2/NP_004530.1/NP_005539.1/NP_060592.2/NP_078954.4/Q96I59.2	1
R05577_m	tRNA(Asp) + L-Aspartate + ATP <=> L-Aspartyl-tRNA(Asp) + Pyrophosphate + AMP	mitochondrion	rn00252 Alanine and aspartate metabolism/rn00970 Aminoacyl-tRNA biosynthesis	LS24	LS40	LS50	EryERing	EryLRing	EryETropho	EryLTropho	EryESchz	EryLSchz	EryMero	EryGameto	MosquitoSgSporo	MosquitoOoSporo	6.1.1.12/6.1.1.23		PFA0145C	3BJU/AAA35567.1/AAG30114.1/AAI07750.1/AAX07827.1/AAY15029.1/AAY24055.1/BAA06688.1/BAA91658.1/BAB14228.1/BAB15655.1/BAC86604.1/BAD96196.1/BAD96555.1/BAF83562.1/BAG37813.1/BAG51837.1/BAG60122.1/CAH18669.1/EAW63049.1/EAW75061.1/EAW75062.1/EAW90960.1/EAW95619.1/EAW95621.1/EAW95623.1/EAX11618.1/NP_001123561.1/NP_001340.2/NP_004530.1/NP_005539.1/NP_060592.2/NP_078954.4/Q96I59.2	1
R05578_a	tRNA(Glu) + L-Glutamate + ATP <=> L-Glutamyl-tRNA(Glu) + Pyrophosphate + AMP	apicoplast	rn00970 Aminoacyl-tRNA biosynthesis/rn00251 Glutamate metabolism/rn00860 Porphyrin and chlorophyll metabolism	LS24	LS40	LS50	EryERing	EryLRing	EryETropho	EryLTropho	EryESchz	EryLSchz	EryMero	EryGameto	MosquitoSgSporo	MosquitoOoSporo	6.1.1.17/6.1.1.24		MAL13P1.281/PF13_0257	AAC05815.1/AAG35495.1/AAH01772.2/AAH15494.1/AAH16634.2/AAH34797.1/AAH40013.1/AAH46156.1/AAH58921.1/AAI05984.1/BAB85556.1/BAC03916.1/BAD96230.1/BAF83212.1/BAG59337.1/BAG60295.1/BAG63054.1/CAA30354.1/CAA38224.1/CAI45949.1/CAI46121.1/EAW55821.1/EAW55823.1/EAW64952.1/EAW64954.1/EAW93309.1/EAW93310.1/NP_001077083.1/NP_004437.2/NP_005042.1/P07814.4	1
R05578_c	tRNA(Glu) + L-Glutamate + ATP <=> L-Glutamyl-tRNA(Glu) + Pyrophosphate + AMP	cytosol	rn00970 Aminoacyl-tRNA biosynthesis/rn00251 Glutamate metabolism/rn00860 Porphyrin and chlorophyll metabolism	LS24	LS40	LS50	EryERing	EryLRing	EryETropho	EryLTropho	EryESchz	EryLSchz	EryMero	EryGameto	MosquitoSgSporo	MosquitoOoSporo	6.1.1.17/6.1.1.24		MAL13P1.281/PF13_0170/PF13_0257	AAC05815.1/AAG35495.1/AAH01772.2/AAH15494.1/AAH16634.2/AAH34797.1/AAH40013.1/AAH46156.1/AAH58921.1/AAI05984.1/BAB85556.1/BAC03916.1/BAD96230.1/BAF83212.1/BAG59337.1/BAG60295.1/BAG63054.1/CAA30354.1/CAA38224.1/CAI45949.1/CAI46121.1/EAW55821.1/EAW55823.1/EAW64952.1/EAW64954.1/EAW93309.1/EAW93310.1/NP_001077083.1/NP_004437.2/NP_005042.1/P07814.4	1
R05578_m	tRNA(Glu) + L-Glutamate + ATP <=> L-Glutamyl-tRNA(Glu) + Pyrophosphate + AMP	mitochondrion	rn00970 Aminoacyl-tRNA biosynthesis/rn00251 Glutamate metabolism/rn00860 Porphyrin and chlorophyll metabolism	LS24	LS40	LS50	EryERing	EryLRing	EryETropho	EryLTropho	EryESchz	EryLSchz	EryMero	EryGameto	MosquitoSgSporo	MosquitoOoSporo	6.1.1.17/6.1.1.24		PF13_0257	AAG35495.1/AAH01772.2/AAH15494.1/AAH16634.2/AAH34797.1/AAH40013.1/AAH46156.1/AAH58921.1/AAI05984.1/BAB85556.1/BAC03916.1/BAD96230.1/BAF83212.1/BAG59337.1/BAG60295.1/BAG63054.1/CAA30354.1/CAA38224.1/CAI45949.1/CAI46121.1/EAW55823.1/EAW64952.1/EAW64954.1/EAW93309.1/EAW93310.1/NP_001077083.1/NP_004437.2/NP_005042.1/P07814.4	1
R05612_m	all-trans-Hexaprenyl diphosphate + Isopentenyl diphosphate <=> all-trans-Heptaprenyl diphosphate + Pyrophosphate	mitochondrion	rn00100 Biosynthesis of steroids	LS24	LS40	LS50	EryERing	EryLRing	EryETropho	EryLTropho	EryESchz	EryLSchz	EryMero	EryGameto	MosquitoSgSporo	MosquitoOoSporo	2.5.1.30		PFB0130W	2Q80/AAD28559.1/AAF97788.1/AAH39906.1/AAH49211.1/AAH63635.1/AAH67768.1/BAD93000.1/BAD97134.1/BAG38145.1/BAG58993.1/BAG62995.1/EAW58775.1/EAW86085.1/NP_001032355.1/NP_004828.1/NP_055132.2/NP_065114.3	1
R05613_m	all-trans-Pentaprenyl diphosphate + Isopentenyl diphosphate <=> all-trans-Hexaprenyl diphosphate + Pyrophosphate	mitochondrion	rn00100 Biosynthesis of steroids	LS24	LS40	LS50	EryERing	EryLRing	EryETropho	EryLTropho	EryESchz	EryLSchz	EryMero	EryGameto	MosquitoSgSporo	MosquitoOoSporo	2.5.1.33		PFB0130W	2Q80/AAD28559.1/AAF97788.1/AAH39906.1/AAH49211.1/AAH63635.1/AAH67768.1/BAD93000.1/BAD97134.1/BAG38145.1/BAG58993.1/BAG62995.1/EAW58775.1/EAW86085.1/NP_001032355.1/NP_004828.1/NP_055132.2/NP_065114.3	1
R05615_m	all-trans-Octaprenyl diphosphate + 4-Hydroxybenzoate <=> 3-Octaprenyl-4-hydroxybenzoate + Pyrophosphate	mitochondrion	rn00130 Ubiquinone biosynthesis	LS24	LS40	LS50	EryERing	EryLRing	EryETropho	EryLTropho	EryESchz	EryLSchz	EryMero	EryGameto	MosquitoSgSporo	MosquitoOoSporo	2.5.1.-/2.5.1.39		PFF0370W	AAA21148.1/AAC72955.1/AAH20728.2/BAG62595.1/CAF18241.1/EAW89957.1/EAX05927.1/EAX05929.1/EAX05930.1/NP_001294.2/NP_056512.4/Q12887.2/Q96H96.1	1
R05636_a	Pyruvate + D-Glyceraldehyde 3-phosphate <=> 1-Deoxy-D-xylulose 5-phosphate + CO2	apicoplast	rn00100 Biosynthesis of steroids	LS24	LS40	LS50	EryERing	EryLRing	EryETropho	EryLTropho	EryESchz	EryLSchz	EryMero	EryGameto	MosquitoSgSporo	MosquitoOoSporo	2.2.1.7		MAL13P1.186	AAA61222.1/AAH02433.1/AAH08615.1/AAH24026.2/AAH25382.2/BAD97334.1/BAF84913.1/BAG51860.1/BAG56942.1/BAG62803.1/BAG64284.1/BAH13542.1/BAH13660.1/CAA47919.1/CAA62925.1/EAW72749.1/EAW72750.1/EAW72751.1/EAW72753.1/NP_001055.1/NP_001128528.1/NP_001139405.1/NP_001139406.1/NP_036385.3	1
R05918_c	G00144 + Palmitoyl-CoA <=> G00145 + CoA	cytosol	rn00563 Glycosylphosphatidylinositol(GPI)-anchor biosynthesis	LS24	LS40	LS50	EryERing	EryLRing	EryETropho	EryLTropho	EryESchz	EryLSchz	EryMero	EryGameto	MosquitoSgSporo	MosquitoOoSporo	2.3.-.-		PFF0740C	AAB41132.1/BAC04413.1/EAW57563.1/EAW92606.1/EAW92607.1/NP_002364.5/NP_114157.3/NP_848612.2/P78559.5/Q6ZQQ6.2/XP_001715773.1	1
R07618_a	Enzyme N6-(dihydrolipoyl)lysine + NAD+ <=> Enzyme N6-(lipoyl)lysine + NADH + H+	apicoplast	rn00252 Alanine and aspartate metabolism/rn00020 Citrate cycle (TCA cycle)/rn00620 Pyruvate metabolism/rn00280 Valine, leucine and isoleucine degradation/rn00010 Glycolysis / Gluconeogenesis	LS24	LS40	LS50	EryERing	EryLRing	EryETropho	EryLTropho	EryESchz	EryLSchz	EryMero	EryGameto	MosquitoSgSporo	MosquitoOoSporo	1.8.1.4		PF08_0066	1BWC/1DNC/1GRT/1GSN/1K4Q/1XAN/1ZMC/1ZY8/2AAQ/2CFY/2GRT/2J3N/3DJG/AAA35764.1/AAB01381.1/AAB35418.1/AAC69621.1/AAD19597.1/AAD25167.1/AAD39929.1/AAD51325.1/AAF15900.1/AAF21431.1/AAF21432.1/AAG47635.1/AAH07489.3/AAH30028.1/AAH50032.1/AAH99923.1/AAI17355.1/AAL15432.1/BAA13674.1/BAA77601.2/BAA77602.2/BAB87806.1/BAC04434.1/BAC87474.1/BAD92940.1/BAD92961.1/BAG53517.1/BAG57472.1/BAG59921.1/BAG61457.1/BAG6…	1
R07770_m	ATP + Lipoate <=> Pyrophosphate + Lipoyl-AMP	mitochondrion	rn00785 Lipoic acid metabolism	LS24	LS40	LS50	EryERing	EryLRing	EryETropho	EryLTropho	EryESchz	EryLSchz	EryMero	EryGameto	MosquitoSgSporo	MosquitoOoSporo	2.7.7.63		PF13_0083/PFI1160W	NP_057013.1	1
R07771_m	Lipoyl-AMP + Apoprotein <=> Protein N6-(lipoyl)lysine + AMP	mitochondrion	rn00785 Lipoic acid metabolism	LS24	LS40	LS50	EryERing	EryLRing	EryETropho	EryLTropho	EryESchz	EryLSchz	EryMero	EryGameto	MosquitoSgSporo	MosquitoOoSporo	1.2.4.2/2.7.7.63		PFC0170C	/1K8O/3B8K/AAA35589.1/AAA59200.1/AAA62253.1/AAA64512.1/AAB31066.1/AAB50223.1/AAB59629.1/AAB66315.1/AAC39661.1/AAH10389.1/BAA03871.1/BAA05536.1/BAD97316.1/BAG35370.1/BAG58983.1/BAG59614.1/BAG61505.1/BAG62924.1/BAG64869.1/BAH13054.1/BAH13277.1/CAA68787.1/CAA73606.1/CAD62604.1/CAD66571.1/CAD66581.1/CAG33008.1/CAH72258.1/EAW67174.1/EAW68159.1/NP_001128496.1/NP_001909.2/NP_001922.2/NP_001924.2/NP_0034…	1
T135	(S)-Malate + 2-Oxoglutarate[m] --> (S)-Malate[m] + 2-Oxoglutarate			LS24	LS40	LS50	EryERing	EryLRing	EryETropho	EryLTropho	EryESchz	EryLSchz	EryMero	EryGameto	MosquitoSgSporo	MosquitoOoSporo			PF08_0031/PF08_00311	AAA36329.1/AAB08515.1/AAB48411.1/AAB53091.1/AAB70112.1/AAC02758.1/AAC18822.1/AAC51785.1/AAC62432.1/AAF17225.1/AAG29583.1/AAG37834.1/AAH08392.1/AAH15797.1/AAH33091.1/AAH36869.1/AAH68561.1/AAH96736.1/AAI01331.1/AAR92153.1/BAB55368.1/BAD96584.1/BAD96740.1/BAF82264.1/BAF83319.1/BAF84578.1/BAF84724.1/BAG51120.1/BAG52595.1/BAG52822.1/BAG53060.1/BAG54205.1/BAG58271.1/BAG58894.1/BAG59593.1/BAG59913.1/BAG…	1
T136	S-Adenosyl-L-methionine <--> S-Adenosyl-L-methionine[m]			LS24	LS40	LS50	EryERing	EryLRing	EryETropho	EryLTropho	EryESchz	EryLSchz	EryMero	EryGameto	MosquitoSgSporo	MosquitoOoSporo			PFL2000W	AAA36329.1/AAB08515.1/AAB70112.1/AAF17225.1/AAF28888.1/AAF64141.1/AAF69618.1/AAG37834.1/AAH01656.1/AAH05163.2/AAH12852.2/AAH15379.2/AAH31671.1/AAH47312.1/AAH68561.1/AAH94821.1/AAH96736.1/AAQ54327.1/AAQ88879.1/BAA32291.3/BAA91253.1/BAA91715.1/BAB55368.1/BAB67789.1/BAB70825.1/BAC05163.1/BAC11071.1/BAC11187.1/BAC11492.1/BAD92813.1/BAD96378.1/BAD96584.1/BAD96740.1/BAF82264.1/BAF84562.1/BAG51120.1/BAG…	1
T181	Fe-S-complex[m] + ATP + H2O --> Fe-S-complex + ADP + Orthophosphate			LS24	LS40	LS50	EryERing	EryLRing	EryETropho	EryLTropho	EryESchz	EryLSchz	EryMero	EryGameto	MosquitoSgSporo	MosquitoOoSporo			PF13_0271/PF14_0455	1JJ7/AAA59575.1/AAA59576.1/AAA59841.1/AAA79901.1/AAA84438.1/AAB69423.1/AAB83981.1/AAB83982.1/AAC12903.1/AAC12905.1/AAC12906.1/AAC16057.1/AAC16058.1/AAD15748.1/AAD23381.1/AAD23601.1/AAD28285.1/AAD50509.1/AAF78198.1/AAH42531.1/AAH43423.1/AAH64384.1/AAI30425.1/AAI41837.1/AAN76500.1/AAP55848.1/AAQ03033.1/AAS55411.1/AAW31630.1/AAY24100.1/AAY24305.1/ACF94688.1/BAA92038.1/BAA96044.2/BAB20265.1/BAB71769.…	1
T182	Fe2+ --> Fe2+[m]			LS24	LS40	LS50	EryERing	EryLRing	EryETropho	EryLTropho	EryESchz	EryLSchz	EryMero	EryGameto	MosquitoSgSporo	MosquitoOoSporo			PFI0255C	AAB08515.1/AAB70112.1/AAC02758.1/AAF17225.1/AAF64141.1/AAF69618.1/AAH01656.1/AAH05163.2/AAH36869.1/AAH47312.1/AAH68561.1/AAH94821.1/AAQ88879.1/AAT09000.1/BAA32291.3/BAA91253.1/BAA91715.1/BAB70825.1/BAC03415.1/BAC11071.1/BAC11492.1/BAC86705.1/BAD92813.1/BAD96584.1/BAD96740.1/BAF82264.1/BAG51120.1/BAG52822.1/BAG53060.1/BAG57426.1/BAG57735.1/BAG58407.1/BAG59363.1/BAG60716.1/BAG64115.1/BAG65052.1/BAH…	1
T34	L-Isoleucine[out] <--> L-Isoleucine			LS24	LS40	LS50	EryERing	EryLRing	EryETropho	EryLTropho	EryESchz	EryLSchz	EryMero	EryGameto	MosquitoSgSporo	MosquitoOoSporo			PF11_0334/PFB0435C/PFE0775C/PFF1430C/PFL0420W	AAH27721.1/AAK61856.1/AAL55865.1/BAB14244.1/BAC87387.1/BAD96652.1/EAW50786.1/EAW50790.1/EAW57917.1/EAW89642.1/NP_001033073.1/NP_060701.1/NP_277053.2/NP_612637.1	1
T67	ATP + R-S-Glutathione --> ADP + Orthophosphate + R-S-Glutathione[out]			LS24	LS40	LS50	EryERing	EryLRing	EryETropho	EryLTropho	EryESchz	EryLSchz	EryMero	EryGameto	MosquitoSgSporo	MosquitoOoSporo			PFA0590W/PFL1410C	AAA35680.1/AAB02278.1/AAB02418.1/AAB09422.1/AAB36699.1/AAB83979.1/AAB83980.1/AAB83981.1/AAB83982.1/AAB83983.1/AAC05808.1/AAC13657.1/AAC16057.1/AAC16058.1/AAC27076.1/AAC27077.1/AAC34668.1/AAD01430.1/AAD02846.1/AAD04169.1/AAD37716.1/AAK19755.1/AAK58869.1/AAK76740.1/AAL79528.1/AAL79529.1/AAL88745.1/AAL99902.1/AAN17334.1/AAO40749.1/AAO49801.1/ABC87053.1/ABC87055.1/ABC87059.1/ABD72187.1/ABD72199.1/ABD…	1
Q00052_c	Tetrahydrofolyl-[Glu](n) + ATP + Formate --> N10-formyl-tetrahydrofolate-[Glu](n) + ADP + Orthophosphate	cytosol															6.3.4.3		PFF1490W	1A4I/1DIA/AAH09806.1/AAH50420.1/AAH65771.1/BAB14441.1/BAD96546.1/BAD96761.1/BAG63597.1/BAH13795.1/CAA34431.1/EAW99673.1/EAX05703.1/EAX05707.1/NP_001138450.1/NP_005947.3/NP_006627.2/P11586.3/Q9H903.2/XP_001154380.1	0
Q00120_c	Pyridoxal-phosphate + H2O --> Pyridoxal + Orthophosphate	cytosol		LS24	LS40	LS50			EryETropho		EryESchz						3.1.3.-		PF07_0059	/2CFR/2CFS/2OYC/3HLT/AAH09756.2/AAI10345.1/BAC86732.1/CAH70377.1/CAI17297.1/CAQ09782.1/EAW49265.1/EAW49266.1/EAW49267.1/EAW49269.1/NP_001035830.1/NP_064711.1/NP_071409.2/NP_115500.1/Q9H008.2/XP_001148651.1	0
Q00130_c	Dolichyl-phosphate-D-mannose --> Lipid-linked-oligosaccharide + Dolichyl-phosphate	cytosol															2.4.1.130		MAL13P1.210	AAH17711.1/BAD97050.1/BAG37253.1/BAG57112.1/NP_004846.4	0
Q00134_er	ManAlpha1-2ManAlpha1-6ManAlpha1-4GlcN-PI-Palm + Dolichyl-phosphate-D-mannose --> ManAlpha1-2ManAlpha1-2ManAlpha1-6ManAlpha1-4GlcN-PI-Palm + Dolichyl-phosphate	endoplasmic reticulum		LS24					EryETropho	EryLTropho		EryLSchz	EryMero				2.4.1.130		MAL13P1.210	AAH17711.1/BAD97050.1/BAG37253.1/BAG57112.1/NP_004846.4	0
R00658_c	2-Phospho-D-glycerate <=> Phosphoenolpyruvate + H2O	cytosol	rn00010 Glycolysis / Gluconeogenesis	LS24	LS40	LS50	EryERing	EryLRing	EryETropho	EryLTropho	EryESchz	EryLSchz	EryMero	EryGameto		MosquitoOoSporo	4.2.1.11		PF10_0155	1TE6/3B97/A6NNW6.2/AAA35698.1/AAA52388.1/AAB25950.1/AAB88178.1/AAC39935.1/AAH04325.1/AAH09218.2/AAH21166.2/AAI13035.1/ABO65081.1/BAD96237.1/BAD96912.1/BAF83214.1/BAG62348.1/BAG62358.1/BAG62388.1/BAH12015.1/CAA31512.1/CAA34513.1/CAA36216.1/CAA47179.1/CAA59331.1/CAB94588.1/CAD97642.1/CAH56247.1/EAW49439.1/EAW49440.1/EAW70047.1/EAW90376.1/EAW90377.1/EAX00715.1/EAX02150.1/NP_001419.1/NP_001966.1/NP_0…	0
R01512_c	ATP + 3-Phospho-D-glycerate <=> ADP + 3-Phospho-D-glyceroyl phosphate	cytosol	rn00010 Glycolysis / Gluconeogenesis/rn00710 Carbon fixation	LS24	LS40	LS50	EryERing	EryLRing	EryETropho	EryLTropho	EryESchz	EryLSchz	EryMero	EryGameto		MosquitoOoSporo	2.7.2.3		PFI1105W	/2ZGV/AAB36381.2/BAG58074.1/BAG58187.1/BAG63115.1/BAG64791.1/BAH13545.1/CAA28872.1/CAG32997.1/EAW98602.1/EAW98603.1/NP_000282.1/NP_620061.2/XP_001717305.1	0
R01518_c	2-Phospho-D-glycerate <=> 3-Phospho-D-glycerate	cytosol	rn00010 Glycolysis / Gluconeogenesis	LS24	LS40	LS50	EryERing	EryLRing	EryETropho	EryLTropho	EryESchz	EryLSchz	EryMero	EryGameto		MosquitoOoSporo	5.4.2.1		PF11_0208/PFD0660W	EAW54825.1/EAW54826.1/EAW54827.1/NP_612642.1/Q96HS1.2/XP_001714012.1	0
R02093_c	ATP + dTDP <=> ADP + dTTP	cytosol	rn00240 Pyrimidine metabolism	LS24	LS40	LS50	EryERing	EryLRing	EryETropho	EryLTropho	EryESchz	EryLSchz				MosquitoOoSporo	2.7.4.6		PFF0275C	1EHW/1NUE/1UCN/2HVE/3BBC/AAA85097.1/AAH36816.1/AAI07895.1/BAD92286.1/BAG36365.1/BAG63340.1/CAA35621.1/CAB72319.1/CAI95599.1/EAW62163.1/EAW94083.1/EAW94565.1/NP_000260.1/NP_001018146.1/NP_002503.1/NP_002504.2/NP_003542.1/NP_005000.1/NP_037462.1/NP_057700.3/NP_932076.1/NP_937818.1	0
R02094_c	ATP + dTMP <=> ADP + dTDP	cytosol	rn00240 Pyrimidine metabolism	LS24	LS40	LS50	EryERing	EryLRing	EryETropho	EryLTropho	EryESchz	EryLSchz				MosquitoOoSporo	2.7.4.12/2.7.4.9		PFL2465C	1E2D/1E98/1E9C/1E9F/1NMY/AAA21719.1/BAD97154.1/CAA38528.1/CAG46783.1/EAW71285.1/EAW71286.1/NP_036277.2/XP_001126163.1/XP_001126184.1	0
R02100_c	dUTP + H2O <=> dUMP + Pyrophosphate	cytosol	rn00240 Pyrimidine metabolism	LS24		LS50				EryLTropho	EryESchz	EryLSchz		EryGameto		MosquitoOoSporo	3.6.1.19/3.6.1.23		PF11_0282	1Q5H/BAF84204.1/BAG60677.1/NP_001020419.1/NP_001020420.1/NP_001939.1/P33316.3	0
R02326_c	ATP + dCDP <=> ADP + dCTP	cytosol	rn00240 Pyrimidine metabolism	LS24	LS40	LS50	EryERing	EryLRing	EryETropho	EryLTropho	EryESchz	EryLSchz				MosquitoOoSporo	2.7.4.6		PFF0275C	1EHW/1NUE/1UCN/2HVE/3BBC/AAA85097.1/AAH36816.1/AAI07895.1/BAD92286.1/BAG36365.1/BAG63340.1/CAA35621.1/CAB72319.1/CAI95599.1/EAW62163.1/EAW94083.1/EAW94565.1/NP_000260.1/NP_001018146.1/NP_002503.1/NP_002504.2/NP_003542.1/NP_005000.1/NP_037462.1/NP_057700.3/NP_932076.1/NP_937818.1	0
R04385_a	ATP + Holo-[carboxylase] + HCO3- <=> ADP + Orthophosphate + Carboxybiotin-carboxyl-carrier protein	apicoplast	rn00061 Fatty acid biosynthesis	LS24	LS40	LS50								EryGameto		MosquitoOoSporo	6.3.4.14		PF14_0573/PF14_0664	/1ZY8/2DN8/2DNC/2HJW/2KCC/3FF6/3GID/AAA82937.1/AAB31500.1/AAB58382.1/AAB66315.1/AAC39661.1/AAC50139.1/AAC50571.1/AAG50245.1/AAH10389.1/AAH28417.1/AAH31485.1/AAK67986.1/AAP94114.1/AAP94115.1/AAP94122.1/AAR37018.1/AAY24293.1/ABF48723.1/BAA11423.1/BAA14328.1/BAA95510.1/BAD74205.1/BAD74206.1/BAD74207.1/BAD74208.1/BAD74209.1/BAD92037.1/BAD92347.1/BAD92562.1/BAD92974.1/BAF82438.1/BAG35370.1/BAG36868.1/…	0
